# Supplementary material for: Inference for binomial probability based on dependent Bernoulli random variables with applications to meta‐analysis and group level studies
Source: Biom J. 2016 May 18;58(4):896–914. doi: 10.1002/bimj.201500115 (PMC4999030; doi:10.1002/bimj.201500115)
Supplement: Supplementary file 2 — Supporting Information [file BIMJ-58-896-s002.zip]

Archive with 48 entries (39 files):
- README/.Rhistory
- README/FIGURE1/
- README/FIGURE1/BiasPlotLogOddsAsinBBandLDandNCp01Kis1.pdf
- README/FIGURE1/DataForArcsine.csv
- README/FIGURE1/DataForLogOdds.csv
- README/FIGURE1/simulArcsine.R
- README/FIGURE1/simulLogOdds.R
- README/FIGURE2/
- README/FIGURE2/BiasAndCovPlotAsinBBandLDandNCp01KisNot1MA.pdf
- README/FIGURE2/DATAForMetaAnalysisOfArcsine.csv
- README/FIGURE2/simulMetaAnalysisOfArcsine.R
- README/FIGURE3/
- README/FIGURE3/BiasAndCovPlotAsinBBandLDandNCp01KisNot1MAWithBiasCorrection.pdf
- README/FIGURE3/DataForMetaAnalysisOfBiasCorrectedArcsine.csv
- README/FIGURE3/simulMetaAnalysisOfBiasCorrectedArcsine.R
- README/FIGURE4/
- README/FIGURE4/BiasAndCovPlotALogOddsBBandLDandNCp01KisNot1MA.pdf
- README/FIGURE4/DATAForMetaAnalysisOfLogOdds.csv
- README/FIGURE4/simulMetaAnalysysOfLogOdds.R
- README/MANUSCRIPT/
- README/MANUSCRIPT/Bernoulli_SM.pdf
- README/MANUSCRIPT/Bernoulli_WebAppendix.pdf
- README/MANUSCRIPT/Letter to the  Editor final.txt
- README/README.txt
- README/TABLE1/
- README/TABLE1/DATAFORDIALYSISEXAMPLE.csv
- README/TABLE1/rma.arcsine.R
- README/TABLE2/
- README/TABLE2/SIMULATEDDATAFORDIALYSISEXAMPLEwithBiasCorrectionAndEstimatedRho.csv
- README/TABLE2/SIMULATEDDATAFORDIALYSISEXAMPLEwithBiasCorrectionAndKnownRho.csv
- README/TABLE2/SIMULATEDDATAFORDIALYSISEXAMPLEwithoutBiasCorrectionAndEstimatedRho.csv
- README/TABLE2/SIMULATEDDATAFORDIALYSISEXAMPLEwithoutBiasCorrectionAndKnownRho.csv
- README/TABLE2/simulForDialysisWithBiasCorrectionAndEstimatedRho.R
- README/TABLE2/simulForDialysisWithBiasCorrectionsAndKnownRho.R
- README/TABLE2/simulForDialysisWithoutBiasCorrectionAndEstimatedRho.R
- README/TABLE2/simulForDialysisWithoutBiasCorrectionAndKnownRho.R
- README/TABLE3/
- README/TABLE3/DATAFORHIVSEXAMPLE.csv
- README/TABLE3/rma.arcsine.R
- README/TABLE4/
- README/TABLE4/SIMULATEDDATAFORHIVEXAMPLEwithBiasCorrectionAndEstimatedRho..csv
- README/TABLE4/SIMULATEDDATAFORHIVEXAMPLEwithBiasCorrectionAndKnownRho.csv
- README/TABLE4/SIMULATEDDATAFORHIVEXAMPLEwithoutBiasCorrectionAndEstimatedRho.csv
- README/TABLE4/SIMULATEDDATAFORHIVEXAMPLEwithoutBiasCorrectionAndKnownRho.csv
- README/TABLE4/simulForHIVwithBiasCorrectionAndEstimatedRho.R
- README/TABLE4/simulForHIVwithBiasCorrectionAndKnownRho.R
- README/TABLE4/simulForHIVwithoutBiasCorrectionAndEstimatedRho.R
- README/TABLE4/simulForHIVwithoutBiasCorrectionAndKnownRho.R
