# Supplementary material for: Inference for binomial probability based on dependent Bernoulli random variables with applications to meta‐analysis and group level studies
Source: Biom J. 2016 May 18;58(4):896–914. doi: 10.1002/bimj.201500115 (PMC4999030; doi:10.1002/bimj.201500115)
Supplement: Supplementary file 2 — Supporting Information [file BIMJ-58-896-s002.zip › README/FIGURE1/DataForArcsine.csv]

	rho	k	n	h_meanBB	h_mean0BB	h_meanClus	h_mean0Clus	h_meanClusCopula	h_mean0ClusCopula	biashBB	biash0BB	biashClus	biash0Clus	biashClusCopula	biash0ClusCopula	covPBB	covP0BB	covPClus	covP0Clus	covPClusCopula	covP0ClusCopula	biash_ther	biash_ther0
1	0.01	1	10	0.681630053	0.497511712	0.688149736	0.507099063	0.690778845	0.509584064	0.038128944	-0.145989397	0.044648627	-0.136402046	0.047277737	-0.133917045	0.9838	0.6104	0.9813	0.6174	0.981	0.615	0.030142419	-0.072666667
2	0.02	1	10	0.686533249	0.501783692	0.68328416	0.499185848	0.685562548	0.500326662	0.04303214	-0.141717416	0.039783051	-0.144315261	0.042061439	-0.143174447	0.9754	0.5974	0.9759	0.6025	0.9777	0.5982	0.024950424	-0.078666667
3	0.03	1	10	0.68370646	0.492822346	0.679921501	0.491342726	0.681478518	0.489741811	0.040205351	-0.150678762	0.036420393	-0.152158383	0.037977409	-0.153759298	0.9702	0.5688	0.9731	0.5833	0.9697	0.5661	0.019758428	-0.084666667
4	0.04	1	10	0.68101952	0.486933596	0.680517239	0.490186934	0.677430483	0.482188522	0.037518412	-0.156567513	0.03701613	-0.153314175	0.033929374	-0.161312586	0.967	0.5543	0.9677	0.5709	0.9675	0.552	0.014566432	-0.090666667
5	0.05	1	10	0.680672628	0.483193022	0.683283665	0.491740098	0.682918217	0.489482149	0.037171519	-0.160308086	0.039782556	-0.151761011	0.039417108	-0.15401896	0.9882	0.5621	0.9821	0.5799	0.9881	0.5776	0.009374437	-0.096666667
6	0.06	1	10	0.680754813	0.481049325	0.686067785	0.494357151	0.675014459	0.473882047	0.037253704	-0.162451784	0.042566676	-0.149143958	0.03151335	-0.169619062	0.9848	0.5501	0.9794	0.5754	0.9851	0.5475	0.004182441	-0.102666667
7	0.07	1	10	0.674142736	0.468859559	0.682119324	0.486171806	0.676300685	0.473936318	0.030641627	-0.17464155	0.038618215	-0.157329303	0.032799576	-0.169564791	0.9835	0.5294	0.9743	0.5556	0.9837	0.5406	-0.001009555	-0.108666667
8	0.08	1	10	0.671768474	0.464231113	0.678665324	0.481313909	0.675649481	0.470391226	0.028267366	-0.179269995	0.035164215	-0.1621872	0.032148373	-0.173109883	0.9821	0.5203	0.9752	0.5526	0.98	0.5257	-0.00620155	-0.114666667
9	0.09	1	10	0.673196088	0.464577684	0.675114613	0.473096442	0.671108752	0.461362384	0.02969498	-0.178923424	0.031613505	-0.170404666	0.027607644	-0.182138725	0.9801	0.5136	0.9689	0.5297	0.9758	0.506	-0.011393546	-0.120666667
10	0.1	1	10	0.668655311	0.456046258	0.681999704	0.481492083	0.672286451	0.461380702	0.025154203	-0.187454851	0.038498595	-0.162009026	0.028785342	-0.182120407	0.9764	0.4962	0.9646	0.5286	0.972	0.4971	-0.016585542	-0.126666667
11	0.01	1	20	0.653692091	0.573094092	0.65758488	0.579237624	0.657302377	0.577907071	0.010190982	-0.070407017	0.014083771	-0.064263485	0.013801268	-0.065594038	0.9789	0.831	0.9783	0.8406	0.9819	0.8383	0.011341753	-0.039666667
12	0.02	1	20	0.65133597	0.565862986	0.650223572	0.568526937	0.651939524	0.566825563	0.007834861	-0.077638123	0.006722463	-0.074974171	0.008438415	-0.076675546	0.9716	0.7991	0.9672	0.8165	0.9708	0.8	0.005457976	-0.046
13	0.03	1	20	0.647309185	0.556996855	0.649978971	0.567075624	0.649858822	0.560334862	0.003808076	-0.086504254	0.006477862	-0.076425485	0.006357713	-0.083166247	0.985	0.7889	0.9778	0.8215	0.9849	0.7919	-0.0004258	-0.052333333
14	0.04	1	20	0.645239207	0.551461354	0.644149229	0.557854819	0.644065301	0.550588261	0.001738098	-0.092039755	0.00064812	-0.085646289	0.000564193	-0.092912848	0.9781	0.7651	0.9691	0.7988	0.9772	0.7664	-0.006309576	-0.058666667
15	0.05	1	20	0.634994131	0.535210629	0.642033717	0.554290034	0.636654452	0.538564507	-0.008506977	-0.10829048	-0.001467391	-0.089211074	-0.006846657	-0.104936602	0.9747	0.734	0.9638	0.7871	0.9726	0.7411	-0.012193352	-0.065
16	0.06	1	20	0.637797099	0.536265291	0.64210714	0.551876127	0.635330974	0.532876697	-0.00570401	-0.107235818	-0.001393969	-0.091624982	-0.008170135	-0.110624411	0.9833	0.7333	0.9707	0.7815	0.9802	0.7267	-0.018077128	-0.071333333
17	0.07	1	20	0.632636415	0.525065863	0.643390093	0.551986693	0.635121631	0.529891866	-0.010864694	-0.118435245	-0.000111016	-0.091514416	-0.008379478	-0.113609243	0.9768	0.6968	0.9624	0.7677	0.9774	0.7097	-0.023960904	-0.077666667
18	0.08	1	20	0.629412463	0.519428736	0.635808119	0.540499008	0.630007353	0.52204182	-0.014088646	-0.124072373	-0.00769299	-0.103002101	-0.013493756	-0.121459288	0.9761	0.6848	0.9592	0.7473	0.9716	0.6922	-0.02984468	-0.084
19	0.09	1	20	0.622871652	0.507907415	0.634191215	0.538460354	0.634346215	0.525144834	-0.020629457	-0.135593694	-0.009309894	-0.105040754	-0.009154894	-0.118356275	0.9709	0.6567	0.9521	0.7395	0.9687	0.6814	-0.035728456	-0.090333333
20	0.1	1	20	0.619119595	0.501855661	0.638553685	0.542628966	0.625441835	0.512333821	-0.024381514	-0.141645448	-0.004947424	-0.100872143	-0.018059273	-0.131167287	0.983	0.6582	0.9661	0.7517	0.9824	0.6774	-0.041612232	-0.096666667
21	0.01	1	40	0.642854579	0.610703791	0.646673585	0.616557913	0.642780906	0.610772521	-0.00064653	-0.032797317	0.003172476	-0.026943196	-0.000720202	-0.032728588	0.9538	0.9538	0.9594	0.9594	0.9549	0.9549	0.002218124	-0.023166667
22	0.02	1	40	0.642715332	0.60771107	0.642035163	0.610463973	0.640793064	0.605861616	-0.000785776	-0.035790039	-0.001465945	-0.033037136	-0.002708045	-0.037639493	0.9224	0.9343	0.9344	0.9491	0.9218	0.9373	-0.004044814	-0.029666667
23	0.03	1	40	0.635078085	0.596890522	0.635953895	0.602889759	0.635693894	0.598389101	-0.008423024	-0.046610587	-0.007547213	-0.040611349	-0.007807215	-0.045112008	0.9729	0.9082	0.9551	0.9251	0.9745	0.9159	-0.010307752	-0.036166667
24	0.04	1	40	0.626141492	0.584206645	0.634749975	0.601246037	0.629570438	0.588859457	-0.017359617	-0.059294464	-0.008751134	-0.042255071	-0.013930671	-0.054641652	0.9784	0.8922	0.9565	0.9255	0.9739	0.8954	-0.01657069	-0.042666667
25	0.05	1	40	0.620835121	0.574926075	0.635138661	0.601118239	0.62420698	0.5814505	-0.022665987	-0.068575034	-0.008362448	-0.04238287	-0.019294128	-0.062050609	0.9789	0.8685	0.9583	0.9246	0.9788	0.8899	-0.022833628	-0.049166667
26	0.06	1	40	0.618080496	0.56973624	0.63293236	0.598014871	0.618404043	0.571943967	-0.025420613	-0.073764869	-0.010568749	-0.045486238	-0.025097066	-0.071557141	0.9746	0.8492	0.9456	0.9081	0.972	0.8602	-0.029096566	-0.055666667
27	0.07	1	40	0.611424279	0.559436771	0.629488264	0.593571065	0.612916258	0.563100352	-0.032076829	-0.084064338	-0.014012845	-0.049930044	-0.030584851	-0.080400757	0.9778	0.8304	0.95	0.9086	0.9782	0.8456	-0.035359504	-0.062166667
28	0.08	1	40	0.606385677	0.550713793	0.623126495	0.585607514	0.60928382	0.557007759	-0.037115431	-0.092787315	-0.020374614	-0.057893595	-0.034217288	-0.08649335	0.979	0.8087	0.9543	0.9049	0.9796	0.8327	-0.041622442	-0.068666667
29	0.09	1	40	0.613191147	0.557013849	0.626847383	0.589166923	0.607120895	0.552305144	-0.030309962	-0.08648726	-0.016653726	-0.054334185	-0.036380214	-0.091195964	0.9718	0.7969	0.9412	0.8912	0.9716	0.808	-0.04788538	-0.075166667
30	0.1	1	40	0.595419063	0.533764102	0.623554583	0.585062648	0.601505337	0.544099508	-0.048082045	-0.109737007	-0.019946526	-0.05843846	-0.041995772	-0.099401601	0.9782	0.7712	0.9502	0.8968	0.9781	0.7998	-0.054148318	-0.081666667
31	0.01	1	80	0.640977013	0.627058346	0.644186484	0.630752076	0.638828612	0.624915816	-0.002524095	-0.016442762	0.000685375	-0.012749033	-0.004672497	-0.018585293	0.943	0.943	0.946	0.946	0.9405	0.9405	-0.002256963	-0.014916667
32	0.02	1	80	0.632854635	0.61785079	0.638152384	0.624283241	0.635636109	0.620864354	-0.010646474	-0.025650319	-0.005348725	-0.019217868	-0.007865	-0.022636755	0.9533	0.9533	0.9473	0.9473	0.9552	0.9552	-0.008718573	-0.0215
33	0.03	1	80	0.631285197	0.614916264	0.635733664	0.621719476	0.628347768	0.612208309	-0.012215912	-0.028584844	-0.007767445	-0.021781633	-0.015153341	-0.0312928	0.959	0.9243	0.9397	0.9343	0.9597	0.924	-0.015180183	-0.028083333
34	0.04	1	80	0.624068441	0.606164638	0.62755566	0.613122583	0.625751956	0.608459663	-0.019432668	-0.03733647	-0.015945449	-0.030378526	-0.017749153	-0.035041445	0.9529	0.9529	0.9462	0.9462	0.955	0.955	-0.021641793	-0.034666667
35	0.05	1	80	0.615649682	0.595782725	0.626701548	0.612046606	0.616238069	0.597342189	-0.027851427	-0.047718384	-0.016799561	-0.031454503	-0.02726304	-0.04615892	0.9384	0.9384	0.9348	0.9348	0.9437	0.9437	-0.028103404	-0.04125
36	0.06	1	80	0.61280595	0.591080364	0.626069069	0.611238436	0.612865412	0.592520792	-0.030695159	-0.052420744	-0.01743204	-0.032262673	-0.030635697	-0.050980317	0.9783	0.9274	0.9353	0.9342	0.9761	0.9372	-0.034565014	-0.047833333
37	0.07	1	80	0.604929213	0.581218288	0.620322194	0.605108356	0.604184097	0.581779906	-0.038571895	-0.062282821	-0.023178915	-0.038392753	-0.039317012	-0.061721203	0.9757	0.9104	0.9367	0.9344	0.9751	0.922	-0.041026624	-0.054416667
38	0.08	1	80	0.601715721	0.576550399	0.614348139	0.59881325	0.598584434	0.574677224	-0.041785387	-0.06695071	-0.02915297	-0.044687859	-0.044916675	-0.068823884	0.9733	0.897	0.9364	0.9341	0.9723	0.9088	-0.047488234	-0.061
39	0.09	1	80	0.595612303	0.567889425	0.616638552	0.6008996	0.599754848	0.574452965	-0.047888806	-0.075611683	-0.026862557	-0.042601509	-0.043746261	-0.069048143	0.9729	0.8798	0.9317	0.9382	0.97	0.8997	-0.053949845	-0.067583333
40	0.1	1	80	0.586020938	0.556112239	0.615604866	0.599606461	0.592186875	0.565086821	-0.057480171	-0.08738887	-0.027896242	-0.043894648	-0.051314234	-0.078414288	0.9781	0.8648	0.9391	0.9349	0.9752	0.8868	-0.060411455	-0.074166667
41	0.01	1	160	0.636371602	0.629656275	0.641189378	0.634655153	0.641110412	0.634471042	-0.007129507	-0.013844834	-0.002311731	-0.008845956	-0.002390697	-0.009030067	0.9556	0.9374	0.943	0.9369	0.9555	0.9402	-0.004470362	-0.010791667
42	0.02	1	160	0.631033391	0.623930662	0.639539469	0.632876071	0.631399095	0.624392396	-0.012467717	-0.019570447	-0.003961639	-0.010625038	-0.012102014	-0.019108713	0.9552	0.9431	0.9278	0.9318	0.9565	0.9485	-0.011033687	-0.017416667
43	0.03	1	160	0.626591099	0.618958751	0.632308743	0.625500182	0.622532336	0.615053756	-0.01691001	-0.024542358	-0.011192366	-0.018000927	-0.020968773	-0.028447352	0.9529	0.9529	0.9277	0.9277	0.9578	0.9578	-0.017597011	-0.024041667
44	0.04	1	160	0.618131	0.609880678	0.629227665	0.622301127	0.621913447	0.613925511	-0.025370109	-0.033620431	-0.014273444	-0.021199982	-0.021587662	-0.029575598	0.9556	0.9581	0.922	0.929	0.9576	0.9614	-0.024160336	-0.030666667
45	0.05	1	160	0.6091159	0.59984124	0.625258344	0.618203785	0.611934399	0.603456554	-0.034385209	-0.043659869	-0.018242765	-0.025297324	-0.03156671	-0.040044554	0.9636	0.9438	0.9258	0.9258	0.9705	0.9546	-0.03072366	-0.037291667
46	0.06	1	160	0.604537415	0.594388104	0.619929845	0.612760337	0.610532442	0.601415871	-0.038963694	-0.049113004	-0.023571263	-0.030740771	-0.032968667	-0.042085238	0.9543	0.9567	0.9253	0.9304	0.9626	0.9647	-0.037286985	-0.043916667
47	0.07	1	160	0.599312538	0.588002245	0.62093297	0.613704194	0.606503821	0.596437062	-0.044188571	-0.055498864	-0.022568139	-0.029796915	-0.036997287	-0.047064046	0.9453	0.9453	0.9229	0.9229	0.9539	0.9539	-0.04385031	-0.050541667
48	0.08	1	160	0.594962493	0.582915994	0.620931859	0.613617638	0.599623343	0.589021845	-0.048538616	-0.060585115	-0.02256925	-0.029883471	-0.043877766	-0.054479264	0.9759	0.9388	0.9211	0.9211	0.9735	0.9524	-0.050413634	-0.057166667
49	0.09	1	160	0.587944249	0.574516518	0.62002931	0.61262705	0.592865005	0.58116192	-0.05555686	-0.068984591	-0.023471799	-0.030874059	-0.050636104	-0.062339189	0.9749	0.9241	0.9162	0.9162	0.9726	0.9409	-0.056976959	-0.063791667
50	0.1	1	160	0.577701925	0.562410617	0.610092243	0.602525533	0.591359095	0.578976733	-0.065799184	-0.081090492	-0.033408866	-0.040975576	-0.052142014	-0.064524376	0.971	0.9046	0.9214	0.9276	0.9696	0.9338	-0.063540283	-0.070416667
51	0.01	1	250	0.638156385	0.633916303	0.640593572	0.636441747	0.637975488	0.633744929	-0.005344723	-0.009584806	-0.002907537	-0.007059362	-0.005525621	-0.00975618	0.9463	0.9463	0.9314	0.9314	0.9443	0.9443	-0.005263041	-0.009306667
52	0.02	1	250	0.627553846	0.623052027	0.637483552	0.633253133	0.632121394	0.627697222	-0.015947263	-0.020449082	-0.006017556	-0.010247976	-0.011379715	-0.015803887	0.9519	0.94	0.9192	0.9188	0.9579	0.948	-0.01186338	-0.015946667
53	0.03	1	250	0.624155179	0.619388759	0.630043658	0.625709162	0.623009804	0.618314366	-0.01934593	-0.02411235	-0.013457451	-0.017791947	-0.020491305	-0.025186743	0.9517	0.9517	0.9213	0.9213	0.9581	0.9581	-0.018463718	-0.022586667
54	0.04	1	250	0.615834228	0.610647246	0.629980164	0.625595252	0.618139064	0.613196243	-0.027666881	-0.032853863	-0.013520945	-0.017905856	-0.025362044	-0.030304866	0.9501	0.9501	0.9154	0.9154	0.9575	0.9575	-0.025064057	-0.029226667
55	0.05	1	250	0.61339018	0.607823953	0.629828982	0.625400854	0.611285413	0.605989629	-0.030110928	-0.035677156	-0.013672127	-0.018100255	-0.032215696	-0.037511479	0.9548	0.9439	0.9107	0.914	0.9648	0.9558	-0.031664395	-0.035866667
56	0.06	1	250	0.605413645	0.599154306	0.621830835	0.617302685	0.603838985	0.598208777	-0.038087464	-0.044346803	-0.021670273	-0.026198424	-0.039662124	-0.045292332	0.9482	0.9482	0.9167	0.9167	0.9615	0.9615	-0.038264734	-0.042506667
57	0.07	1	250	0.599226412	0.592391788	0.620860165	0.616281856	0.600458681	0.594473224	-0.044274697	-0.051109321	-0.022640944	-0.027219252	-0.043042428	-0.049027885	0.9569	0.9569	0.9149	0.9149	0.9673	0.9673	-0.044865072	-0.049146667
58	0.08	1	250	0.595596747	0.587997985	0.617142264	0.61249492	0.594917579	0.588373781	-0.047904361	-0.055503123	-0.026358844	-0.031006189	-0.04858353	-0.055127328	0.9748	0.9504	0.9137	0.9137	0.9727	0.9614	-0.051465411	-0.055786667
59	0.09	1	250	0.592806003	0.584653997	0.61375983	0.609043992	0.592409958	0.585334229	-0.050695106	-0.058847111	-0.029741279	-0.034457117	-0.051091151	-0.05816688	0.9724	0.9416	0.9142	0.9142	0.9705	0.9544	-0.05806575	-0.062426667
60	0.1	1	250	0.578103553	0.568529389	0.617180167	0.612451324	0.58346941	0.575717842	-0.065397556	-0.07497172	-0.026320942	-0.031049785	-0.060031699	-0.067783267	0.9732	0.926	0.9116	0.9116	0.9741	0.9512	-0.064666088	-0.069066667
61	0.01	1	640	0.637213804	0.635572634	0.639077868	0.637466122	0.636381451	0.63473951	-0.006287305	-0.007928475	-0.004423241	-0.006034987	-0.007119657	-0.008761598	0.948	0.948	0.9105	0.9105	0.9527	0.9527	-0.006119235	-0.007697917
62	0.02	1	640	0.6293206	0.627592907	0.636137565	0.634496124	0.631110335	0.629397326	-0.014180508	-0.015908202	-0.007363544	-0.009004985	-0.012390774	-0.014103782	0.9501	0.9452	0.9026	0.9026	0.9551	0.9511	-0.012759912	-0.014354167
63	0.03	1	640	0.62534131	0.623529322	0.63116803	0.629494327	0.623160809	0.621359571	-0.018159798	-0.019971786	-0.012333079	-0.014006781	-0.0203403	-0.022141538	0.9499	0.9499	0.9053	0.9053	0.9558	0.9558	-0.019400589	-0.021010417
64	0.04	1	640	0.612971206	0.611010522	0.63041728	0.628722732	0.619538322	0.617663716	-0.030529903	-0.032490587	-0.013083829	-0.014778377	-0.023962787	-0.025837393	0.9496	0.9496	0.8994	0.8994	0.9595	0.9595	-0.026041266	-0.027666667
65	0.05	1	640	0.611281959	0.609210373	0.625148841	0.62342512	0.611500725	0.609517337	-0.03221915	-0.034290736	-0.018352268	-0.020075989	-0.032000384	-0.033983772	0.9559	0.9509	0.9036	0.9036	0.9659	0.9622	-0.032681942	-0.034322917
66	0.06	1	640	0.603104892	0.600828163	0.621757301	0.620006153	0.606769148	0.604661536	-0.040396217	-0.042672946	-0.021743808	-0.023494956	-0.036731961	-0.038839573	0.9586	0.9586	0.9031	0.9031	0.9649	0.9649	-0.039322619	-0.040979167
67	0.07	1	640	0.597485267	0.594991586	0.618978604	0.617205988	0.599251294	0.597000928	-0.046015841	-0.048509523	-0.024522505	-0.026295121	-0.044249815	-0.046500181	0.9635	0.9551	0.9039	0.9039	0.9705	0.967	-0.045963296	-0.047635417
68	0.08	1	640	0.592711702	0.589909381	0.617657648	0.615863882	0.6009719	0.598637757	-0.050789407	-0.053591727	-0.025843461	-0.027637227	-0.042529209	-0.044863352	0.9653	0.9551	0.9011	0.9011	0.9697	0.9652	-0.052603973	-0.054291667
69	0.09	1	640	0.582128295	0.578898364	0.611037357	0.609210684	0.588184166	0.585581511	-0.061372814	-0.064602745	-0.032463752	-0.034290425	-0.055316942	-0.057919598	0.9568	0.9568	0.9056	0.9056	0.9702	0.9702	-0.05924465	-0.060947917
70	0.1	1	640	0.580492157	0.576941969	0.60896912	0.607121788	0.578950878	0.576194857	-0.063008952	-0.06655914	-0.034531989	-0.036379321	-0.064550231	-0.067306251	0.9736	0.9534	0.9058	0.9058	0.973	0.9682	-0.065885326	-0.067604167
71	0.01	1	1000	0.638462488	0.637417029	0.639243629	0.638214582	0.638629603	0.637584828	-0.00503862	-0.00608408	-0.00425748	-0.005286527	-0.004871506	-0.005916281	0.9483	0.9464	0.9038	0.9038	0.9515	0.9482	-0.006316438	-0.007326667
72	0.02	1	1000	0.631580998	0.630482028	0.636225578	0.635177304	0.630957626	0.629865051	-0.011920111	-0.01301908	-0.007275531	-0.008323804	-0.012543482	-0.013636058	0.9458	0.9466	0.8981	0.8982	0.957	0.9576	-0.01296646	-0.013986667
73	0.03	1	1000	0.626376777	0.625224544	0.631390967	0.630322452	0.626030331	0.624890872	-0.017124332	-0.018276564	-0.012110142	-0.013178657	-0.017470777	-0.018610237	0.9522	0.9497	0.9004	0.9004	0.9585	0.9562	-0.019616481	-0.020646667
74	0.04	1	1000	0.617943116	0.61671096	0.631985729	0.630906424	0.617731738	0.616532742	-0.025557993	-0.026790149	-0.011515379	-0.012594685	-0.02576937	-0.026968367	0.9527	0.9489	0.894	0.894	0.9626	0.9602	-0.026266502	-0.027306667
75	0.05	1	1000	0.611650834	0.610346295	0.621173922	0.620066923	0.614450635	0.613195095	-0.031850275	-0.033154813	-0.022327186	-0.023434186	-0.029050474	-0.030306013	0.9557	0.9515	0.907	0.907	0.9645	0.962	-0.032916523	-0.033966667
76	0.06	1	1000	0.603689676	0.602249214	0.619577054	0.618456839	0.60803299	0.606718241	-0.039811432	-0.041251895	-0.023924055	-0.02504427	-0.035468119	-0.036782867	0.9579	0.9534	0.9044	0.9044	0.9686	0.9666	-0.039566545	-0.040626667
77	0.07	1	1000	0.59300917	0.591405035	0.620709737	0.619579309	0.603937883	0.602540901	-0.050491938	-0.052096074	-0.022791372	-0.023921799	-0.039563225	-0.040960208	0.955	0.955	0.8976	0.8976	0.9636	0.9636	-0.046216566	-0.047286667
78	0.08	1	1000	0.591391851	0.589615327	0.616375183	0.615228367	0.589683478	0.588163454	-0.052109258	-0.053885781	-0.027125926	-0.028272742	-0.053817631	-0.055337655	0.965	0.965	0.9008	0.9008	0.9692	0.9692	-0.052866587	-0.053946667
79	0.09	1	1000	0.586023954	0.584110465	0.609373888	0.608206381	0.58831181	0.586717352	-0.057477154	-0.059390644	-0.034127221	-0.035294728	-0.055189298	-0.056783757	0.9689	0.9689	0.906	0.906	0.9701	0.9701	-0.059516608	-0.060606667
80	0.1	1	1000	0.574288141	0.572090261	0.610343828	0.609166774	0.584579439	0.582830416	-0.069212967	-0.071410848	-0.03315728	-0.034334335	-0.05892167	-0.060670693	0.9743	0.9628	0.9011	0.9011	0.974	0.9705	-0.06616663	-0.067266667
