# Supplementary material for: Inference for binomial probability based on dependent Bernoulli random variables with applications to meta‐analysis and group level studies
Source: Biom J. 2016 May 18;58(4):896–914. doi: 10.1002/bimj.201500115 (PMC4999030; doi:10.1002/bimj.201500115)
Supplement: Supplementary file 2 — Supporting Information [file BIMJ-58-896-s002.zip › README/FIGURE1/DataForLogOdds.csv]

	rho	k	n	LogOdds0meanBB	LogOddsmeanBB	LogOdds0meanClus	LogOddsmeanClus	LogOdds0meanCopula	LogOddsmeanCopula	LogOdds0biasBB	LogOddsbiasBB	LogOdds0biasClus	LogOddsbiasClus	LogOdds0biasCopula	LogOddsbiasCopula	covLogOdds0BB	covLogOddsBB	covLogOdds0Clus	covLogOddsClus	covLogOdds0Copula	covLogOddsCopula	biash_ther	biash_ther0
1	0.01	1	10	-2.24699886969354	-2.08578563271481	-2.24274612006487	-2.07431703850506	-2.24454664659964	-2.08083916430201	-0.0497742923573208	0.111438944621407	-0.0455215427286464	0.122907538831156	-0.0473220692634198	0.116385413034211	0.9961	0.9961	0.997	0.997	0.9959	0.9959	-0.04	-0.484444444444445
2	0.02	1	10	-2.23865211912544	-2.07944054243371	-2.2483536129404	-2.08500916731459	-2.23959185238453	-2.08240764241976	-0.0414275417892251	0.11778403490251	-0.0511290356041822	0.112215410021628	-0.0423672750483091	0.11481693491646	0.9992	0.9992	0.9986	0.9986	0.9992	0.9992	-0.0799999999999999	-0.524444444444444
3	0.03	1	10	-2.24112590616902	-2.0855766150897	-2.24131064268015	-2.07960632481515	-2.26054596267524	-2.10989186917966	-0.0439013288328001	0.111647962246524	-0.0440860653439259	0.117618252521069	-0.0633213853390244	0.0873327081565622	0.9982	0.9982	0.9972	0.9972	0.9984	0.9984	-0.12	-0.564444444444444
4	0.04	1	10	-2.2557024321162	-2.11168612247241	-2.26155332701604	-2.10611895344437	-2.25087598398339	-2.1035475954578	-0.0584778547799853	0.0855384548638081	-0.0643287496798233	0.0911056238918517	-0.0536514066471718	0.093676981878418	0.9982	0.9982	0.9959	0.9959	0.9982	0.9982	-0.16	-0.604444444444444
5	0.05	1	10	-2.25209460181249	-2.11155923131032	-2.27079196097556	-2.12060101559714	-2.26224502919563	-2.12296079845369	-0.0548700244762714	0.0856653460259009	-0.0735673836393445	0.0766235617390825	-0.0650204518594113	0.0742637788825302	0.9968	0.9968	0.9959	0.9959	0.997	0.997	-0.2	-0.644444444444444
6	0.06	1	10	-2.26654315693125	-2.12803173462031	-2.28035072637371	-2.13302438369961	-2.28583604377773	-2.15056160026472	-0.0693185795950351	0.0691928427159043	-0.0831261490374957	0.064200193636605	-0.0886114664415154	0.0466629770714992	0.9968	0.9968	0.9942	0.9942	0.9947	0.9947	-0.24	-0.684444444444445
7	0.07	1	10	-2.27042750914936	-2.13788240938887	-2.26956581267636	-2.12355709599386	-2.27470678314198	-2.13971397370069	-0.073202931813138	0.0593421679473529	-0.0723412353401436	0.0736674813423601	-0.0774822058057634	0.0575106036355284	0.998	0.998	0.9981	0.9981	0.9985	0.9985	-0.28	-0.724444444444445
8	0.08	1	10	-2.27184314992025	-2.14395365595376	-2.29595521046328	-2.15299671084832	Inf	-2.14648326159597	-0.0746185725840327	0.0532709213824636	-0.098730633127059	0.0442278664879039	Inf	0.050741315740245	0.9977	0.9977	0.9974	0.9974	0.9976	0.9976	-0.32	-0.764444444444444
9	0.09	1	10	Inf	-2.15770179920128	-2.28216682269382	-2.13841450771494	Inf	-2.1615145334576	Inf	0.0395227781349354	-0.0849422453576052	0.0588100696212823	Inf	0.0357100438786166	0.9977	0.9977	0.9964	0.9964	0.9968	0.9968	-0.36	-0.804444444444445
10	0.1	1	10	-2.2949355491804	-2.17717430096869	-2.28856769567494	-2.14801070294132	-2.27218218919776	-2.15303085162942	-0.0977109718441782	0.0200502763675336	-0.0913431183387252	0.0492138743949	-0.0749576118615449	0.0441937257067941	0.9978	0.9978	0.996	0.996	0.9951	0.9951	-0.4	-0.844444444444444
11	0.01	1	20	-2.39368572592557	-2.20899525636067	-2.38912484872554	-2.20145845310313	-2.38358145171261	-2.19544060244665	-0.196461148589354	-0.0117706790244503	-0.191900271389324	-0.0042338757669067	-0.186356874376392	0.00178397488957405	0.9989	0.9953	0.9971	0.9926	0.9979	0.9938	-0.0422222222222222	-0.264444444444444
12	0.02	1	20	-2.41835915372772	-2.23700543772619	-2.41706037924225	-2.2287945999599	-2.41630462020016	-2.2374413074194	-0.221134576391505	-0.0397808603899725	-0.219835801906027	-0.0315700226236819	-0.219080042863941	-0.0402167300831819	0.9965	0.9965	0.9937	0.9937	0.9966	0.9966	-0.0844444444444444	-0.306666666666667
13	0.03	1	20	-2.4390637701462	-2.26585680712236	-2.43356338064554	-2.24688698411773	-2.4255622966796	-2.24976653121064	-0.241839192809985	-0.0686322297861421	-0.236338803309324	-0.0496624067815108	-0.228337719343383	-0.052541953874425	0.9981	0.9981	0.9942	0.9942	0.9981	0.9981	-0.126666666666667	-0.348888888888889
14	0.04	1	20	-2.45221523339383	-2.28567816844703	-2.45059411702521	-2.26266141871261	-2.44126596251334	-2.27290542927043	-0.254990656057607	-0.0884535911108082	-0.253369539688991	-0.0654368413763864	-0.24404138517712	-0.0756808519342091	0.9958	0.9958	0.9919	0.9919	0.9954	0.9954	-0.168888888888889	-0.391111111111111
15	0.05	1	20	-2.46837844997071	-2.3063608141743	-2.45401478921322	-2.26547552219147	-2.47018193078961	-2.30761088001482	-0.271153872634495	-0.109136236838082	-0.256790211876997	-0.0682509448552557	-0.272957353453396	-0.110386302678602	0.9976	0.9976	0.9964	0.9964	0.9973	0.9973	-0.211111111111111	-0.433333333333333
16	0.06	1	20	-2.4969150181293	-2.34056317511527	-2.46395260145464	-2.27811838375995	-2.46816591350309	-2.30842582745001	-0.299690440793082	-0.143338597779052	-0.266728024118419	-0.0808938064237283	-0.270941336166875	-0.111201250113793	0.9963	0.9963	0.9933	0.9933	0.9953	0.9953	-0.253333333333333	-0.475555555555555
17	0.07	1	20	-2.50359086409328	-2.353634057811	-2.48357459077766	-2.29821472801512	-2.4929841944457	-2.33650269153295	-0.306366286757057	-0.15640948047478	-0.286350013441442	-0.100990150678903	-0.295759617109483	-0.139278114196736	0.9985	0.9985	0.9938	0.9938	0.9974	0.9974	-0.295555555555556	-0.517777777777778
18	0.08	1	20	-2.51660500001808	-2.37125491628067	-2.49995040871851	-2.31565920027077	-2.51701043665387	-2.36447495923944	-0.319380422681865	-0.174030338944447	-0.302725831382287	-0.118434622934553	-0.319785859317648	-0.167250381903217	0.9966	0.9966	0.9952	0.9952	0.995	0.995	-0.337777777777778	-0.56
19	0.09	1	20	-2.53414555185432	-2.39391586883205	-2.51277647459756	-2.33021733298065	-2.52366932565375	-2.38071272039928	-0.336920974518101	-0.196691291495827	-0.315551897261339	-0.132992755644432	-0.326444748317531	-0.183488143063061	0.9971	0.9971	0.9972	0.9972	0.9968	0.9968	-0.38	-0.602222222222222
20	0.1	1	20	-2.55452135612374	-2.42038093506745	-2.51555427363158	-2.33253817252537	-2.54185364256648	-2.39785252020472	-0.357296778787526	-0.223156357731232	-0.318329696295365	-0.13531359518915	-0.34462906523026	-0.200627942868505	0.997	0.997	0.9953	0.9953	0.9955	0.9955	-0.422222222222222	-0.644444444444444
21	0.01	1	40	-2.37293882461057	-2.23869155770938	-2.36348712568688	-2.22845474877414	-2.3761226526745	-2.24113898806137	-0.175714247274348	-0.0414669803731584	-0.166262548350657	-0.0312301714379175	-0.178898075338282	-0.0439144107251459	0.8729	0.9625	0.8896	0.9659	0.8721	0.9624	-0.0433333333333333	-0.154444444444444
22	0.02	1	40	-2.4243317012149	-2.2877463902572	-2.39593346749398	-2.25572370679479	-2.40833043935523	-2.26923236196491	-0.227107123878684	-0.0905218129209793	-0.198708890157758	-0.0584991294585682	-0.211105862019008	-0.0720077846286942	0.838	0.9461	0.8691	0.9652	0.8427	0.9555	-0.0866666666666667	-0.197777777777778
23	0.03	1	40	-2.46947460104689	-2.33100991572516	-2.4182755290685	-2.27440920191403	-2.47151072857807	-2.33115520446843	-0.27225002371067	-0.13378533838894	-0.221050951732285	-0.0771846245778107	-0.274286151241852	-0.133930627132207	0.9287	0.9287	0.9599	0.9599	0.9313	0.9313	-0.13	-0.241111111111111
24	0.04	1	40	-2.50677268390479	-2.36906390719633	-2.42584189054137	-2.27957248085552	-2.51453699144654	-2.37480614780663	-0.309548106568576	-0.171839329860108	-0.228617313205155	-0.0823479035192989	-0.317312414110317	-0.177581570470413	0.9097	0.9097	0.9588	0.9588	0.9116	0.9116	-0.173333333333333	-0.284444444444444
25	0.05	1	40	-2.52743054748069	-2.39086847236942	-2.45344366115751	-2.30455978522251	-2.52703366251196	-2.38606543890042	-0.33020597014447	-0.193643895033205	-0.256219083821292	-0.107335207886292	-0.329809085175744	-0.188840861564197	0.8922	0.8922	0.9542	0.9542	0.9056	0.9056	-0.216666666666667	-0.327777777777778
26	0.06	1	40	-2.54638395800778	-2.4138293050976	-2.47004254936939	-2.31876876858183	-2.56877069770155	-2.4310437851079	-0.349159380671558	-0.21660472776138	-0.272817972033175	-0.121544191245615	-0.371546120365335	-0.233819207771685	0.8742	0.8742	0.9489	0.9489	0.878	0.878	-0.26	-0.371111111111111
27	0.07	1	40	-2.61752802316577	-2.48599554027285	-2.50832335189139	-2.35310938277353	-2.58512645649829	-2.44586176268293	-0.420303445829551	-0.288770962936627	-0.311098774555174	-0.155884805437311	-0.387901879162067	-0.248637185346708	0.8461	0.8461	0.9441	0.9441	0.8688	0.8688	-0.303333333333333	-0.414444444444445
28	0.08	1	40	-2.64989988655397	-2.51825544848437	-2.53290115692477	-2.37521288268891	-2.63477153720233	-2.49519858548843	-0.452675309217752	-0.321030871148155	-0.335676579588548	-0.177988305352689	-0.437546959866116	-0.297974008152206	0.8314	0.8314	0.9455	0.9455	0.8546	0.8546	-0.346666666666667	-0.457777777777778
29	0.09	1	40	-2.66979539179607	-2.54083771855346	-2.5268837848184	-2.36921492110032	-2.64802776976775	-2.51349530504414	-0.472570814459849	-0.34361314121724	-0.329659207482179	-0.1719903437641	-0.450803192431531	-0.316270727707923	0.8148	0.8148	0.9451	0.9451	0.8353	0.8353	-0.39	-0.501111111111111
30	0.1	1	40	-2.70219360953937	-2.57567525618227	-2.53924802566623	-2.37750283498667	-2.66468781771582	-2.53160663893828	-0.50496903220315	-0.378450678846046	-0.342023448330008	-0.180278257650447	-0.467463240379604	-0.334382061602062	0.9952	0.9952	0.993	0.993	0.9943	0.9943	-0.433333333333333	-0.544444444444445
31	0.01	1	80	-2.30945587874461	-2.23921391958292	-2.29857319797873	-2.231262552665	-2.31646075332045	-2.24599408681866	-0.11223130140839	-0.0419893422467026	-0.101348620642507	-0.0340379753287841	-0.119236175984234	-0.0487695094824421	0.9024	0.9481	0.919	0.9496	0.9013	0.9485	-0.0438888888888889	-0.0994444444444444
32	0.02	1	80	-2.37347834050286	-2.29601970859339	-2.3228088098649	-2.2530062836899	-2.35755750473098	-2.28110341076854	-0.176253763166644	-0.0987951312571735	-0.125584232528676	-0.0557817063536818	-0.160332927394761	-0.0838788334323248	0.9179	0.9147	0.9608	0.9533	0.9266	0.923	-0.0877777777777778	-0.143333333333333
33	0.03	1	80	-2.4301234484299	-2.34553318449154	-2.34783939216785	-2.27462311192916	-2.40574503101901	-2.32389162252254	-0.232898871093679	-0.148308607155326	-0.150614814831631	-0.0773985345929384	-0.208520453682795	-0.126667045186322	0.8835	0.9405	0.9454	0.9698	0.9	0.9495	-0.131666666666667	-0.187222222222222
34	0.04	1	80	-2.45937489629649	-2.37178962919335	-2.36989490556966	-2.29408600957137	-2.47245229079365	-2.383696098414	-0.262150318960273	-0.174565051857132	-0.172670328233442	-0.0968614322351544	-0.275227713457427	-0.18647152107778	0.9229	0.9229	0.9748	0.9748	0.9253	0.9253	-0.175555555555556	-0.231111111111111
35	0.05	1	80	-2.52821986385814	-2.43615453906056	-2.3863634623012	-2.30891376957171	-2.50436607445155	-2.41283117713868	-0.330995286521918	-0.238929961724337	-0.189138884964983	-0.111689192235488	-0.307141497115334	-0.215606599802466	0.8961	0.8961	0.9768	0.9768	0.9099	0.9099	-0.219444444444444	-0.275
36	0.06	1	80	-2.57092733013321	-2.47545139372943	-2.42019870194056	-2.33953375921686	-2.53701344297248	-2.44151618567352	-0.373702752796986	-0.278226816393213	-0.222974124604338	-0.142309181880644	-0.339788865636262	-0.244291608337305	0.8751	0.8751	0.9798	0.9798	0.8905	0.8905	-0.263333333333333	-0.318888888888889
37	0.07	1	80	-2.63563142544658	-2.53907661887034	-2.44608661663899	-2.36298903685402	-2.59717190043202	-2.49954700566908	-0.438406848110365	-0.341852041534125	-0.248862039302773	-0.1657644595178	-0.399947323095805	-0.302322428332864	0.8501	0.9262	0.9804	0.991	0.867	0.9403	-0.307222222222222	-0.362777777777778
38	0.08	1	80	-2.6890040620166	-2.58926757883849	-2.45151768677598	-2.36638064883481	-2.62385954362404	-2.52414270094598	-0.491779484680382	-0.392043001502275	-0.254293109439765	-0.16915607149859	-0.426634966287825	-0.326918123609757	0.819	0.911	0.976	0.9921	0.8544	0.9333	-0.351111111111111	-0.406666666666667
39	0.09	1	80	-2.72259039707205	-2.62283001981294	-2.46245603791582	-2.37482597863071	-2.67136148874177	-2.57051094682328	-0.525365819735828	-0.42560544247672	-0.265231460579603	-0.177601401294486	-0.474136911405548	-0.373286369487059	0.8006	0.8954	0.9758	0.9933	0.8331	0.919	-0.395	-0.450555555555555
40	0.1	1	80	-2.76093743239966	-2.66333382887607	-2.4995352992972	-2.40964016875099	-2.71737111522816	-2.61374632643577	-0.563712855063445	-0.466109251539852	-0.302310721960981	-0.212415591414767	-0.520146537891939	-0.416521749099552	0.878	0.878	0.994	0.994	0.9078	0.9078	-0.438888888888889	-0.494444444444445
41	0.01	1	160	-2.28379533175264	-2.25061532507924	-2.25802314968104	-2.22699141898087	-2.26946538405926	-2.23677847331669	-0.0865707544164174	-0.0533907477430202	-0.0607985723448241	-0.0297668416446522	-0.0722408067230429	-0.0395538959804744	0.9286	0.9519	0.9515	0.9621	0.93	0.9523	-0.0441666666666667	-0.0719444444444444
42	0.02	1	160	-2.34254961212181	-2.30412281293737	-2.28412606948786	-2.25160475283039	-2.32144572415768	-2.28424587984455	-0.145325034785591	-0.106898235601153	-0.0869014921516387	-0.0543801754941735	-0.124221146821459	-0.0870213025083353	0.9328	0.9328	0.9613	0.9613	0.9375	0.9375	-0.0883333333333333	-0.116111111111111
43	0.03	1	160	-2.39332464120952	-2.34986261104901	-2.3088046771891	-2.27490936074665	-2.37894917147069	-2.33644083957094	-0.196100063873296	-0.152638033712794	-0.111580099852881	-0.0776847834104344	-0.181724594134471	-0.139216262234718	0.924	0.924	0.9739	0.9739	0.9334	0.9334	-0.1325	-0.160277777777778
44	0.04	1	160	-2.43783525909725	-2.38966718852174	-2.32267855474527	-2.2878460328335	-2.42198377215883	-2.37531445094728	-0.240610681761031	-0.192442611185522	-0.125453977409047	-0.0906214554972857	-0.224759194822612	-0.17808987361106	0.8943	0.9252	0.975	0.9774	0.9058	0.9346	-0.176666666666667	-0.204444444444444
45	0.05	1	160	-2.51889062916995	-2.46449618882284	-2.33928484042563	-2.30332418703464	-2.46779909894336	-2.41652632549027	-0.321666051833735	-0.267271611486616	-0.142060263089414	-0.106099609698419	-0.270574521607141	-0.219301748154054	0.8974	0.8974	0.9853	0.9853	0.9189	0.9189	-0.220833333333333	-0.248611111111111
46	0.06	1	160	-2.56072519097555	-2.50292109510761	-2.36153460929779	-2.32450719266678	-2.54182968377444	-2.48546791255082	-0.363500613639328	-0.305696517771389	-0.164310031961569	-0.127282615330565	-0.344605106438221	-0.288243335214599	0.8759	0.9109	0.9903	0.9914	0.8914	0.9285	-0.265	-0.292777777777778
47	0.07	1	160	-2.60756035466451	-2.54650269333634	-2.39082696190478	-2.35235966962273	-2.58732904083285	-2.52680258488896	-0.410335777328293	-0.349278116000117	-0.193602384568559	-0.155135092286508	-0.390104463496635	-0.329578007552743	0.8919	0.8919	0.9951	0.9951	0.9123	0.9123	-0.309166666666667	-0.336944444444444
48	0.08	1	160	-2.66968613597648	-2.60426585481039	-2.40955931967095	-2.37015200223595	-2.64260551453825	-2.57693731644241	-0.472461558640256	-0.407041277474176	-0.212334742334729	-0.172927424899727	-0.445380937202036	-0.379712739106191	0.8696	0.8696	0.9977	0.9977	0.8906	0.8906	-0.353333333333333	-0.381111111111111
49	0.09	1	160	-2.74069146619026	-2.67235652705611	-2.42667388352868	-2.38601984320358	-2.67661246335104	-2.60962718351708	-0.543466888854043	-0.475131949719891	-0.229449306192465	-0.188795265867359	-0.479387886014817	-0.412402606180858	0.8441	0.8935	0.9971	0.9978	0.871	0.919	-0.3975	-0.425277777777778
50	0.1	1	160	-2.82400354219325	-2.75258707298381	-2.45680979244425	-2.41484426019023	-2.68844205684285	-2.62097457599359	-0.626778964857028	-0.555362495647594	-0.259585215108027	-0.217619682854007	-0.49121747950663	-0.423749998657375	0.8158	0.8692	0.9979	0.9985	0.8602	0.9073	-0.441666666666667	-0.469444444444444
51	0.01	1	250	-2.26792958031711	-2.24716616429665	-2.25455209099155	-2.23494368650018	-2.26295581008419	-2.24243706615028	-0.0707050029808927	-0.0499415869604332	-0.0573275136553306	-0.0377191091639588	-0.0657312327479662	-0.0452124888140615	0.9238	0.943	0.9518	0.9555	0.9305	0.9492	-0.0442666666666667	-0.0620444444444445
52	0.02	1	250	-2.30887825565485	-2.28535430651764	-2.27147140146709	-2.25112283877941	-2.31731007598142	-2.29378476761433	-0.111653678318629	-0.0881297291814254	-0.0742468241308747	-0.0538982614431913	-0.120085498645201	-0.0965601902781148	0.9292	0.9292	0.9576	0.9576	0.9312	0.9312	-0.0885333333333333	-0.106311111111111
53	0.03	1	250	-2.3794210769124	-2.35181390153464	-2.2940924932685	-2.2729750569493	-2.36327698482552	-2.33683651549798	-0.182196499576179	-0.154589324198419	-0.0968679159322772	-0.0757504796130846	-0.166052407489303	-0.139611938161766	0.9032	0.9239	0.9678	0.9686	0.913	0.9316	-0.1328	-0.150577777777778
54	0.04	1	250	-2.42806550776933	-2.39667223882518	-2.31316790181747	-2.29138675024626	-2.41108800066024	-2.38113913602866	-0.230840930433111	-0.199447661488965	-0.115943324481254	-0.0941621729100444	-0.213863423324019	-0.183914558692445	0.9183	0.9183	0.977	0.977	0.9238	0.9238	-0.177066666666667	-0.194844444444444
55	0.05	1	250	-2.48113756501138	-2.4450082865683	-2.3450277048203	-2.32233976407411	-2.47632336574787	-2.44166543269396	-0.28391298767516	-0.247783709232086	-0.147803127484083	-0.125115186737894	-0.279098788411646	-0.244440855357742	0.9086	0.9086	0.9876	0.9876	0.9218	0.9218	-0.221333333333333	-0.239111111111111
56	0.06	1	250	-2.56354900258041	-2.52310044666959	-2.35021062809402	-2.32709798835184	-2.50869564780159	-2.47111126567424	-0.366324425244192	-0.325875869333366	-0.152986050757799	-0.129873411015625	-0.311471070465372	-0.273886688338018	0.8757	0.9037	0.9934	0.9936	0.903	0.925	-0.2656	-0.283377777777778
57	0.07	1	250	-2.60320468268717	-2.55805320625001	-2.35979776813403	-2.33618634162922	-2.56093256459513	-2.5191548548751	-0.405980105350956	-0.360828628913791	-0.162573190797809	-0.138961764293004	-0.363707987258915	-0.321930277538883	0.8819	0.8819	0.9965	0.9965	0.8996	0.8996	-0.309866666666667	-0.327644444444445
58	0.08	1	250	-2.68455518282133	-2.63604261109164	-2.38930754421263	-2.36483786320044	-2.61858318380385	-2.57271079543041	-0.487330605485114	-0.438818033755418	-0.192082966876411	-0.167613285864225	-0.42135860646763	-0.375486218094188	0.8561	0.8856	0.9983	0.9983	0.8849	0.9114	-0.354133333333333	-0.371911111111111
59	0.09	1	250	-2.7329558620023	-2.6810092245926	-2.41304631661537	-2.38776043166072	-2.67155779116076	-2.62215338619954	-0.535731284666084	-0.483784647256385	-0.215821739279153	-0.190535854324497	-0.474333213824538	-0.424928808863319	0.8615	0.8615	0.9995	0.9995	0.8909	0.8909	-0.3984	-0.416177777777778
60	0.1	1	250	-2.78286942977337	-2.72925570775895	-2.40564460441431	-2.38014106385719	-2.7108005225239	-2.66021854178096	-0.585644852437146	-0.532031130422732	-0.208420027078092	-0.182916486520969	-0.513575945187682	-0.462993964444745	0.8487	0.8826	0.9998	0.9998	0.8801	0.9157	-0.442666666666667	-0.460444444444444
61	0.01	1	640	-2.2515200793779	-2.24366781420032	-2.23405597641518	-2.22660792264029	-2.24900180626076	-2.24119267971652	-0.0542955020416827	-0.0464432368640995	-0.0368313990789577	-0.0293833453040673	-0.0517772289245428	-0.0439681023802971	0.9391	0.9435	0.9322	0.9292	0.9394	0.9444	-0.044375	-0.0513194444444445
62	0.02	1	640	-2.30406428641356	-2.29512618943836	-2.25792233746688	-2.25016103151617	-2.29623602315774	-2.28748923188781	-0.10683970907734	-0.0979016121021417	-0.0606977601306626	-0.052936454179946	-0.099011445821517	-0.0902646545515924	0.9266	0.9329	0.942	0.942	0.9318	0.9398	-0.08875	-0.0956944444444444
63	0.03	1	640	-2.35627869227949	-2.34580236428121	-2.28086112784403	-2.27281290473519	-2.35372809761678	-2.34381305308262	-0.159054114943274	-0.14857778694499	-0.0836365505078107	-0.0755883273989748	-0.156503520280562	-0.146588475746405	0.9216	0.9216	0.9656	0.9656	0.932	0.932	-0.133125	-0.140069444444444
64	0.04	1	640	-2.40279201157694	-2.39035454214352	-2.2982866764331	-2.28998267565922	-2.3826683711206	-2.37150202595898	-0.205567434240725	-0.193129964807301	-0.101062099096878	-0.0927580983229994	-0.185443793784385	-0.17427744862276	0.9064	0.9145	0.9808	0.9808	0.9264	0.9334	-0.1775	-0.184444444444444
65	0.05	1	640	-2.46162437103764	-2.44683359628987	-2.32410998674609	-2.31552037367091	-2.44941678126429	-2.43642624917902	-0.264399793701417	-0.249609018953648	-0.126885409409866	-0.118295796334687	-0.25219220392807	-0.239201671842801	0.9008	0.9008	0.9941	0.9941	0.922	0.922	-0.221875	-0.228819444444444
66	0.06	1	640	-2.52440309616755	-2.50690359075287	-2.3298447875222	-2.32107911857191	-2.49210456074055	-2.4769785628292	-0.327178518831335	-0.309679013416647	-0.13262021018598	-0.123854541235689	-0.294879983404332	-0.279753985492981	0.8967	0.8964	0.9986	0.9984	0.9148	0.9147	-0.26625	-0.273194444444444
67	0.07	1	640	-2.58132283592279	-2.56149982142392	-2.35476517258616	-2.34571982307741	-2.53550551197077	-2.51844965051599	-0.384098258586569	-0.3642752440877	-0.157540595249943	-0.148495245741193	-0.338280934634554	-0.321225073179768	0.8832	0.894	0.9997	0.9996	0.9077	0.9186	-0.310625	-0.317569444444444
68	0.08	1	640	-2.64586509220265	-2.62266449567593	-2.37399830598634	-2.36471239016362	-2.602708652828	-2.58317096027835	-0.448640514866429	-0.425439918339706	-0.176773728650123	-0.167487812827405	-0.405484075491782	-0.385946382942132	0.8832	0.8832	1	1	0.9055	0.9055	-0.355	-0.361944444444444
69	0.09	1	640	-2.74332258433708	-2.71616454801265	-2.39823045843321	-2.38865075894324	-2.64449514906414	-2.62250373521113	-0.546098007000864	-0.51893997067643	-0.201005881096991	-0.191426181607025	-0.447270571727924	-0.425279157874908	0.8608	0.8608	1	1	0.9009	0.9009	-0.399375	-0.406319444444444
70	0.1	1	640	-2.80949959544298	-2.7795347864841	-2.39613906644394	-2.38641420589973	-2.69011392004476	-2.66564139401229	-0.612275018106759	-0.582310209147885	-0.198914489107716	-0.189189628563512	-0.492889342708542	-0.468416816676074	0.8552	0.8552	1	1	0.8959	0.8959	-0.44375	-0.450694444444445
71	0.01	1	1000	-2.24839500060462	-2.24339354851062	-2.22905844780207	-2.2243267758722	-2.24215149372097	-2.23720461595389	-0.0511704232683994	-0.0461689711744038	-0.0318338704658516	-0.0271021985359803	-0.0449269163847492	-0.039980038617669	0.9362	0.9407	0.9228	0.9228	0.9437	0.9482	-0.0444	-0.0488444444444444
72	0.02	1	1000	-2.29765474846435	-2.29198356843092	-2.25064795468251	-2.24571836636518	-2.29500279867005	-2.28944289652129	-0.100430171128131	-0.0947589910946993	-0.0534233773462924	-0.0484937890289654	-0.097778221333833	-0.0922183191850747	0.932	0.9359	0.9321	0.9321	0.9385	0.9443	-0.0888	-0.0932444444444445
73	0.03	1	1000	-2.35641105015846	-2.34977592373987	-2.27813962061289	-2.27300870765485	-2.34326901250087	-2.33698255063903	-0.159186472822238	-0.152551346403656	-0.0809150432766708	-0.0757841303186271	-0.146044435164647	-0.139757973302812	0.9228	0.9228	0.9591	0.9591	0.9358	0.9358	-0.1332	-0.137644444444444
74	0.04	1	1000	-2.41190615206879	-2.40385927568342	-2.29824751969311	-2.29294966847434	-2.38102312814909	-2.37398914950158	-0.214681574732568	-0.206634698347197	-0.101022942356888	-0.0957250911381209	-0.183798550812874	-0.176764572165362	0.9095	0.9095	0.9833	0.9833	0.9288	0.9288	-0.1776	-0.182044444444444
75	0.05	1	1000	-2.45056163580211	-2.44134679725217	-2.31746031668573	-2.3120041490436	-2.43581316577738	-2.42766263132145	-0.253337058465887	-0.244122219915946	-0.120235739349511	-0.114779571707381	-0.238588588441166	-0.230438053985234	0.9052	0.9052	0.9965	0.9965	0.9215	0.9215	-0.222	-0.226444444444444
76	0.06	1	1000	-2.51649589881364	-2.504849901867	-2.33573605510136	-2.3301189378793	-2.47719717409742	-2.46768681346531	-0.319271321477425	-0.30762532453078	-0.138511477765143	-0.132894360543081	-0.279972596761197	-0.270462236129094	0.896	0.896	0.9995	0.9995	0.9134	0.9134	-0.2664	-0.270844444444444
77	0.07	1	1000	-2.57767690833458	-2.56405842393091	-2.34664568594932	-2.34090385188526	-2.54071410293671	-2.52928556317048	-0.380452330998358	-0.366833846594694	-0.149421108613099	-0.143679274549042	-0.343489525600495	-0.332060985834261	0.8802	0.8887	1	1	0.9043	0.9115	-0.3108	-0.315244444444444
78	0.08	1	1000	-2.66818429193455	-2.65123371920944	-2.37996885562937	-2.37402223461452	-2.58981828378535	-2.57730727349107	-0.47095971459833	-0.45400914187322	-0.182744278293151	-0.176797657278302	-0.392593706449129	-0.380082696154852	0.8669	0.8748	1	1	0.898	0.9067	-0.3552	-0.359644444444444
79	0.09	1	1000	-2.71306120514046	-2.69453037653333	-2.37784016038646	-2.37180699718123	-2.64560562804596	-2.63064384534259	-0.51583662780424	-0.497305799197111	-0.180615583050239	-0.174582419845007	-0.448381050709737	-0.433419268006369	0.8686	0.8762	1	1	0.8975	0.9058	-0.3996	-0.404044444444444
80	0.1	1	1000	-2.80650842182689	-2.78395024809412	-2.40993494281558	-2.40369881774341	-2.68297001302245	-2.66653753035549	-0.609283844490669	-0.586725670757899	-0.212710365479363	-0.206474240407195	-0.485745435686232	-0.469312953019271	0.8513	0.8513	1	1	0.8922	0.8922	-0.444	-0.448444444444445
