# Supplementary material for: Inference for binomial probability based on dependent Bernoulli random variables with applications to meta‐analysis and group level studies
Source: Biom J. 2016 May 18;58(4):896–914. doi: 10.1002/bimj.201500115 (PMC4999030; doi:10.1002/bimj.201500115)
Supplement: Supplementary file 2 — Supporting Information [file BIMJ-58-896-s002.zip › README/FIGURE1/simulArcsine.R]

simulArcsine<-function(rho,k,n,piT,iters){
#arcsin transformation
h0itersBB<-numeric(iters)
hitersBB<-numeric(iters)
h0itersClus<-numeric(iters)
hitersClus<-numeric(iters)
h0itersClusCopula<-numeric(iters)
hitersClusCopula<-numeric(iters)
#coverages
covPBB<-0
covP0BB<-0
covPClus<-0
covP0Clus<-0
covPClusCopula<-0
covP0ClusCopula<-0
   #####################
   ###Estimation of parameter for Gaussian copula
   #####################
   ################################
   #######################
   bisect <- function(fn, lower, upper, tol=1.e-07, ...) { 
   f.lo <- fn(lower, ...) 
   f.hi <- fn(upper, ...) 
   feval <- 2 

   if (f.lo * f.hi > 0) stop("Root is not bracketed in the specified interval 
   \n") 
   chg <- upper - lower 

   while (abs(chg) > tol) { 
        x.new <- (lower + upper) / 2 
        f.new <- fn(x.new, ...) 
        if (abs(f.new) <= tol) break 
        if (f.lo * f.new < 0) upper <- x.new 
        if (f.hi * f.new < 0) lower <- x.new 
        chg <- upper - lower 
        feval <- feval + 1 
   } 
   list(x = x.new, value = f.new, fevals=feval) 
   }    
   ####################################
   FCorrBin<-function(rhoCopula,rho,piT){
   M<-matrix(c(rep(rhoCopula,times=4)),nrow=2,ncol=2)
   diag(M)<-c(rep(1,times=length(diag(M))))
   X<-c(qnorm(piT, mean = 0, sd = 1),qnorm(piT, mean = 0, sd = 1))
   pmnorm(X,mean=c(rep(0,times=2)),varcov=M)-(rho*piT*(1-piT)+piT^2)
   }
   rhoCopula<-bisect(FCorrBin,0,1,rho=rho,piT=piT)[[1]]
   ################################
   errorP <-(1/(2*sqrt(n)))*qnorm(0.975)*sqrt((1+rho*(n-1)))##error for arcsin
   hiT<-2*asin(sqrt(piT))
   #####################
   
for(i in 1:iters){
   ni      <-rep(n,times=k) 
   ni[ni < 5] <- 5
   ###Beta-binomial data
   if(rho!=0){
   aiBB      <-rbetabinom(k, piT, size=ni, theta=rho^(-1)-1)}
   if(rho==0){
   aiBB      <-rbinom(k,ni,piT)}
   ###Clustered binary data from LD
   aiClus<-numeric(k)
   if(rho!=0){
   for(j in 1:k)
   {
   X_obs1<-numeric(ni[j]) # nj is a total number of observations in group i for study j 
   U_1jk<-numeric(ni[j])
   Y_1jk<-numeric(ni[j])
   Z_1j<-numeric(ni[j])
   ########################
   U_1jk<-rbinom(ni[j],1,sqrt(rho))
   Y_1jk<-rbinom(ni[j],1,piT) # p_1j is the probability of a particular event
   Z_1j<-rep(rbinom(1,1,piT),ni[j])
   X_obs1<-(1-U_1jk)*Y_1jk+U_1jk*Z_1j
   aiClus[j]=sum(X_obs1)
   }}
   if(rho==0){
   aiClus      <-rbinom(k,ni,piT)}
   ##########################################################
   ########Beta-binomial estimation################
   ################################################
   #without continuity correction
   p0BB      <-(aiBB/ni)
   h0BB      <-2*asin(sqrt(p0BB))
   h0itersBB[i]<-h0BB
   pU0BB     <-(sin(h0BB/2+errorP))^2
   pL0BB     <-(sin(h0BB/2-errorP))^2
   covP0BB   <-covP0BB+(pU0BB>=piT)*(pL0BB<=piT)
   #without continuity correction
   pBB       <-(aiBB+3/8)/(ni+3/4)
   hBB       <-2*asin(sqrt(pBB))
   hitersBB[i]<-hBB
   pUBB      <-(sin(hBB/2+errorP))^2
   pLBB      <-(sin(hBB/2-errorP))^2
   covPBB    <-covPBB+(pUBB>=piT)*(pLBB<=piT)  
   ############################################################
   ##Estimation from clustered binary data from LD#############
   ############################################################
   #without continuity correction
   p0Clus      <-(aiClus/ni)
   h0Clus      <-2*asin(sqrt(p0Clus))
   h0itersClus[i]<-h0Clus
   pU0Clus     <-(sin(h0Clus/2+errorP))^2
   pL0Clus     <-(sin(h0Clus/2-errorP))^2
   covP0Clus   <-covP0Clus+(pU0Clus>=piT)*(pL0Clus<=piT)
   #with continuity correction
   pClus       <-(aiClus+3/8)/(ni+3/4)
   hClus       <-2*asin(sqrt(pClus))
   hitersClus[i]<-hClus
   pUClus      <-(sin(hClus/2+errorP))^2
   pLClus      <-(sin(hClus/2-errorP))^2
   covPClus    <-covPClus+(pUClus>=piT)*(pLClus<=piT)  
   ############################################################
   ############Estimation from Gaussian Copula#################
   ############################################################
   aiClusBinCopula<-numeric(k*n)
   if(rho!=0){
   Sigma<-matrix(c(rep(rhoCopula,times=n*n)),nrow=n,ncol=n)
   diag(Sigma)<-c(rep(1,times=length(diag(Sigma))))
   d <- nrow(Sigma)
   A <- t(chol(Sigma))
   U <- matrix(nrow = k, ncol = d)
   for (m in 1:k){
    Z      <- rnorm(d)
    X      <- A%*%Z
    U[m, ] <- pnorm(X)
   }
   ## Simulation (compact vectorized version) 
   U <- pnorm(matrix(rnorm(k*d), ncol = d) %*% chol(Sigma))
   aiClusBinCopula  <-qbinom(U,size=1,prob=piT)
   aiClusCopula     <- rowSums(aiClusBinCopula)}
   if(rho==0){
   aiClusCopula      <-rbinom(k,ni,piT)}
   ############################################################
   ##Estimation from clustered binary data from LD#############
   ############################################################
   #without continuity correction
   p0ClusCopula      <-(aiClusCopula/ni)
   h0ClusCopula      <-2*asin(sqrt(p0ClusCopula))
   h0itersClusCopula[i]<-h0ClusCopula
   pU0ClusCopula     <-(sin(h0ClusCopula/2+errorP))^2
   pL0ClusCopula     <-(sin(h0ClusCopula/2-errorP))^2
   covP0ClusCopula   <-covP0ClusCopula+(pU0ClusCopula>=piT)*(pL0ClusCopula<=piT)
   #with continuity correction
   pClusCopula       <-(aiClusCopula+3/8)/(ni+3/4)
   hClusCopula       <-2*asin(sqrt(pClusCopula))
   hitersClusCopula[i]<-hClusCopula
   pUClusCopula      <-(sin(hClusCopula/2+errorP))^2
   pLClusCopula      <-(sin(hClusCopula/2-errorP))^2
   covPClusCopula    <-covPClusCopula+(pUClusCopula>=piT)*(pLClusCopula<=piT)  
}

################################
#####Beta-binomial##############
################################
h_meanBB<-mean(hitersBB)
biashBB<-(h_meanBB-hiT)
covPBB<-covPBB/iters
h_mean0BB<-mean(h0itersBB)
biash0BB<-(h_mean0BB-hiT)
covP0BB<-covP0BB/iters
##################################
###Clustered binary data from LD##
##################################
h_meanClus<-mean(hitersClus)
biashClus<-(h_meanClus-hiT)
h_mean0Clus<-mean(h0itersClus)
biash0Clus<-(h_mean0Clus-hiT)
covPClus<-covPClus/iters
covP0Clus<-covP0Clus/iters
##################################
##########Gaussian Copula#########
##################################
h_meanClusCopula<-mean(hitersClusCopula)
biashClusCopula<-(h_meanClusCopula-hiT)
h_mean0ClusCopula<-mean(h0itersClusCopula)
biash0ClusCopula<-(h_mean0ClusCopula-hiT)
covPClusCopula<-covPClusCopula/iters
covP0ClusCopula<-covP0ClusCopula/iters
#####################################
#########Theoretical biases########
biash_ther<-(3*(1-2*piT)/(2*sqrt(piT*(1-piT))*(4*n+3))-(1-2*piT)/sqrt(piT*(1-piT))*(1+(n-1)*rho)/4/n)#with continuity correction
biash_ther0<-(-(1-2*piT)/sqrt(piT*(1-piT))*(1+(n-1)*rho)/4/n)### without continuty correction 
return(c(rho,k,n,h_meanBB,h_mean0BB,h_meanClus,h_mean0Clus,h_meanClusCopula,h_mean0ClusCopula,biashBB,biash0BB,biashClus,biash0Clus,biashClusCopula,biash0ClusCopula,covPBB,covP0BB,covPClus,covP0Clus,covPClusCopula,covP0ClusCopula,biash_ther,biash_ther0))
}
