# Supplementary material for: Inference for binomial probability based on dependent Bernoulli random variables with applications to meta‐analysis and group level studies
Source: Biom J. 2016 May 18;58(4):896–914. doi: 10.1002/bimj.201500115 (PMC4999030; doi:10.1002/bimj.201500115)
Supplement: Supplementary file 2 — Supporting Information [file BIMJ-58-896-s002.zip › README/FIGURE1/simulLogOdds.R]

simulLogOdds<-function(rho,k,n,piT,iters){
#vectors for simulations in Beta-Binomial model
LogOdds0itersBB<-numeric(iters)
LogOddsitersBB<-numeric(iters)
covLogOdds0BB<-0
covLogOddsBB<-0
#vectors for simulations in  Lunn and Davies model
LogOdds0itersClus<-numeric(iters)
LogOddsitersClus<-numeric(iters)
covLogOdds0Clus<-0
covLogOddsClus<-0
#vectors for simulations in Gaussian copula model
LogOdds0itersCopula<-numeric(iters)
LogOddsitersCopula<-numeric(iters)
covLogOdds0Copula<-0
covLogOddsCopula<-0
#################################################
#################################################
###Estimation of parameter for Gaussian copula
### using the bisection method
#################################################
#################################################
#################################################
   bisect <- function(fn, lower, upper, tol=1.e-07, ...) { 
   f.lo <- fn(lower, ...) 
   f.hi <- fn(upper, ...) 
   feval <- 2 

   if (f.lo * f.hi > 0) stop("Root is not bracketed in the specified interval 
   \n") 
   chg <- upper - lower 

   while (abs(chg) > tol) { 
        x.new <- (lower + upper) / 2 
        f.new <- fn(x.new, ...) 
        if (abs(f.new) <= tol) break 
        if (f.lo * f.new < 0) upper <- x.new 
        if (f.hi * f.new < 0) lower <- x.new 
        chg <- upper - lower 
        feval <- feval + 1 
   } 
   list(x = x.new, value = f.new, fevals=feval) 
   }    
#################################################
   FCorrBin<-function(rhoCopula,rho,piT){
   M<-matrix(c(rep(rhoCopula,times=4)),nrow=2,ncol=2)
   diag(M)<-c(rep(1,times=length(diag(M))))
   X<-c(qnorm(piT, mean = 0, sd = 1),qnorm(piT, mean = 0, sd = 1))
   pmnorm(X,mean=c(rep(0,times=2)),varcov=M)-(rho*piT*(1-piT)+piT^2)
   }
   rhoCopula<-bisect(FCorrBin,0,1,rho=rho,piT=piT)[[1]]

###################
######
LogOdds<-log(piT/(1-piT))
for(i in 1:iters){
   ni      <-rep(n,times=k) 
   ni[ni < 5] <- 5
   ###data from Beta-binomial model
   if(rho!=0){
   aiBB      <-rbetabinom(k, piT, size=ni, theta=rho^(-1)-1)}
   if(rho==0){
   aiBB      <-rbinom(k,ni,piT)}
   LogOdds0BB<-log(aiBB/(ni-aiBB))
   if(sum(aiBB==0)>0){
   LogOdds0BB<-log((aiBB+1/2)/(ni-aiBB+1/2))
   }
   LogOddsBB<-log((aiBB+1/2)/(ni-aiBB+1/2))
   LogOdds0itersBB[i]<-LogOdds0BB
   LogOddsitersBB[i]<-LogOddsBB
   ###data from Lunn and Davies model 
   aiClus<-numeric(k)
   if(rho!=0){
   for(j in 1:k)
   {
   X_obs1<-numeric(ni[j]) 
   U_1jk<-numeric(ni[j])
   Y_1jk<-numeric(ni[j])
   Z_1j<-numeric(ni[j])
   #####################################
   U_1jk<-rbinom(ni[j],1,sqrt(rho))
   Y_1jk<-rbinom(ni[j],1,piT) 
   Z_1j<-rep(rbinom(1,1,piT),ni[j])
   X_obs1<-(1-U_1jk)*Y_1jk+U_1jk*Z_1j
   aiClus[j]=sum(X_obs1)
   }}
   if(rho==0){
   aiClus      <-rbinom(k,ni,piT)}
   LogOdds0Clus<-log(aiClus/(ni-aiClus))
   if(sum(aiClus==0)>0){
   LogOdds0Clus<-log((aiClus+1/2)/(ni-aiClus+1/2))
   }
   LogOddsClus<-log((aiClus+1/2)/(ni-aiClus+1/2))
   LogOdds0itersClus[i]<-LogOdds0Clus
   LogOddsitersClus[i]<-LogOddsClus
   #####Data from from Gaussian Copula#################
   aiClusBinCopula<-numeric(k*n)
   if(rho!=0){
   Sigma<-matrix(c(rep(rhoCopula,times=n*n)),nrow=n,ncol=n)
   diag(Sigma)<-c(rep(1,times=length(diag(Sigma))))
   d <- nrow(Sigma)
   A <- t(chol(Sigma))
   U <- matrix(nrow = k, ncol = d)
   ###########################################################
   for (m in 1:k){
    Z      <- rnorm(d)
    X      <- A%*%Z
    U[m, ] <- pnorm(X)
   }
   ###########################################################
   U <- pnorm(matrix(rnorm(k*d), ncol = d) %*% chol(Sigma))
   aiClusBinCopula  <-qbinom(U,size=1,prob=piT)
   aiClusCopula     <- rowSums(aiClusBinCopula)}
   if(rho==0){
   aiClusCopula      <-rbinom(k,ni,piT)}
   LogOdds0ClusCopula<-log(aiClusCopula/(ni-aiClusCopula))
   if(sum(aiClusCopula==0)>0){
   LogOdds0ClusCopula<-log((aiClusCopula+1/2)/(ni-aiClusCopula+1/2)) 
   }
   LogOddsClusCopula<-log((aiClusCopula+1/2)/(ni-aiClusCopula+1/2)) 
   LogOdds0itersCopula[i]<-LogOdds0ClusCopula
   LogOddsitersCopula[i]<-LogOddsClusCopula   

}
###For beta-binomial
LogOdds0meanBB<-mean(LogOdds0itersBB)
LogOddsmeanBB<-mean(LogOddsitersBB)
LogOdds0biasBB<-(LogOdds0meanBB-LogOdds)
LogOddsbiasBB<-(LogOddsmeanBB-LogOdds)
covLogOdds0BB<-covLogOdds0BB/iters
covLogOddsBB<-covLogOddsBB/iters
###For lunn-davis
LogOdds0meanClus<-mean(LogOdds0itersClus)
LogOddsmeanClus<-mean(LogOddsitersClus)
LogOdds0biasClus<-(LogOdds0meanClus-LogOdds)
LogOddsbiasClus<-(LogOddsmeanClus-LogOdds)
covLogOdds0Clus<-covLogOdds0Clus/iters
covLogOddsClus<-covLogOddsClus/iters
##for Gaussian copula
LogOdds0meanCopula<-mean(LogOdds0itersCopula)
LogOddsmeanCopula<-mean(LogOddsitersCopula)
LogOdds0biasCopula<-(LogOdds0meanCopula-LogOdds)
LogOddsbiasCopula<-(LogOddsmeanCopula-LogOdds)
covLogOdds0Copula<-covLogOdds0Copula/iters
covLogOddsCopula<-covLogOddsCopula/iters
##Theoretical biases of order 1/n
biash_ther0<-(-(1-2*piT)*(1+(n-1)*rho)/(2*n*piT*(1-piT)))
biash_ther<-(1-2*piT)/(2*n*piT*(1-piT))-((1-2*piT)*(1+(n-1)*rho)/(2*n*piT*(1-piT)))
return(c(rho,k,n,LogOdds0meanBB,LogOddsmeanBB,LogOdds0meanClus,LogOddsmeanClus,LogOdds0meanCopula,LogOddsmeanCopula,LogOdds0biasBB,LogOddsbiasBB,LogOdds0biasClus,LogOddsbiasClus,LogOdds0biasCopula,LogOddsbiasCopula,covLogOdds0BB,covLogOddsBB,covLogOdds0Clus,covLogOddsClus,covLogOdds0Copula,covLogOddsCopula,biash_ther,biash_ther0))
}
