# Supplementary material for: Inference for binomial probability based on dependent Bernoulli random variables with applications to meta‐analysis and group level studies
Source: Biom J. 2016 May 18;58(4):896–914. doi: 10.1002/bimj.201500115 (PMC4999030; doi:10.1002/bimj.201500115)
Supplement: Supplementary file 2 — Supporting Information [file BIMJ-58-896-s002.zip › README/FIGURE2/DATAForMetaAnalysisOfArcsine.csv]

	rho	k	n	h_meanBB	h_mean0BB	h_meanClus	h_mean0Clus	h_meanClusCopula	h_mean0ClusCopula	biashBB	biash0BB	biashClus	biash0Clus	biashClusCopula	biash0ClusCopula	covPBB_bar	covP0BB_bar	covPClus_bar	covP0Clus_bar	covPClus_barCopula	covP0Clus_barCopula	biash_ther	biash_ther0
1	0.01	10	10	0.688400095	0.507370795	0.688777513	0.508617233	0.687128006	0.505442833	0.044898986	-0.136130314	0.045276404	-0.134883876	0.043626898	-0.138058276	0.9622	0.6951	0.9623	0.7077	0.9641	0.6874	0.030142419	-0.072666667
2	0.02	10	10	0.685429664	0.499683319	0.685601265	0.501305466	0.683919873	0.497498932	0.041928555	-0.14381779	0.042100156	-0.142195643	0.040418764	-0.146002177	0.9665	0.6889	0.9676	0.6912	0.9669	0.6763	0.024950424	-0.078666667
3	0.03	10	10	0.681731811	0.491465771	0.683756461	0.496593115	0.684129507	0.495129515	0.038230703	-0.152035338	0.040255352	-0.146907994	0.040628399	-0.148371594	0.9697	0.6881	0.9701	0.7008	0.9687	0.6974	0.019758428	-0.084666667
4	0.04	10	10	0.682020514	0.488973412	0.682985162	0.493469054	0.680671228	0.486993142	0.038519405	-0.154527697	0.039484053	-0.150032055	0.037170119	-0.156507967	0.972	0.681	0.9711	0.6913	0.9744	0.6763	0.014566432	-0.090666667
5	0.05	10	10	0.67771312	0.480030918	0.68000674	0.487374205	0.679613451	0.483016522	0.034212011	-0.163470191	0.036505631	-0.156126903	0.036112342	-0.160484587	0.9772	0.6785	0.9725	0.6991	0.9739	0.6839	0.009374437	-0.096666667
6	0.06	10	10	0.677309354	0.476793213	0.680425328	0.486519584	0.678068555	0.478751033	0.033808245	-0.166707896	0.03692422	-0.156981524	0.034567446	-0.164750075	0.9756	0.7073	0.9758	0.7253	0.9759	0.707	0.004182441	-0.102666667
7	0.07	10	10	0.675683217	0.471860214	0.677167242	0.479798045	0.674320107	0.471084969	0.032182108	-0.171640894	0.033666133	-0.163703064	0.030818999	-0.17241614	0.9772	0.6918	0.9735	0.7117	0.9792	0.6972	-0.001009555	-0.108666667
8	0.08	10	10	0.674934646	0.468217336	0.67657854	0.477924654	0.672133169	0.465326121	0.031433537	-0.175283772	0.033077431	-0.165576455	0.02863206	-0.178174988	0.9805	0.6922	0.9782	0.7128	0.9798	0.6855	-0.00620155	-0.114666667
9	0.09	10	10	0.670182406	0.459597887	0.675111035	0.474032781	0.671491081	0.462402365	0.026681297	-0.183903221	0.031609926	-0.169468328	0.027989972	-0.181098743	0.9813	0.6771	0.981	0.7165	0.9785	0.6846	-0.011393546	-0.120666667
10	0.1	10	10	0.6708351	0.458409559	0.672123402	0.468148325	0.669804307	0.457790287	0.027333991	-0.18509155	0.028622294	-0.175352784	0.026303198	-0.185710822	0.9836	0.7007	0.9814	0.7319	0.9836	0.7027	-0.016585542	-0.126666667
11	0.01	10	20	0.655753151	0.575390785	0.65898808	0.581011375	0.655556534	0.575158744	0.012252042	-0.068110324	0.015486971	-0.062489734	0.012055425	-0.068342364	0.9567	0.7974	0.9609	0.8182	0.9579	0.801	0.011341753	-0.039666667
12	0.02	10	20	0.652891523	0.568034946	0.653716532	0.57251559	0.652556378	0.567926493	0.009390414	-0.075466163	0.010215423	-0.070985519	0.009055269	-0.075574616	0.9642	0.8012	0.9647	0.8294	0.9644	0.8004	0.005457976	-0.046
13	0.03	10	20	0.648819944	0.559269263	0.65233795	0.569138131	0.647478753	0.55814614	0.005318835	-0.084231845	0.008836842	-0.074362978	0.003977644	-0.085354969	0.9629	0.7958	0.9652	0.8233	0.9681	0.7916	-0.0004258	-0.052333333
14	0.04	10	20	0.64525965	0.551366363	0.649722828	0.564375003	0.64398413	0.550615883	0.001758541	-0.092134746	0.006221719	-0.079126106	0.000483021	-0.092885226	0.9688	0.7859	0.9719	0.8306	0.9681	0.7859	-0.006309576	-0.058666667
15	0.05	10	20	0.640525608	0.542278664	0.647539095	0.560176419	0.640940006	0.543783165	-0.002975501	-0.101222444	0.004037987	-0.08332469	-0.002561103	-0.099717944	0.9706	0.7861	0.9743	0.8415	0.9677	0.784	-0.012193352	-0.065
16	0.06	10	20	0.637217998	0.534767903	0.64283556	0.552835283	0.635893709	0.534721407	-0.00628311	-0.108733206	-0.000665549	-0.090665826	-0.007607399	-0.108779701	0.9703	0.7706	0.9787	0.8373	0.9735	0.7808	-0.018077128	-0.071333333
17	0.07	10	20	0.633053428	0.526446928	0.639405005	0.547235417	0.634134113	0.529617264	-0.010447681	-0.117054181	-0.004096103	-0.096265692	-0.009366995	-0.113883845	0.9713	0.7686	0.9818	0.8398	0.9725	0.7829	-0.023960904	-0.077666667
18	0.08	10	20	0.629979248	0.519937758	0.638753565	0.545033202	0.63159313	0.523764437	-0.013521861	-0.12356335	-0.004747544	-0.098467907	-0.011907978	-0.119736672	0.9734	0.7672	0.98	0.8438	0.9735	0.7699	-0.02984468	-0.084
19	0.09	10	20	0.625865995	0.51246058	0.637981869	0.542977657	0.628181474	0.517245384	-0.017635114	-0.131040529	-0.00551924	-0.100523452	-0.015319635	-0.126255724	0.9739	0.763	0.9812	0.852	0.9749	0.7714	-0.035728456	-0.090333333
20	0.1	10	20	0.623728771	0.506454981	0.634485848	0.537310404	0.62445031	0.510142862	-0.019772338	-0.137046127	-0.00901526	-0.106190704	-0.019050799	-0.133358247	0.975	0.7592	0.9834	0.8534	0.9781	0.7744	-0.041612232	-0.096666667
21	0.01	10	40	0.645136168	0.613046175	0.647141949	0.616621335	0.645461055	0.613648483	0.001635059	-0.030454934	0.00364084	-0.026879774	0.001959946	-0.029852626	0.9519	0.8893	0.9581	0.9122	0.9574	0.893	0.002218124	-0.023166667
22	0.02	10	40	0.640300136	0.605302106	0.641693958	0.61000015	0.639037948	0.604290137	-0.003200972	-0.038199003	-0.001807151	-0.033500958	-0.00446316	-0.039210972	0.9523	0.8834	0.9653	0.9104	0.9543	0.8845	-0.004044814	-0.029666667
23	0.03	10	40	0.633147209	0.594768928	0.638544392	0.605856072	0.633079999	0.595471035	-0.0103539	-0.048732181	-0.004956717	-0.037645036	-0.01042111	-0.048030074	0.9512	0.8689	0.9715	0.9236	0.9596	0.8806	-0.010307752	-0.036166667
24	0.04	10	40	0.629285497	0.587618898	0.637019576	0.603552627	0.628317514	0.587654335	-0.014215612	-0.05588221	-0.006481533	-0.039948482	-0.015183595	-0.055846773	0.957	0.8653	0.9727	0.9316	0.9558	0.8669	-0.01657069	-0.042666667
25	0.05	10	40	0.621495249	0.576378443	0.633041874	0.598539902	0.624745523	0.58137734	-0.02200586	-0.067122666	-0.010459235	-0.044961207	-0.018755586	-0.062123768	0.9496	0.8514	0.976	0.9347	0.9577	0.8653	-0.022833628	-0.049166667
26	0.06	10	40	0.617984336	0.569774783	0.631065368	0.595857745	0.619417837	0.57305081	-0.025516772	-0.073726326	-0.012435741	-0.047643364	-0.024083272	-0.070450299	0.9542	0.8448	0.9789	0.9427	0.9568	0.8597	-0.029096566	-0.055666667
27	0.07	10	40	0.613931305	0.562666915	0.627820803	0.591752198	0.615043277	0.565955944	-0.029569804	-0.080834194	-0.015680306	-0.05174891	-0.028457832	-0.077545164	0.9509	0.8414	0.982	0.9434	0.9543	0.8529	-0.035359504	-0.062166667
28	0.08	10	40	0.607408022	0.552801756	0.625839383	0.588981885	0.612883872	0.561641683	-0.036093087	-0.090699352	-0.017661726	-0.054519224	-0.030617237	-0.081859426	0.9495	0.8264	0.9839	0.9486	0.9606	0.8528	-0.041622442	-0.068666667
29	0.09	10	40	0.6049152	0.547528842	0.623091777	0.585412818	0.606988913	0.55270492	-0.038585909	-0.095972266	-0.020409331	-0.058088291	-0.036512196	-0.090796189	0.9504	0.8284	0.9858	0.9497	0.9573	0.8449	-0.04788538	-0.075166667
30	0.1	10	40	0.598970898	0.538215534	0.620116823	0.581714427	0.602062344	0.545137323	-0.044530211	-0.105285575	-0.023384286	-0.061786682	-0.041438764	-0.098363786	0.9471	0.8166	0.9846	0.9503	0.957	0.8436	-0.054148318	-0.081666667
31	0.01	10	80	0.641591551	0.627712824	0.642128167	0.62863524	0.642231774	0.628421154	-0.001909558	-0.015788284	-0.001372942	-0.014865869	-0.001269335	-0.015079955	0.953	0.9313	0.962	0.9465	0.9565	0.9332	-0.002256963	-0.014916667
32	0.02	10	80	0.634998837	0.619942317	0.639122692	0.625346323	0.635266459	0.620364206	-0.008502272	-0.023558792	-0.004378417	-0.018154786	-0.00823465	-0.023136903	0.9486	0.9208	0.9733	0.9609	0.9471	0.9206	-0.008718573	-0.0215
33	0.03	10	80	0.627304655	0.610670192	0.635608185	0.621535107	0.6292416	0.613155869	-0.016196453	-0.032830917	-0.007892924	-0.021966002	-0.014259509	-0.03034524	0.9451	0.9079	0.9754	0.9653	0.9479	0.9193	-0.015180183	-0.028083333
34	0.04	10	80	0.620531346	0.602211347	0.632189058	0.61784868	0.622361187	0.604883317	-0.022969762	-0.041289761	-0.011312051	-0.025652429	-0.021139922	-0.038617792	0.9411	0.9003	0.979	0.9725	0.9491	0.9102	-0.021641793	-0.034666667
35	0.05	10	80	0.616029768	0.596007949	0.629649825	0.615052438	0.616185628	0.597249343	-0.027471341	-0.04749316	-0.013851284	-0.028448671	-0.027315481	-0.046251765	0.9432	0.8984	0.9821	0.9759	0.9487	0.9047	-0.028103404	-0.04125
36	0.06	10	80	0.609109639	0.58704847	0.626142667	0.61130492	0.613113627	0.592698923	-0.03439147	-0.056452639	-0.017358442	-0.032196189	-0.030387482	-0.050802186	0.9384	0.8826	0.9818	0.9761	0.9455	0.9035	-0.034565014	-0.047833333
37	0.07	10	80	0.603310684	0.579088558	0.624824356	0.6097676	0.607748446	0.58583966	-0.040190425	-0.06441255	-0.018676753	-0.033733509	-0.035752663	-0.057661449	0.9336	0.8754	0.9851	0.9805	0.9498	0.8992	-0.041026624	-0.054416667
38	0.08	10	80	0.598197985	0.572277322	0.620201028	0.604798658	0.601246791	0.577579845	-0.045303124	-0.071223786	-0.023300081	-0.038702451	-0.042254318	-0.065921264	0.928	0.8646	0.9871	0.9824	0.9424	0.8932	-0.047488234	-0.061
39	0.09	10	80	0.593750398	0.565665013	0.617062842	0.60139919	0.596073987	0.570751122	-0.049750711	-0.077836096	-0.026438267	-0.042101919	-0.047427122	-0.072749987	0.9339	0.8662	0.9873	0.9842	0.9429	0.8877	-0.053949845	-0.067583333
40	0.1	10	80	0.587637006	0.557367338	0.614591489	0.598710143	0.59364197	0.56685649	-0.055864103	-0.086133771	-0.02890962	-0.044790966	-0.049859139	-0.076644618	0.9291	0.8537	0.9903	0.9862	0.9448	0.8864	-0.060411455	-0.074166667
41	0.01	10	160	0.638976867	0.632296707	0.640684378	0.634137563	0.638401619	0.631724829	-0.004524241	-0.011204402	-0.00281673	-0.009363545	-0.005099489	-0.01177628	0.9503	0.9388	0.9683	0.9623	0.9484	0.9388	-0.004470362	-0.010791667
42	0.02	10	160	0.632051521	0.624973751	0.636511303	0.629827899	0.63203494	0.62499775	-0.011449588	-0.018527358	-0.006989806	-0.01367321	-0.011466169	-0.018503358	0.9462	0.9321	0.9771	0.976	0.9493	0.9362	-0.011033687	-0.017416667
43	0.03	10	160	0.624800343	0.617165473	0.63282943	0.626021079	0.627534836	0.620095836	-0.018700766	-0.026335635	-0.010671679	-0.01748003	-0.015966273	-0.023405273	0.945	0.9283	0.9822	0.9799	0.9461	0.9295	-0.017597011	-0.024041667
44	0.04	10	160	0.618811737	0.610510315	0.629677566	0.622755101	0.621499638	0.613590864	-0.024689372	-0.032990794	-0.013823542	-0.020746008	-0.022001471	-0.029910245	0.9353	0.9153	0.9847	0.9843	0.9481	0.9343	-0.024160336	-0.030666667
45	0.05	10	160	0.61320623	0.604085929	0.626778563	0.619749527	0.61479911	0.606289891	-0.030294879	-0.03941518	-0.016722545	-0.023751582	-0.028701999	-0.037211218	0.9329	0.9129	0.9875	0.9874	0.9461	0.9252	-0.03072366	-0.037291667
46	0.06	10	160	0.605442865	0.595323862	0.623068503	0.615929898	0.61057343	0.601392828	-0.038058244	-0.048177246	-0.020432605	-0.027571211	-0.032927679	-0.04210828	0.9252	0.9019	0.9886	0.9894	0.9401	0.9215	-0.037286985	-0.043916667
47	0.07	10	160	0.599285261	0.588134513	0.621176909	0.613943136	0.60238602	0.592480866	-0.044215848	-0.055366596	-0.0223242	-0.029557973	-0.041115089	-0.051020243	0.9221	0.8974	0.99	0.9905	0.9379	0.9169	-0.04385031	-0.050541667
48	0.08	10	160	0.593843362	0.581552397	0.618925172	0.611594664	0.599458001	0.588759104	-0.049657747	-0.061948712	-0.024575937	-0.031906445	-0.044043108	-0.054742005	0.9266	0.8947	0.9875	0.9887	0.9425	0.9168	-0.050413634	-0.057166667
49	0.09	10	160	0.586533898	0.57291227	0.617077495	0.609662381	0.594155364	0.58253994	-0.056967211	-0.070588839	-0.026423614	-0.033838727	-0.049345745	-0.060961169	0.9196	0.8861	0.9892	0.9899	0.9328	0.908	-0.056976959	-0.063791667
50	0.1	10	160	0.583246108	0.568489738	0.612108007	0.604570177	0.588399005	0.575945864	-0.060255	-0.075011371	-0.031393102	-0.038930932	-0.055102104	-0.067555245	0.9203	0.8822	0.9908	0.9915	0.9367	0.9088	-0.063540283	-0.070416667
51	0.01	10	250	0.638546476	0.634311477	0.639764416	0.635606281	0.638292835	0.63406439	-0.004954633	-0.009189632	-0.003736693	-0.007894828	-0.005208274	-0.009436719	0.9452	0.9377	0.9741	0.9734	0.9465	0.9406	-0.005263041	-0.009306667
52	0.02	10	250	0.631071758	0.62660407	0.636026609	0.631785005	0.632013062	0.627582647	-0.01242935	-0.016897039	-0.0074745	-0.011716103	-0.011488046	-0.015918462	0.9426	0.9348	0.9791	0.9782	0.9453	0.9362	-0.01186338	-0.015946667
53	0.03	10	250	0.625033413	0.620286821	0.632394011	0.628076639	0.626096063	0.621438882	-0.018467696	-0.023214288	-0.011107098	-0.01542447	-0.017405045	-0.022062227	0.9369	0.9284	0.9832	0.9831	0.9478	0.9397	-0.018463718	-0.022586667
54	0.04	10	250	0.618647658	0.61351145	0.628067861	0.623670731	0.619411374	0.614479249	-0.02485345	-0.029989659	-0.015433248	-0.019830378	-0.024089735	-0.02902186	0.9354	0.9227	0.9871	0.988	0.9449	0.9352	-0.025064057	-0.029226667
55	0.05	10	250	0.612002917	0.6063779	0.626420329	0.621966578	0.6137856	0.608530339	-0.031498192	-0.037123209	-0.01708078	-0.021534531	-0.029715509	-0.034970769	0.9279	0.9145	0.9869	0.9874	0.9434	0.9324	-0.031664395	-0.035866667
56	0.06	10	250	0.605407064	0.599243247	0.623066915	0.618545914	0.607351913	0.601701915	-0.038094045	-0.044257861	-0.020434194	-0.024955195	-0.036149196	-0.041799193	0.9261	0.9112	0.9869	0.9875	0.9359	0.9242	-0.038264734	-0.042506667
57	0.07	10	250	0.598455227	0.591567001	0.621088907	0.616511838	0.602376997	0.596323408	-0.045045881	-0.051934107	-0.022412201	-0.026989271	-0.041124112	-0.0471777	0.9202	0.9018	0.9897	0.9901	0.9412	0.9283	-0.044865072	-0.049146667
58	0.08	10	250	0.592860567	0.585210282	0.617479552	0.612834586	0.597260004	0.590744515	-0.050640542	-0.058290827	-0.026021557	-0.030666523	-0.046241105	-0.052756594	0.9189	0.9003	0.9893	0.9899	0.935	0.9224	-0.051465411	-0.055786667
59	0.09	10	250	0.585184981	0.576761895	0.613143313	0.608425392	0.592552697	0.585486364	-0.058316128	-0.066739214	-0.030357795	-0.035075717	-0.050948412	-0.058014744	0.9161	0.8918	0.9913	0.9921	0.9371	0.9241	-0.05806575	-0.062426667
60	0.1	10	250	0.57949699	0.570091636	0.610666662	0.605891285	0.585258695	0.577616526	-0.064004119	-0.073409473	-0.032834447	-0.037609824	-0.058242414	-0.065884582	0.9096	0.8872	0.9909	0.9914	0.9303	0.9137	-0.064666088	-0.069066667
61	0.01	10	640	0.63768502	0.636045471	0.639386521	0.637775903	0.637534431	0.635896907	-0.005816089	-0.007455637	-0.004114588	-0.005725206	-0.005966677	-0.007604202	0.9458	0.9439	0.9778	0.9784	0.95	0.948	-0.006119235	-0.007697917
62	0.02	10	640	0.630700301	0.628978189	0.635334447	0.6336911	0.631584271	0.629874092	-0.012800807	-0.01452292	-0.008166662	-0.009810008	-0.011916838	-0.013627017	0.942	0.9383	0.9846	0.9853	0.9449	0.9421	-0.012759912	-0.014354167
63	0.03	10	640	0.624445156	0.622629138	0.631383652	0.629710882	0.624711377	0.622918608	-0.019055952	-0.020871971	-0.012117456	-0.013790227	-0.018789732	-0.020582501	0.9395	0.9354	0.9863	0.9869	0.945	0.9427	-0.019400589	-0.021010417
64	0.04	10	640	0.617171413	0.615232731	0.627301759	0.625600101	0.618716572	0.616836367	-0.026329696	-0.028268377	-0.01619935	-0.017901008	-0.024784537	-0.026664742	0.9367	0.9331	0.9878	0.9881	0.9437	0.9403	-0.026041266	-0.027666667
65	0.05	10	640	0.610237399	0.608148043	0.623287794	0.621558463	0.613743275	0.611770094	-0.03326371	-0.035353066	-0.020213315	-0.021942646	-0.029757834	-0.031731015	0.9272	0.923	0.9907	0.9908	0.9413	0.9367	-0.032681942	-0.034322917
66	0.06	10	640	0.603231429	0.600943056	0.62307431	0.621327111	0.607152217	0.605054335	-0.04026968	-0.042558053	-0.020426799	-0.022173998	-0.036348892	-0.038446773	0.9215	0.916	0.9873	0.9874	0.9378	0.9335	-0.039322619	-0.040979167
67	0.07	10	640	0.596051354	0.593508538	0.618902023	0.61712805	0.601022384	0.598788989	-0.047449755	-0.04999257	-0.024599086	-0.026373059	-0.042478725	-0.04471212	0.9187	0.9122	0.9887	0.9891	0.9362	0.9319	-0.045963296	-0.047635417
68	0.08	10	640	0.592584011	0.589762317	0.616441114	0.614644512	0.596006735	0.593621374	-0.050917098	-0.053738792	-0.027059994	-0.028856597	-0.047494373	-0.049879734	0.9175	0.9105	0.9873	0.9875	0.9305	0.9268	-0.052603973	-0.054291667
69	0.09	10	640	0.584535048	0.581398585	0.61319673	0.61137686	0.590284137	0.587720321	-0.058966061	-0.062102524	-0.030304379	-0.032124249	-0.053216972	-0.055780788	0.9122	0.9045	0.99	0.9903	0.934	0.929	-0.05924465	-0.060947917
70	0.1	10	640	0.576885432	0.573305972	0.610297899	0.608454188	0.584389266	0.581615154	-0.066615677	-0.070195137	-0.03320321	-0.035046921	-0.059111843	-0.061885954	0.9047	0.8942	0.9904	0.9907	0.9311	0.9245	-0.065885326	-0.067604167
71	0.01	10	1000	0.637224569	0.636176942	0.63923034	0.638201282	0.637643712	0.636598215	-0.006276539	-0.007324167	-0.004270769	-0.005299826	-0.005857397	-0.006902894	0.9415	0.9399	0.9777	0.9788	0.9486	0.9464	-0.006316438	-0.007326667
72	0.02	10	1000	0.630318248	0.629218583	0.635411475	0.634362046	0.631026624	0.629933673	-0.013182861	-0.014282526	-0.008089633	-0.009139062	-0.012474485	-0.013567436	0.943	0.9411	0.9851	0.9855	0.9464	0.9443	-0.01296646	-0.013986667
73	0.03	10	1000	0.624069099	0.622910294	0.630756567	0.629687164	0.624741895	0.623597819	-0.01943201	-0.020590815	-0.012744542	-0.013813945	-0.018759214	-0.01990329	0.938	0.9351	0.9886	0.9886	0.9452	0.9438	-0.019616481	-0.020646667
74	0.04	10	1000	0.615912208	0.614678135	0.627995102	0.626909504	0.61893442	0.617736378	-0.027588901	-0.028822974	-0.015506007	-0.016591605	-0.024566689	-0.025764731	0.9294	0.9268	0.9863	0.9863	0.9428	0.9416	-0.026266502	-0.027306667
75	0.05	10	1000	0.611197727	0.609876497	0.624660752	0.623558689	0.613065014	0.611807206	-0.032303382	-0.033624612	-0.018840356	-0.01994242	-0.030436095	-0.031693903	0.9254	0.9232	0.9873	0.9873	0.9415	0.939	-0.032916523	-0.033966667
76	0.06	10	1000	0.603201752	0.601763317	0.622257226	0.621140418	0.606427489	0.605097207	-0.040299357	-0.041737792	-0.021243883	-0.022360691	-0.03707362	-0.038403902	0.9241	0.9213	0.9883	0.9884	0.9345	0.9316	-0.039566545	-0.040626667
77	0.07	10	1000	0.596345067	0.594762968	0.617685202	0.61655098	0.600304625	0.598892441	-0.047156042	-0.048738141	-0.025815906	-0.026950129	-0.043196484	-0.044608668	0.9166	0.9129	0.9887	0.9887	0.9307	0.9277	-0.046216566	-0.047286667
78	0.08	10	1000	0.590394206	0.588631513	0.617326909	0.616181217	0.594608194	0.593105575	-0.053106903	-0.054869596	-0.0261742	-0.027319892	-0.048892914	-0.050395533	0.9145	0.9104	0.9881	0.9882	0.9306	0.9273	-0.052866587	-0.053946667
79	0.09	10	1000	0.583958165	0.581966219	0.613517567	0.612355599	0.590371482	0.588776673	-0.059542944	-0.06153489	-0.029983542	-0.03114551	-0.053129627	-0.054724436	0.9012	0.8956	0.9877	0.9879	0.9285	0.9249	-0.059516608	-0.060606667
80	0.1	10	1000	0.576799508	0.574559717	0.609568923	0.608390917	0.583565447	0.581840205	-0.066701601	-0.068941392	-0.033932186	-0.035110191	-0.059935662	-0.061660904	0.9019	0.8982	0.9884	0.9884	0.9267	0.9215	-0.06616663	-0.067266667
81	0.01	20	10	0.688149387	0.507178072	0.687602984	0.506918178	0.687157049	0.505408869	0.044648279	-0.136323037	0.044101875	-0.136582931	0.043655941	-0.13809224	0.9464	0.5372	0.9472	0.5363	0.9446	0.5259	0.030142419	-0.072666667
82	0.02	20	10	0.686630473	0.501534503	0.685310304	0.500793414	0.685232429	0.499580873	0.043129364	-0.141966606	0.041809195	-0.142707695	0.04173132	-0.143920236	0.9496	0.5324	0.9507	0.5297	0.9516	0.5304	0.024950424	-0.078666667
83	0.03	20	10	0.683451859	0.493901926	0.683539582	0.496022807	0.68344755	0.493993642	0.03995075	-0.149599183	0.040038473	-0.147478302	0.039946441	-0.149507467	0.9609	0.52	0.9551	0.5291	0.9565	0.5165	0.019758428	-0.084666667
84	0.04	20	10	0.680913227	0.48734617	0.683801353	0.494968622	0.681211307	0.488178103	0.037412118	-0.156154939	0.040300244	-0.148532487	0.037710198	-0.155323006	0.9614	0.5192	0.9604	0.5469	0.9657	0.5278	0.014566432	-0.090666667
85	0.05	20	10	0.678260559	0.48091414	0.680810147	0.488526917	0.678231222	0.481273405	0.03475945	-0.162586968	0.037309038	-0.154974192	0.034730114	-0.162227704	0.9664	0.5076	0.9659	0.5392	0.9677	0.5115	0.009374437	-0.096666667
86	0.06	20	10	0.677291294	0.476855137	0.679274771	0.484623215	0.67744445	0.477788588	0.033790185	-0.166645972	0.035773662	-0.158877894	0.033943341	-0.16571252	0.9696	0.5118	0.9717	0.5383	0.9708	0.5181	0.004182441	-0.102666667
87	0.07	20	10	0.673759789	0.46927433	0.678058146	0.481223947	0.675532495	0.472714017	0.03025868	-0.174226779	0.034557037	-0.162277162	0.032031386	-0.170787092	0.9739	0.5056	0.9699	0.5446	0.9718	0.5142	-0.001009555	-0.108666667
88	0.08	20	10	0.673766192	0.466737129	0.676731655	0.477619255	0.673262954	0.467029799	0.030265084	-0.17676398	0.033230546	-0.165881854	0.029761845	-0.176471309	0.9756	0.5187	0.9742	0.5507	0.9758	0.5123	-0.00620155	-0.114666667
89	0.09	20	10	0.671531999	0.461393691	0.674569611	0.473152361	0.669912518	0.460323501	0.028030891	-0.182107418	0.031068502	-0.170348748	0.026411409	-0.183177608	0.9777	0.5043	0.9758	0.5516	0.9769	0.5105	-0.011393546	-0.120666667
90	0.1	20	10	0.670347064	0.457599407	0.673484613	0.469963112	0.669718802	0.457664429	0.026845955	-0.185901701	0.029983505	-0.173537997	0.026217693	-0.18583668	0.9795	0.5122	0.9768	0.5526	0.9824	0.5104	-0.016585542	-0.126666667
91	0.01	20	20	0.657154865	0.577181073	0.657565242	0.579122968	0.657007805	0.577340538	0.013653756	-0.066320036	0.014064133	-0.064378141	0.013506697	-0.066160571	0.9537	0.7264	0.9547	0.7415	0.9554	0.7281	0.011341753	-0.039666667
92	0.02	20	20	0.652689993	0.567467195	0.654380874	0.573199843	0.651295297	0.566145895	0.009188884	-0.076033914	0.010879765	-0.070301266	0.007794188	-0.077355214	0.9617	0.7115	0.962	0.7371	0.9627	0.7014	0.005457976	-0.046
93	0.03	20	20	0.647370107	0.557295474	0.652105621	0.568809401	0.648569666	0.559506735	0.003868998	-0.086205635	0.008604512	-0.074691708	0.005068558	-0.083994374	0.9654	0.686	0.9671	0.7466	0.9644	0.6943	-0.0004258	-0.052333333
94	0.04	20	20	0.644286474	0.550244564	0.648113592	0.562327462	0.645131018	0.552154848	0.000785366	-0.093256545	0.004612483	-0.081173647	0.001629909	-0.091346261	0.9676	0.6755	0.9728	0.743	0.9694	0.6878	-0.006309576	-0.058666667
95	0.05	20	20	0.640008956	0.54136338	0.645302004	0.557279555	0.642214729	0.545321161	-0.003492153	-0.102137729	0.001800896	-0.086221554	-0.001286379	-0.098179948	0.9698	0.6631	0.9742	0.7397	0.9714	0.682	-0.012193352	-0.065
96	0.06	20	20	0.636869924	0.53453035	0.642887948	0.55303714	0.638284574	0.53737547	-0.006631185	-0.108970759	-0.000613161	-0.090463969	-0.005216535	-0.106125639	0.9715	0.6538	0.9802	0.7442	0.9718	0.6677	-0.018077128	-0.071333333
97	0.07	20	20	0.63321603	0.526699957	0.639537044	0.547311151	0.634179739	0.529921799	-0.010285079	-0.116801152	-0.003964065	-0.096189958	-0.009321369	-0.11357931	0.9738	0.6404	0.9807	0.7392	0.9716	0.6591	-0.023960904	-0.077666667
98	0.08	20	20	0.628802141	0.518371714	0.638874523	0.545141395	0.630737134	0.522715863	-0.014698968	-0.125129394	-0.004626586	-0.098359714	-0.012763974	-0.120785245	0.9707	0.629	0.9807	0.753	0.9746	0.6497	-0.02984468	-0.084
99	0.09	20	20	0.626013279	0.512363772	0.636759837	0.541513408	0.628099044	0.517252626	-0.01748783	-0.131137337	-0.006741272	-0.101987701	-0.015402065	-0.126248483	0.9731	0.6191	0.9821	0.7545	0.9749	0.6444	-0.035728456	-0.090333333
100	0.1	20	20	0.622107401	0.504514924	0.634347514	0.537147609	0.623788168	0.508947913	-0.021393708	-0.138986185	-0.009153595	-0.106353499	-0.019712941	-0.134553196	0.9705	0.6126	0.9833	0.7521	0.9745	0.626	-0.041612232	-0.096666667
101	0.01	20	40	0.644626285	0.612577876	0.646655486	0.616067914	0.645403367	0.613565679	0.001125176	-0.030923233	0.003154377	-0.027433194	0.001902259	-0.02993543	0.9505	0.8571	0.9601	0.8862	0.9503	0.8575	0.002218124	-0.023166667
102	0.02	20	40	0.639199955	0.604031234	0.643663493	0.612119216	0.640000367	0.605347857	-0.004301154	-0.039469875	0.000162385	-0.031381893	-0.003500742	-0.038153251	0.9512	0.84	0.9665	0.8973	0.9537	0.8514	-0.004044814	-0.029666667
103	0.03	20	40	0.633412941	0.594988571	0.64057384	0.608097442	0.63499693	0.597443635	-0.010088168	-0.048512538	-0.002927269	-0.035403667	-0.008504179	-0.046057474	0.9513	0.8209	0.9686	0.8919	0.9518	0.8291	-0.010307752	-0.036166667
104	0.04	20	40	0.626673742	0.584695242	0.63653445	0.603156302	0.628309088	0.587556488	-0.016827367	-0.058805867	-0.006966659	-0.040344807	-0.015192021	-0.05594462	0.9493	0.7903	0.9762	0.9	0.9515	0.8047	-0.01657069	-0.042666667
105	0.05	20	40	0.623150757	0.578254873	0.633679578	0.599215037	0.623854504	0.58034979	-0.020350352	-0.065246236	-0.009821531	-0.044286072	-0.019646605	-0.063151319	0.9452	0.7905	0.9761	0.9049	0.9496	0.7956	-0.022833628	-0.049166667
106	0.06	20	40	0.617183379	0.568618636	0.63099261	0.595741709	0.619460579	0.573185337	-0.02631773	-0.074882472	-0.012508498	-0.047759399	-0.024040529	-0.070315771	0.9449	0.7564	0.9778	0.9041	0.9487	0.7891	-0.029096566	-0.055666667
107	0.07	20	40	0.613471944	0.562008109	0.6288822	0.592845564	0.616467275	0.567538895	-0.030029165	-0.081493	-0.014618909	-0.050655545	-0.027033834	-0.075962213	0.9413	0.7467	0.9802	0.9092	0.9476	0.7827	-0.035359504	-0.062166667
108	0.08	20	40	0.608092556	0.553616084	0.625091227	0.588110638	0.610016079	0.558004606	-0.035408553	-0.089885024	-0.018409882	-0.055390471	-0.033485029	-0.085496503	0.9348	0.7382	0.9789	0.9069	0.9467	0.7565	-0.041622442	-0.068666667
109	0.09	20	40	0.60310931	0.545377099	0.622846832	0.585176201	0.606327492	0.552037145	-0.040391798	-0.09812401	-0.020654277	-0.058324908	-0.037173617	-0.091463964	0.9359	0.7197	0.9834	0.9092	0.9451	0.7518	-0.04788538	-0.075166667
110	0.1	20	40	0.599821169	0.539619974	0.62027037	0.581706663	0.602742906	0.545813735	-0.04367994	-0.103881135	-0.023230739	-0.061794445	-0.040758203	-0.097687374	0.9338	0.7065	0.9822	0.9094	0.9422	0.7411	-0.054148318	-0.081666667
111	0.01	20	80	0.640746258	0.626825011	0.643138509	0.629695443	0.641427236	0.627566245	-0.002754851	-0.016676098	-0.0003626	-0.013805666	-0.002073873	-0.015934863	0.9503	0.909	0.9613	0.9377	0.9511	0.9173	-0.002256963	-0.014916667
112	0.02	20	80	0.634621248	0.619520313	0.638785723	0.625001357	0.635158134	0.620261779	-0.008879861	-0.023980795	-0.004715386	-0.018499752	-0.008342975	-0.02323933	0.9448	0.8981	0.9681	0.946	0.9482	0.9031	-0.008718573	-0.0215
113	0.03	20	80	0.628630677	0.612123836	0.635350631	0.621264183	0.629550903	0.613505854	-0.014870432	-0.031377273	-0.008150478	-0.022236925	-0.013950206	-0.029995255	0.937	0.8804	0.9754	0.9512	0.9432	0.8924	-0.015180183	-0.028083333
114	0.04	20	80	0.621591453	0.603362438	0.632354368	0.618000618	0.623045535	0.605623149	-0.021909655	-0.04013867	-0.011146741	-0.025500491	-0.020455573	-0.03787796	0.9273	0.8633	0.9755	0.9524	0.94	0.8788	-0.021641793	-0.034666667
115	0.05	20	80	0.616167403	0.596163654	0.629402812	0.614792588	0.617129316	0.598183025	-0.027333706	-0.047337455	-0.014098297	-0.028708521	-0.026371793	-0.045318084	0.9239	0.8498	0.9797	0.9575	0.936	0.8653	-0.028103404	-0.04125
116	0.06	20	80	0.609272739	0.587324769	0.626734339	0.61187177	0.612727844	0.592361241	-0.03422837	-0.05617634	-0.01676677	-0.031629338	-0.030773264	-0.051139868	0.9169	0.8336	0.9827	0.9627	0.9308	0.8608	-0.034565014	-0.047833333
117	0.07	20	80	0.604634195	0.58068459	0.622056521	0.606898464	0.607711779	0.585648887	-0.038866913	-0.062816519	-0.021444588	-0.036602644	-0.03578933	-0.057852222	0.9125	0.8196	0.9813	0.9598	0.9239	0.8452	-0.041026624	-0.054416667
118	0.08	20	80	0.598367399	0.572254664	0.619926629	0.604539661	0.60269639	0.579091767	-0.045133709	-0.071246444	-0.02357448	-0.038961448	-0.040804719	-0.064409342	0.9068	0.8024	0.981	0.9608	0.9197	0.8364	-0.047488234	-0.061
119	0.09	20	80	0.592504219	0.564340663	0.616585667	0.600950099	0.597510933	0.572177755	-0.05099689	-0.079160446	-0.026915442	-0.04255101	-0.045990176	-0.071323354	0.9031	0.7897	0.9848	0.9636	0.918	0.8208	-0.053949845	-0.067583333
120	0.1	20	80	0.587118636	0.556862996	0.614876161	0.59901898	0.592634827	0.565766417	-0.056382473	-0.086638113	-0.028624948	-0.044482129	-0.050866282	-0.077734692	0.8917	0.7744	0.9875	0.9673	0.9189	0.8204	-0.060411455	-0.074166667
121	0.01	20	160	0.639112395	0.632432979	0.640773976	0.634226922	0.639543909	0.632879266	-0.004388714	-0.01106813	-0.002727132	-0.009274187	-0.003957199	-0.010621843	0.9441	0.929	0.9661	0.9574	0.9484	0.9316	-0.004470362	-0.010791667
122	0.02	20	160	0.632276018	0.625195177	0.636890544	0.630208564	0.632391039	0.625369125	-0.011225091	-0.018305932	-0.006610565	-0.013292545	-0.01111007	-0.018131983	0.939	0.9159	0.9732	0.9656	0.9431	0.9212	-0.011033687	-0.017416667
123	0.03	20	160	0.626268904	0.618681446	0.633468239	0.626665479	0.626655515	0.619229988	-0.017232204	-0.024819663	-0.010032869	-0.01683563	-0.016845593	-0.024271121	0.933	0.9058	0.979	0.9675	0.9352	0.9106	-0.017597011	-0.024041667
124	0.04	20	160	0.619322314	0.611034506	0.630189713	0.623273227	0.620756148	0.612810318	-0.024178794	-0.032466602	-0.013311396	-0.020227882	-0.022744961	-0.030690791	0.9247	0.893	0.9829	0.9742	0.927	0.8995	-0.024160336	-0.030666667
125	0.05	20	160	0.611339669	0.60216761	0.625207223	0.618162229	0.615208893	0.606697385	-0.03216144	-0.041333499	-0.018293885	-0.02533888	-0.028292216	-0.036803723	0.9113	0.8733	0.9848	0.9759	0.9301	0.9024	-0.03072366	-0.037291667
126	0.06	20	160	0.605938262	0.595885542	0.623923236	0.616786025	0.608933208	0.599709162	-0.037562847	-0.047615567	-0.019577873	-0.026715083	-0.0345679	-0.043791947	0.9044	0.8616	0.986	0.9776	0.9152	0.8818	-0.037286985	-0.043916667
127	0.07	20	160	0.599095077	0.587893169	0.621330591	0.614098781	0.603548898	0.593587349	-0.044406032	-0.055607939	-0.022170517	-0.029402328	-0.039952211	-0.049913759	0.8908	0.8468	0.9884	0.9802	0.913	0.8767	-0.04385031	-0.050541667
128	0.08	20	160	0.594727491	0.582447204	0.617913466	0.610577688	0.59723734	0.586493108	-0.048773618	-0.061053905	-0.025587643	-0.032923421	-0.046263769	-0.057008	0.8887	0.8389	0.9908	0.9846	0.9044	0.8645	-0.050413634	-0.057166667
129	0.09	20	160	0.5878247	0.574293031	0.615218372	0.607776729	0.593115189	0.581484856	-0.055676409	-0.069208078	-0.028282737	-0.03572438	-0.05038592	-0.062016252	0.8762	0.8223	0.9892	0.9827	0.9057	0.8577	-0.056976959	-0.063791667
130	0.1	20	160	0.582241187	0.567425381	0.612806953	0.605275955	0.587560178	0.574982742	-0.061259922	-0.076075728	-0.030694156	-0.038225154	-0.055940931	-0.068518367	0.8705	0.8135	0.9922	0.9847	0.9	0.8524	-0.063540283	-0.070416667
131	0.01	20	250	0.638197214	0.633961274	0.640203494	0.636048228	0.638413926	0.634184965	-0.005303895	-0.009539834	-0.003297614	-0.00745288	-0.005087183	-0.009316144	0.9462	0.9346	0.971	0.9645	0.9497	0.9369	-0.005263041	-0.009306667
132	0.02	20	250	0.631360579	0.626893634	0.636681776	0.632444811	0.632479577	0.628053423	-0.01214053	-0.016607474	-0.006819333	-0.011056298	-0.011021532	-0.015447686	0.9355	0.9233	0.9778	0.9731	0.9372	0.923	-0.01186338	-0.015946667
133	0.03	20	250	0.624853832	0.620092965	0.632909028	0.628594192	0.625385766	0.620718786	-0.018647277	-0.023408144	-0.010592081	-0.014906917	-0.018115343	-0.022782323	0.928	0.9131	0.9838	0.9797	0.9331	0.9149	-0.018463718	-0.022586667
134	0.04	20	250	0.617638578	0.612508866	0.628914069	0.62452381	0.620418209	0.615493009	-0.025862531	-0.030992242	-0.01458704	-0.018977298	-0.0230829	-0.0280081	0.9173	0.8962	0.9864	0.9829	0.9307	0.9153	-0.025064057	-0.029226667
135	0.05	20	250	0.610838002	0.605207616	0.625469375	0.621010886	0.614306463	0.609058953	-0.032663107	-0.038293493	-0.018031734	-0.022490223	-0.029194646	-0.034442155	0.905	0.885	0.9884	0.9848	0.9244	0.9077	-0.031664395	-0.035866667
136	0.06	20	250	0.605765936	0.599592087	0.622325085	0.617799887	0.607780821	0.602152008	-0.037735173	-0.043909022	-0.021176024	-0.025701222	-0.035720287	-0.0413491	0.8992	0.8768	0.9896	0.9861	0.9107	0.8908	-0.038264734	-0.042506667
137	0.07	20	250	0.598983371	0.59211057	0.619272038	0.614681315	0.602728696	0.59667216	-0.044517738	-0.051390539	-0.024229071	-0.028819793	-0.040772412	-0.046828949	0.8909	0.8621	0.9912	0.9875	0.9081	0.887	-0.044865072	-0.049146667
138	0.08	20	250	0.591691023	0.584019105	0.617383525	0.612737257	0.597419941	0.590887818	-0.051810086	-0.059482004	-0.026117584	-0.030763851	-0.046081168	-0.05261329	0.8799	0.8486	0.9911	0.9887	0.897	0.8756	-0.051465411	-0.055786667
139	0.09	20	250	0.585920881	0.577467245	0.614298949	0.609591146	0.592080807	0.585009217	-0.057580228	-0.066033864	-0.029202159	-0.033909962	-0.051420302	-0.058491892	0.8698	0.8346	0.9923	0.9898	0.8993	0.8755	-0.05806575	-0.062426667
140	0.1	20	250	0.581611335	0.572250754	0.611190556	0.606419065	0.585965853	0.578288045	-0.061889773	-0.071250354	-0.032310553	-0.037082044	-0.057535256	-0.065213064	0.8609	0.8228	0.9939	0.9916	0.8879	0.8609	-0.064666088	-0.069066667
141	0.01	20	640	0.63713802	0.635496783	0.639161947	0.637550664	0.637460463	0.635822306	-0.006363089	-0.008004325	-0.004339161	-0.005950445	-0.006040646	-0.007678803	0.9442	0.9404	0.9764	0.9752	0.9436	0.9396	-0.006119235	-0.007697917
142	0.02	20	640	0.631003953	0.629283117	0.635140746	0.633497094	0.631341287	0.629629603	-0.012497156	-0.014217992	-0.008360362	-0.010004015	-0.012159822	-0.013871505	0.9318	0.9251	0.9838	0.9819	0.9398	0.9329	-0.012759912	-0.014354167
143	0.03	20	640	0.623976599	0.622158816	0.631719937	0.630047842	0.624389885	0.622594813	-0.01952451	-0.021342293	-0.011781172	-0.013453267	-0.019111224	-0.020906295	0.9235	0.9158	0.9882	0.9869	0.9263	0.9196	-0.019400589	-0.021010417
144	0.04	20	640	0.616853314	0.614914923	0.62836517	0.626666091	0.618419287	0.616536237	-0.026647794	-0.028586186	-0.015135939	-0.016835017	-0.025081822	-0.026964872	0.91	0.9019	0.991	0.9914	0.9238	0.9176	-0.026041266	-0.027666667
145	0.05	20	640	0.610874983	0.608794449	0.624626678	0.622900501	0.613894343	0.611920954	-0.032626126	-0.03470666	-0.018874431	-0.020600608	-0.029606766	-0.031580155	0.8991	0.8904	0.9922	0.9916	0.9216	0.9156	-0.032681942	-0.034322917
146	0.06	20	640	0.603242295	0.600960184	0.621976128	0.620226524	0.606493684	0.604396385	-0.040258814	-0.042540925	-0.02152498	-0.023274585	-0.037007425	-0.039104724	0.8921	0.8827	0.9927	0.9925	0.9081	0.8994	-0.039322619	-0.040979167
147	0.07	20	640	0.596991872	0.594445507	0.619218415	0.617445098	0.600083505	0.597849369	-0.046509236	-0.049055601	-0.024282693	-0.026056011	-0.043417604	-0.04565174	0.8796	0.8684	0.9937	0.9937	0.8999	0.8911	-0.045963296	-0.047635417
148	0.08	20	640	0.589734286	0.586902992	0.61625137	0.61445448	0.595759401	0.593376427	-0.053766823	-0.056598117	-0.027249738	-0.029046629	-0.047741707	-0.050124682	0.869	0.8565	0.9948	0.9948	0.9004	0.891	-0.052603973	-0.054291667
149	0.09	20	640	0.584773786	0.581606929	0.613017464	0.611196221	0.58964519	0.587079593	-0.058727323	-0.061894179	-0.030483644	-0.032304887	-0.053855919	-0.056421516	0.8683	0.8536	0.9966	0.9967	0.8883	0.8789	-0.05924465	-0.060947917
150	0.1	20	640	0.578626256	0.575094034	0.610268013	0.608423823	0.584449491	0.58167487	-0.064874852	-0.068407074	-0.033233096	-0.035077285	-0.059051618	-0.061826239	0.859	0.8444	0.9958	0.9957	0.8872	0.8773	-0.065885326	-0.067604167
151	0.01	20	1000	0.63713696	0.63608909	0.639240025	0.638211144	0.637177434	0.636130701	-0.006364149	-0.007412019	-0.004261084	-0.005289964	-0.006323675	-0.007370408	0.9459	0.9406	0.9803	0.9794	0.9455	0.9407	-0.006316438	-0.007326667
152	0.02	20	1000	0.630522398	0.629423232	0.63587386	0.634825305	0.631028166	0.629935176	-0.012978711	-0.014077877	-0.007627249	-0.008675804	-0.012472942	-0.013565933	0.9329	0.9288	0.9859	0.9859	0.9315	0.9294	-0.01296646	-0.013986667
153	0.03	20	1000	0.623806661	0.62264799	0.631416737	0.630348366	0.624237886	0.623093447	-0.019694448	-0.020853119	-0.012084372	-0.013152743	-0.019263223	-0.020407662	0.9235	0.9187	0.9888	0.9889	0.9279	0.9234	-0.019616481	-0.020646667
154	0.04	20	1000	0.616491738	0.615256728	0.627990328	0.626904674	0.619583816	0.61838815	-0.02700937	-0.028244381	-0.015510781	-0.016596435	-0.023917293	-0.025112959	0.9089	0.9034	0.9917	0.9917	0.9279	0.9232	-0.026266502	-0.027306667
155	0.05	20	1000	0.610912469	0.609590206	0.624697865	0.623595939	0.612073702	0.610812739	-0.03258864	-0.033910903	-0.018803244	-0.01990517	-0.031427406	-0.03268837	0.9047	0.8991	0.9931	0.9933	0.9135	0.9099	-0.032916523	-0.033966667
156	0.06	20	1000	0.602526967	0.60108264	0.621877296	0.620760092	0.607342738	0.606014756	-0.040974141	-0.042418469	-0.021623813	-0.022741017	-0.036158371	-0.037486353	0.8901	0.8828	0.9937	0.9939	0.9132	0.9092	-0.039566545	-0.040626667
157	0.07	20	1000	0.597608348	0.596020488	0.618940701	0.617808195	0.600784926	0.5993723	-0.045892761	-0.047480621	-0.024560408	-0.025692914	-0.042716183	-0.044128809	0.8822	0.876	0.9928	0.9932	0.9009	0.8954	-0.046216566	-0.047286667
158	0.08	20	1000	0.589998497	0.588229467	0.615360729	0.614212247	0.595665631	0.594170097	-0.053502612	-0.055271642	-0.02814038	-0.029288862	-0.047835478	-0.049331012	0.8694	0.8618	0.9964	0.9967	0.8971	0.8922	-0.052866587	-0.053946667
159	0.09	20	1000	0.583679158	0.581692081	0.612434421	0.611271385	0.589117676	0.587507363	-0.059821951	-0.061809028	-0.031066688	-0.032229724	-0.054383433	-0.055993746	0.8591	0.851	0.9959	0.9961	0.8896	0.8835	-0.059516608	-0.060606667
160	0.1	20	1000	0.576735535	0.574493388	0.610463739	0.609286869	0.584200117	0.582471488	-0.066765574	-0.069007721	-0.033037369	-0.03421424	-0.059300992	-0.061029621	0.845	0.8364	0.9973	0.9973	0.8834	0.8775	-0.06616663	-0.067266667
161	0.01	30	10	0.68740594	0.505628924	0.688507412	0.507755199	0.687974504	0.5067773	0.043904831	-0.137872185	0.045006304	-0.13574591	0.044473396	-0.136723809	0.9233	0.4013	0.9261	0.4096	0.9256	0.4079	0.030142419	-0.072666667
162	0.02	30	10	0.684679024	0.49848996	0.686208778	0.502220001	0.685503803	0.500133343	0.041177915	-0.145011149	0.042707669	-0.141281108	0.042002694	-0.143367766	0.9371	0.3937	0.9338	0.4026	0.9353	0.3983	0.024950424	-0.078666667
163	0.03	30	10	0.683919479	0.494587111	0.685306689	0.498927296	0.682595809	0.492886513	0.04041837	-0.148913998	0.04180558	-0.144573812	0.039094701	-0.150614596	0.9416	0.393	0.9449	0.4096	0.9492	0.3848	0.019758428	-0.084666667
164	0.04	30	10	0.681562385	0.488234804	0.682701798	0.49325456	0.682159028	0.489340462	0.038061276	-0.155266305	0.039200689	-0.150246549	0.03865792	-0.154160647	0.9513	0.3879	0.9507	0.4038	0.9544	0.3898	0.014566432	-0.090666667
165	0.05	30	10	0.678438956	0.480530669	0.681234152	0.489292156	0.678878905	0.482185199	0.034937847	-0.162970439	0.037733043	-0.154208953	0.035377796	-0.16131591	0.9586	0.3752	0.9576	0.4119	0.9576	0.3766	0.009374437	-0.096666667
166	0.06	30	10	0.676712534	0.475837784	0.679186282	0.48454725	0.677527936	0.477724995	0.033211425	-0.167663324	0.035685173	-0.158953859	0.034026827	-0.165776114	0.9641	0.3703	0.963	0.4086	0.9649	0.3775	0.004182441	-0.102666667
167	0.07	30	10	0.674385337	0.470079623	0.677879154	0.481318901	0.674826222	0.471369084	0.030884228	-0.173421486	0.034378046	-0.162182207	0.031325113	-0.172132025	0.9675	0.3581	0.9668	0.4115	0.9666	0.3668	-0.001009555	-0.108666667
168	0.08	30	10	0.672836535	0.465210526	0.675536633	0.476214413	0.673499465	0.467567826	0.029335426	-0.178290583	0.032035525	-0.167286696	0.029998356	-0.175933283	0.97	0.3607	0.9703	0.4078	0.9681	0.3759	-0.00620155	-0.114666667
169	0.09	30	10	0.670774526	0.460428369	0.675251407	0.474096414	0.670454452	0.460968489	0.027273417	-0.183072739	0.031750298	-0.169404695	0.026953343	-0.182532619	0.9757	0.3575	0.9732	0.4157	0.9773	0.3644	-0.011393546	-0.120666667
170	0.1	30	10	0.670065963	0.457096823	0.672245879	0.468115789	0.671293965	0.460077931	0.026564854	-0.186404286	0.028744771	-0.17538532	0.027792856	-0.183423178	0.9768	0.3596	0.9763	0.4073	0.9756	0.375	-0.016585542	-0.126666667
171	0.01	30	20	0.656419516	0.576332122	0.658069529	0.579668326	0.657296231	0.577473204	0.012918407	-0.067168987	0.01456842	-0.063832783	0.013795122	-0.066027905	0.9509	0.6471	0.9517	0.6683	0.9562	0.6585	0.011341753	-0.039666667
172	0.02	30	20	0.653028258	0.568337535	0.654494904	0.573392864	0.652977307	0.568438152	0.009527149	-0.075163574	0.010993795	-0.070108245	0.009476198	-0.075062957	0.9601	0.6287	0.9599	0.6668	0.9562	0.6284	0.005457976	-0.046
173	0.03	30	20	0.648999499	0.559509837	0.651112384	0.567551973	0.648713713	0.559658576	0.00549839	-0.083991272	0.007611275	-0.075949136	0.005212605	-0.083842532	0.9651	0.6045	0.9705	0.6596	0.965	0.6028	-0.0004258	-0.052333333
174	0.04	30	20	0.644241832	0.550152062	0.649095932	0.563442581	0.644212193	0.550818434	0.000740723	-0.093349047	0.005594824	-0.080058528	0.000711085	-0.092682675	0.9679	0.5775	0.9713	0.6695	0.9711	0.5895	-0.006309576	-0.058666667
175	0.05	30	20	0.640605125	0.542152237	0.645913228	0.55786944	0.640080225	0.542431606	-0.002895984	-0.101348872	0.002412119	-0.085631669	-0.003420884	-0.101069503	0.969	0.5601	0.9789	0.6581	0.9704	0.5641	-0.012193352	-0.065
176	0.06	30	20	0.636021395	0.533241866	0.643616667	0.55374195	0.637433665	0.536499774	-0.007479714	-0.110259242	0.000115558	-0.089759159	-0.006067444	-0.107001335	0.9692	0.537	0.9774	0.6556	0.9697	0.5549	-0.018077128	-0.071333333
177	0.07	30	20	0.632875295	0.526210723	0.641697431	0.550193271	0.635642436	0.53178294	-0.010625814	-0.117290385	-0.001803677	-0.093307837	-0.007858673	-0.111718169	0.9709	0.5268	0.9788	0.666	0.9725	0.552	-0.023960904	-0.077666667
178	0.08	30	20	0.629477565	0.51916718	0.638959092	0.545345849	0.630299792	0.522308982	-0.014023544	-0.124333929	-0.004542017	-0.09815526	-0.013201317	-0.121192127	0.9695	0.5143	0.9813	0.6619	0.9716	0.529	-0.02984468	-0.084
179	0.09	30	20	0.627158305	0.513733774	0.636358152	0.540891923	0.629451102	0.518786914	-0.016342804	-0.129767335	-0.007142957	-0.102609186	-0.014050007	-0.124714194	0.969	0.5148	0.9814	0.6581	0.97	0.532	-0.035728456	-0.090333333
180	0.1	30	20	0.623650332	0.506726189	0.634888736	0.537864095	0.625178588	0.511007677	-0.019850777	-0.13677492	-0.008612373	-0.105637013	-0.018322521	-0.132493432	0.9705	0.4904	0.9816	0.6618	0.9724	0.5117	-0.041612232	-0.096666667
181	0.01	30	40	0.646093872	0.614265163	0.647386254	0.616872093	0.644560426	0.612646777	0.002592764	-0.029235946	0.003885145	-0.026629015	0.001059317	-0.030854332	0.9546	0.8366	0.9588	0.8571	0.9555	0.8324	0.002218124	-0.023166667
182	0.02	30	40	0.639468102	0.604415597	0.643372928	0.611763823	0.640028931	0.605352478	-0.004033006	-0.039085511	-0.000128181	-0.031737286	-0.003472178	-0.038148631	0.9526	0.8041	0.9625	0.861	0.9565	0.8102	-0.004044814	-0.029666667
183	0.03	30	40	0.63460153	0.596376183	0.640435127	0.607887751	0.634491091	0.596875422	-0.008899579	-0.047124926	-0.003065982	-0.035613358	-0.009010018	-0.046625686	0.9518	0.7784	0.9683	0.867	0.9528	0.7814	-0.010307752	-0.036166667
184	0.04	30	40	0.628782718	0.587129377	0.636523749	0.603034579	0.629281126	0.588718499	-0.01471839	-0.056371732	-0.006977359	-0.04046653	-0.014219982	-0.05478261	0.9478	0.7454	0.9732	0.8636	0.9479	0.7603	-0.01657069	-0.042666667
185	0.05	30	40	0.621886563	0.576773653	0.632641365	0.598236384	0.624949662	0.581434133	-0.021614545	-0.066727456	-0.010859744	-0.045264725	-0.018551446	-0.062066976	0.9382	0.7052	0.9728	0.8607	0.9444	0.732	-0.022833628	-0.049166667
186	0.06	30	40	0.617072232	0.56868757	0.630125115	0.594790006	0.619025265	0.57273984	-0.026428876	-0.074813539	-0.013375994	-0.048711103	-0.024475843	-0.070761269	0.9342	0.6883	0.9753	0.8642	0.9409	0.7106	-0.029096566	-0.055666667
187	0.07	30	40	0.613535231	0.562199737	0.628139372	0.592021329	0.614816254	0.56576454	-0.029965878	-0.081301371	-0.015361736	-0.05147978	-0.028684855	-0.077736568	0.9296	0.6814	0.9767	0.8738	0.9358	0.6995	-0.035359504	-0.062166667
188	0.08	30	40	0.608134055	0.553444877	0.625393652	0.588526011	0.610807027	0.559080079	-0.035367054	-0.090056231	-0.018107457	-0.054975098	-0.032694082	-0.084421029	0.9235	0.6445	0.979	0.87	0.934	0.679	-0.041622442	-0.068666667
189	0.09	30	40	0.603312143	0.545653873	0.622144307	0.584438122	0.606875852	0.552558863	-0.040188966	-0.097847235	-0.021356802	-0.059062987	-0.036625257	-0.090942246	0.9167	0.6282	0.9819	0.8742	0.9332	0.6684	-0.04788538	-0.075166667
190	0.1	30	40	0.598199489	0.537502232	0.620601907	0.582037818	0.602585892	0.54567481	-0.04530162	-0.105998877	-0.022899201	-0.061463291	-0.040915217	-0.097826299	0.9101	0.6085	0.9795	0.8713	0.9256	0.6541	-0.054148318	-0.081666667
191	0.01	30	80	0.640777982	0.626860075	0.642934542	0.629458861	0.64107718	0.627194868	-0.002723127	-0.016641033	-0.000566566	-0.014042247	-0.002423929	-0.016306241	0.9454	0.8952	0.9621	0.9279	0.9549	0.9013	-0.002256963	-0.014916667
192	0.02	30	80	0.634554222	0.619458975	0.638295516	0.62449237	0.63573473	0.620889706	-0.008946887	-0.024042134	-0.005205593	-0.019008739	-0.007766379	-0.022611402	0.9416	0.8752	0.9687	0.9321	0.9437	0.8833	-0.008718573	-0.0215
193	0.03	30	80	0.62812874	0.611580598	0.63529585	0.621214592	0.628811996	0.612722623	-0.015372369	-0.03192051	-0.008205259	-0.022286517	-0.014689113	-0.030778486	0.9293	0.8473	0.9709	0.9333	0.9395	0.8662	-0.015180183	-0.028083333
194	0.04	30	80	0.622229951	0.604023832	0.632327238	0.617997992	0.623213766	0.60578402	-0.021271158	-0.039477277	-0.01117387	-0.025503117	-0.020287343	-0.037717088	0.9192	0.8268	0.9751	0.9424	0.93	0.8473	-0.021641793	-0.034666667
195	0.05	30	80	0.615234924	0.595109711	0.6287778	0.61417837	0.617813361	0.598901679	-0.028266185	-0.048391398	-0.014723309	-0.029322739	-0.025687748	-0.044599429	0.908	0.7975	0.9799	0.9442	0.9202	0.8289	-0.028103404	-0.04125
196	0.06	30	80	0.609730332	0.587796941	0.626276605	0.611416153	0.611609631	0.591188905	-0.033770777	-0.055704168	-0.017224503	-0.032084956	-0.031891478	-0.052312204	0.893	0.7768	0.9779	0.9427	0.9163	0.8081	-0.034565014	-0.047833333
197	0.07	30	80	0.603754566	0.579680313	0.623625752	0.608522419	0.606830212	0.584831862	-0.039746542	-0.063820796	-0.019875357	-0.03497869	-0.036670896	-0.058669247	0.8891	0.7542	0.9766	0.944	0.9039	0.7951	-0.041026624	-0.054416667
198	0.08	30	80	0.599091878	0.57311196	0.620719963	0.605339602	0.602252595	0.578603941	-0.044409231	-0.070389149	-0.022781146	-0.038161506	-0.041248514	-0.064897168	0.8827	0.738	0.976	0.9411	0.8946	0.7777	-0.047488234	-0.061
199	0.09	30	80	0.593320668	0.565148658	0.61808676	0.602453648	0.597572237	0.572364768	-0.050180441	-0.07835245	-0.025414349	-0.041047461	-0.045928872	-0.07113634	0.8741	0.7204	0.9752	0.9416	0.89	0.7647	-0.053949845	-0.067583333
200	0.1	30	80	0.586959966	0.556761262	0.613830727	0.597916908	0.592193643	0.565244178	-0.056541143	-0.086739846	-0.029670382	-0.045584201	-0.051307466	-0.07825693	0.86	0.6909	0.9769	0.9413	0.8855	0.7467	-0.060411455	-0.074166667
201	0.01	30	160	0.638584774	0.631897579	0.640968809	0.634425567	0.639095832	0.632427074	-0.004916334	-0.011603529	-0.0025323	-0.009075542	-0.004405277	-0.011074035	0.9444	0.9143	0.9631	0.9486	0.947	0.9194	-0.004470362	-0.010791667
202	0.02	30	160	0.632127805	0.625038715	0.636785504	0.630102301	0.63362547	0.626618767	-0.011373304	-0.018462394	-0.006715604	-0.013398808	-0.009875639	-0.016882342	0.9329	0.8974	0.9776	0.9604	0.9426	0.9135	-0.011033687	-0.017416667
203	0.03	30	160	0.626083157	0.618472507	0.633850044	0.627050758	0.626758841	0.619323429	-0.017417952	-0.025028601	-0.009651065	-0.01645035	-0.016742268	-0.024177679	0.9191	0.8814	0.9773	0.9615	0.9313	0.8952	-0.017597011	-0.024041667
204	0.04	30	160	0.619312507	0.611012882	0.62973095	0.62280871	0.620520896	0.612604888	-0.024188602	-0.032488227	-0.013770159	-0.020692399	-0.022980213	-0.03089622	0.9083	0.8641	0.9767	0.963	0.9126	0.8734	-0.024160336	-0.030666667
205	0.05	30	160	0.612181215	0.603032705	0.626782385	0.619751801	0.614957132	0.606432084	-0.031319894	-0.040468404	-0.016718724	-0.023749307	-0.028543977	-0.037069025	0.8864	0.8322	0.9775	0.9633	0.9114	0.8691	-0.03072366	-0.037291667
206	0.06	30	160	0.605875435	0.59581418	0.623817183	0.616683694	0.608827175	0.599610786	-0.037625674	-0.047686929	-0.019683926	-0.026817415	-0.034673933	-0.043890323	0.8782	0.8213	0.9754	0.961	0.893	0.8488	-0.037286985	-0.043916667
207	0.07	30	160	0.599082969	0.587871553	0.620758903	0.613521855	0.603459539	0.593509876	-0.04441814	-0.055629556	-0.022742205	-0.029979253	-0.04004157	-0.049991233	0.8613	0.7968	0.9812	0.9666	0.8882	0.8373	-0.04385031	-0.050541667
208	0.08	30	160	0.594595368	0.582313561	0.61785763	0.610519472	0.598539951	0.587801997	-0.048905741	-0.061187548	-0.025643479	-0.032981637	-0.044961158	-0.055699112	0.8577	0.7869	0.9787	0.9643	0.8794	0.8221	-0.050413634	-0.057166667
209	0.09	30	160	0.587213996	0.573639264	0.615035573	0.607598509	0.59248766	0.580879659	-0.056287113	-0.069861845	-0.028465536	-0.0359026	-0.051013449	-0.06262145	0.8412	0.7577	0.9796	0.9665	0.8679	0.8071	-0.056976959	-0.063791667
210	0.1	30	160	0.582587305	0.567828275	0.612477347	0.604942469	0.587687401	0.575161814	-0.060913804	-0.075672833	-0.031023761	-0.03855864	-0.055813708	-0.068339295	0.8331	0.7468	0.978	0.9654	0.8562	0.7903	-0.063540283	-0.070416667
211	0.01	30	250	0.638477448	0.634243164	0.640218051	0.636062643	0.638503522	0.634275122	-0.00502366	-0.009257945	-0.003283058	-0.007438466	-0.004997587	-0.009225987	0.9486	0.9291	0.9677	0.9579	0.9409	0.9244	-0.005263041	-0.009306667
212	0.02	30	250	0.631958716	0.627502798	0.635883614	0.631640487	0.632087164	0.627656889	-0.011542393	-0.015998311	-0.007617495	-0.011860622	-0.011413945	-0.01584422	0.9315	0.9098	0.973	0.9632	0.9354	0.9162	-0.01186338	-0.015946667
213	0.03	30	250	0.624857255	0.620106978	0.632388636	0.6280703	0.625307493	0.620644674	-0.018643854	-0.023394131	-0.011112473	-0.015430809	-0.018193615	-0.022856435	0.9164	0.891	0.9781	0.9706	0.9226	0.8991	-0.018463718	-0.022586667
214	0.04	30	250	0.617672059	0.612529854	0.62947064	0.625083422	0.620088734	0.615151985	-0.02582905	-0.030971255	-0.014030469	-0.018417687	-0.023412375	-0.028349124	0.8961	0.8661	0.9803	0.9731	0.9118	0.8871	-0.025064057	-0.029226667
215	0.05	30	250	0.611183696	0.605582988	0.625502463	0.621042294	0.613338992	0.608083689	-0.032317413	-0.037918121	-0.017998645	-0.022458815	-0.030162117	-0.03541742	0.8826	0.8474	0.9784	0.969	0.9004	0.8715	-0.031664395	-0.035866667
216	0.06	30	250	0.60607488	0.599891102	0.622607509	0.618083911	0.607634401	0.601996551	-0.037426229	-0.043610007	-0.020893599	-0.025417197	-0.035866707	-0.041504558	0.876	0.8437	0.9808	0.971	0.8897	0.8593	-0.038264734	-0.042506667
217	0.07	30	250	0.598787134	0.591963855	0.619635696	0.615048506	0.60274289	0.596705134	-0.044713975	-0.051537254	-0.023865413	-0.028452603	-0.040758218	-0.046795975	0.8536	0.8141	0.9792	0.9703	0.8829	0.8515	-0.044865072	-0.049146667
218	0.08	30	250	0.592695072	0.585066623	0.617193119	0.612546801	0.596332511	0.589770582	-0.050806036	-0.058434486	-0.026307989	-0.030954308	-0.047168597	-0.053730527	0.8339	0.7914	0.9815	0.9732	0.8724	0.8355	-0.051465411	-0.055786667
219	0.09	30	250	0.586047984	0.57757716	0.614508817	0.609801136	0.592162589	0.585135453	-0.057453125	-0.065923949	-0.028992292	-0.033699973	-0.05133852	-0.058365656	0.8265	0.7784	0.9798	0.971	0.8675	0.8273	-0.05806575	-0.062426667
220	0.1	30	250	0.580339646	0.570996054	0.61100685	0.606232548	0.587134743	0.579500859	-0.063161463	-0.072505055	-0.032494259	-0.037268561	-0.056366366	-0.064000249	0.8066	0.7528	0.9778	0.9681	0.8562	0.8146	-0.064666088	-0.069066667
221	0.01	30	640	0.637345879	0.635705342	0.639107602	0.63749616	0.637227367	0.635588256	-0.006155229	-0.007795767	-0.004393506	-0.006004949	-0.006273742	-0.007912853	0.9423	0.9329	0.9722	0.9686	0.9385	0.9326	-0.006119235	-0.007697917
222	0.02	30	640	0.630729977	0.629007838	0.635228556	0.633585061	0.630720346	0.629006672	-0.012771132	-0.014493271	-0.008272553	-0.009916048	-0.012780763	-0.014494437	0.9209	0.913	0.979	0.9742	0.9293	0.9193	-0.012759912	-0.014354167
223	0.03	30	640	0.623711784	0.621891893	0.632085819	0.630414657	0.624915438	0.62312384	-0.019789325	-0.021609216	-0.01141529	-0.013086452	-0.018585671	-0.020377269	0.903	0.8939	0.9807	0.9765	0.9176	0.9088	-0.019400589	-0.021010417
224	0.04	30	640	0.61712131	0.615181583	0.628045303	0.626345457	0.619128426	0.617248492	-0.026379798	-0.028319526	-0.015455805	-0.017155651	-0.024372682	-0.026252616	0.8952	0.883	0.9812	0.9778	0.9081	0.8978	-0.026041266	-0.027666667
225	0.05	30	640	0.610574406	0.608482042	0.62448882	0.622762615	0.612770872	0.610788994	-0.032926703	-0.035019066	-0.019012288	-0.020738494	-0.030730237	-0.032712115	0.8809	0.8699	0.9793	0.976	0.8914	0.8813	-0.032681942	-0.034322917
226	0.06	30	640	0.604642139	0.60236006	0.622348009	0.620599127	0.6076386	0.605549914	-0.03885897	-0.041141048	-0.0211531	-0.022901982	-0.035862508	-0.037951195	0.8641	0.8509	0.9795	0.9748	0.8865	0.8758	-0.039322619	-0.040979167
227	0.07	30	640	0.597389958	0.594854401	0.61888027	0.617106307	0.600989702	0.598759429	-0.046111151	-0.048646708	-0.024620839	-0.026394802	-0.042511406	-0.04474168	0.8481	0.8331	0.9795	0.9757	0.8722	0.8596	-0.045963296	-0.047635417
228	0.08	30	640	0.590857316	0.588038496	0.617075645	0.615280825	0.595172998	0.592784218	-0.052643792	-0.055462612	-0.026425464	-0.028220284	-0.048328111	-0.05071689	0.8275	0.812	0.9807	0.9771	0.8601	0.8494	-0.052603973	-0.054291667
229	0.09	30	640	0.584314179	0.581180041	0.613572416	0.611752656	0.590989934	0.588436003	-0.05918693	-0.062321068	-0.029928693	-0.031748453	-0.052511175	-0.055065106	0.8136	0.7958	0.9768	0.9733	0.8548	0.8406	-0.05924465	-0.060947917
230	0.1	30	640	0.577339462	0.573789928	0.610572168	0.608729171	0.58443146	0.581658489	-0.066161646	-0.069711181	-0.032928941	-0.034771938	-0.059069649	-0.06184262	0.7949	0.7757	0.9805	0.9757	0.838	0.8217	-0.065885326	-0.067604167
231	0.01	30	1000	0.63724322	0.636195557	0.638791854	0.637762079	0.63748089	0.636434946	-0.006257889	-0.007305552	-0.004709255	-0.00573903	-0.006020219	-0.007066163	0.9382	0.9332	0.9734	0.9699	0.939	0.9356	-0.006316438	-0.007326667
232	0.02	30	1000	0.630447048	0.629347648	0.634936281	0.63388621	0.631106445	0.630013599	-0.013054061	-0.014153461	-0.008564828	-0.009614899	-0.012394663	-0.013487509	0.9255	0.9207	0.9792	0.9766	0.9316	0.9267	-0.01296646	-0.013986667
233	0.03	30	1000	0.624014125	0.622854784	0.631521905	0.630453785	0.62438418	0.623239835	-0.019486984	-0.020646325	-0.011979203	-0.013047323	-0.019116929	-0.020261274	0.9065	0.9012	0.9829	0.9807	0.9153	0.9094	-0.019616481	-0.020646667
234	0.04	30	1000	0.616674251	0.615441766	0.627703523	0.626617506	0.618713998	0.617515183	-0.026826857	-0.028059343	-0.015797586	-0.016883603	-0.024787111	-0.025985926	0.8872	0.8806	0.9827	0.98	0.9019	0.8945	-0.026266502	-0.027306667
235	0.05	30	1000	0.610201153	0.608876975	0.625138285	0.624036975	0.612575859	0.611315432	-0.033299956	-0.034624134	-0.018362824	-0.019464134	-0.03092525	-0.032185677	0.8702	0.8628	0.9799	0.9773	0.8939	0.8887	-0.032916523	-0.033966667
236	0.06	30	1000	0.603799058	0.602360661	0.621731272	0.620613942	0.606225158	0.604896175	-0.039702051	-0.041140448	-0.021769836	-0.022887167	-0.03727595	-0.038604934	0.862	0.8542	0.9787	0.9755	0.8795	0.8711	-0.039566545	-0.040626667
237	0.07	30	1000	0.597090289	0.595501542	0.618408164	0.617274843	0.600582844	0.599174076	-0.04641082	-0.047999567	-0.025092945	-0.026226266	-0.042918265	-0.044327033	0.8411	0.8335	0.9794	0.9768	0.8649	0.8587	-0.046216566	-0.047286667
238	0.08	30	1000	0.590291287	0.588524232	0.615701498	0.614553449	0.594583081	0.59308612	-0.053209821	-0.054976877	-0.02779961	-0.02894766	-0.048918028	-0.050414989	0.8228	0.8115	0.977	0.9735	0.859	0.8514	-0.052866587	-0.053946667
239	0.09	30	1000	0.583486604	0.581495628	0.61290006	0.611737461	0.590400631	0.588798944	-0.060014505	-0.062005481	-0.030601049	-0.031763648	-0.053100478	-0.054702164	0.8107	0.798	0.9781	0.9743	0.846	0.838	-0.059516608	-0.060606667
240	0.1	30	1000	0.577451424	0.575209145	0.609739476	0.60856169	0.585109656	0.583391072	-0.066049685	-0.068291963	-0.033761633	-0.034939419	-0.058391453	-0.060110037	0.791	0.781	0.9764	0.9729	0.8443	0.8358	-0.06616663	-0.067266667
241	0.01	50	10	0.688062286	0.506868564	0.687653993	0.506624765	0.687986479	0.506844099	0.044561178	-0.136632545	0.044152885	-0.136876344	0.04448537	-0.13665701	0.8889	0.2178	0.8833	0.2217	0.8837	0.2205	0.030142419	-0.072666667
242	0.02	50	10	0.685107735	0.499311603	0.685646356	0.501512824	0.685115239	0.499451272	0.041606627	-0.144189506	0.042145248	-0.141988285	0.04161413	-0.144049837	0.9059	0.2136	0.902	0.2203	0.9024	0.2115	0.024950424	-0.078666667
243	0.03	50	10	0.683097627	0.493387972	0.684341564	0.497398786	0.682868253	0.493259311	0.039596518	-0.150113137	0.040840455	-0.146102323	0.039367144	-0.150241798	0.9227	0.202	0.915	0.221	0.9203	0.199	0.019758428	-0.084666667
244	0.04	50	10	0.68070036	0.486973603	0.682851346	0.493402464	0.681450967	0.488386192	0.037199251	-0.156527506	0.039350237	-0.150098645	0.037949858	-0.155114917	0.934	0.1896	0.9281	0.2261	0.9287	0.1969	0.014566432	-0.090666667
245	0.05	50	10	0.677945616	0.480476381	0.680608265	0.488407811	0.679013746	0.482365879	0.034444507	-0.163024728	0.037107156	-0.155093298	0.035512637	-0.16113523	0.9424	0.1899	0.9414	0.208	0.9427	0.1911	0.009374437	-0.096666667
246	0.06	50	10	0.676276874	0.475201522	0.679401062	0.484873877	0.676952899	0.477038126	0.032775765	-0.168299587	0.035899953	-0.158627232	0.03345179	-0.166462983	0.9547	0.1797	0.9489	0.2163	0.9499	0.1907	0.004182441	-0.102666667
247	0.07	50	10	0.675017512	0.470993199	0.676887702	0.479631339	0.675475262	0.472576482	0.031516403	-0.17250791	0.033386593	-0.16386977	0.031974153	-0.170924627	0.9572	0.1778	0.9529	0.2078	0.9568	0.1841	-0.001009555	-0.108666667
248	0.08	50	10	0.673072706	0.465819762	0.675581853	0.47620231	0.67270352	0.466259202	0.029571597	-0.177681347	0.032080745	-0.167298799	0.029202411	-0.177241907	0.9618	0.1717	0.9627	0.2172	0.9622	0.1748	-0.00620155	-0.114666667
249	0.09	50	10	0.670891965	0.46036132	0.675313685	0.474181098	0.671512437	0.462576394	0.027390856	-0.183139788	0.031812576	-0.16932001	0.028011328	-0.180924714	0.9666	0.1663	0.9656	0.2159	0.9683	0.1763	-0.011393546	-0.120666667
250	0.1	50	10	0.669507912	0.456350962	0.673002765	0.469528581	0.669470182	0.457629882	0.026006803	-0.187150147	0.029501656	-0.173972527	0.025969074	-0.185871227	0.9727	0.1642	0.9697	0.2156	0.9733	0.172	-0.016585542	-0.126666667
251	0.01	50	20	0.656689156	0.576541979	0.657843734	0.579605505	0.656037627	0.576000073	0.013188047	-0.06695913	0.014342625	-0.063895604	0.012536518	-0.067501036	0.9455	0.5124	0.9444	0.538	0.9505	0.5087	0.011341753	-0.039666667
252	0.02	50	20	0.652332173	0.567320335	0.654356382	0.573096635	0.65301645	0.568380479	0.008831064	-0.076180774	0.010855274	-0.070404474	0.009515342	-0.07512063	0.9567	0.4737	0.958	0.5252	0.9554	0.485	0.005457976	-0.046
253	0.03	50	20	0.648719466	0.559121139	0.651834221	0.56825242	0.648521537	0.559445036	0.005218357	-0.08437997	0.008333112	-0.075248689	0.005020428	-0.084056072	0.9622	0.4481	0.966	0.5214	0.9658	0.45	-0.0004258	-0.052333333
254	0.04	50	20	0.644244349	0.549930588	0.648627348	0.562893794	0.64467094	0.551435286	0.00074324	-0.093570521	0.005126239	-0.080607315	0.001169831	-0.092065823	0.9663	0.4144	0.9726	0.5118	0.9659	0.4283	-0.006309576	-0.058666667
255	0.05	50	20	0.640196917	0.541443937	0.646409362	0.558643959	0.641694162	0.544855541	-0.003304192	-0.102057172	0.002908253	-0.08485715	-0.001806946	-0.098645568	0.9666	0.3824	0.9738	0.5126	0.9713	0.4059	-0.012193352	-0.065
256	0.06	50	20	0.636900423	0.534497361	0.64293407	0.553072052	0.637798673	0.537062852	-0.006600686	-0.109003748	-0.000567038	-0.090429057	-0.005702436	-0.106438257	0.9666	0.3742	0.9785	0.4971	0.9709	0.387	-0.018077128	-0.071333333
257	0.07	50	20	0.633134312	0.526558773	0.6415662	0.549908402	0.634475599	0.530281695	-0.010366796	-0.116942336	-0.001934909	-0.093592707	-0.009025509	-0.113219414	0.9674	0.3425	0.9781	0.4997	0.9687	0.368	-0.023960904	-0.077666667
258	0.08	50	20	0.630187596	0.520243435	0.639546857	0.546129832	0.632111247	0.524675751	-0.013313513	-0.123257674	-0.003954252	-0.097371277	-0.011389861	-0.118825357	0.9638	0.3335	0.9804	0.5067	0.9702	0.355	-0.02984468	-0.084
259	0.09	50	20	0.626971111	0.513468131	0.637239316	0.542025442	0.628394778	0.517537503	-0.016529997	-0.130032978	-0.006261793	-0.101475666	-0.015106331	-0.125963605	0.9651	0.3115	0.9835	0.4959	0.9675	0.3416	-0.035728456	-0.090333333
260	0.1	50	20	0.623512854	0.506645559	0.635126	0.538283787	0.625094035	0.510992007	-0.019988255	-0.13685555	-0.008375109	-0.105217322	-0.018407074	-0.132509102	0.9629	0.3039	0.9847	0.4917	0.9669	0.3226	-0.041612232	-0.096666667
261	0.01	50	40	0.645266358	0.613347465	0.646944338	0.616466651	0.645924982	0.614193652	0.001765249	-0.030153644	0.003443229	-0.027034458	0.002423873	-0.029307457	0.9492	0.7685	0.9587	0.809	0.9513	0.7806	0.002218124	-0.023166667
262	0.02	50	40	0.639341966	0.604186287	0.643391146	0.611771957	0.639775289	0.605114535	-0.004159143	-0.039314822	-0.000109963	-0.031729151	-0.00372582	-0.038386574	0.9526	0.7183	0.9673	0.8066	0.9509	0.7306	-0.004044814	-0.029666667
263	0.03	50	40	0.633866562	0.595449434	0.639971136	0.607415727	0.634803795	0.597134801	-0.009634547	-0.048051674	-0.003529973	-0.036085382	-0.008697314	-0.046366307	0.9429	0.6751	0.9709	0.8048	0.9491	0.692	-0.010307752	-0.036166667
264	0.04	50	40	0.628059073	0.586288743	0.6364524	0.603004126	0.62930814	0.588803059	-0.015442035	-0.057212366	-0.007048708	-0.040496983	-0.014192969	-0.05469805	0.9369	0.6292	0.97	0.8054	0.941	0.6557	-0.01657069	-0.042666667
265	0.05	50	40	0.622608653	0.577578868	0.633741193	0.5993402	0.624490797	0.58109699	-0.020892456	-0.065922241	-0.009759916	-0.044160909	-0.019010312	-0.062404119	0.9266	0.5877	0.9696	0.8019	0.9318	0.6193	-0.022833628	-0.049166667
266	0.06	50	40	0.617936491	0.569712974	0.630533563	0.595357063	0.619396807	0.573094379	-0.025564618	-0.073788135	-0.012967545	-0.048144046	-0.024104301	-0.07040673	0.9111	0.5567	0.9715	0.8021	0.9261	0.5824	-0.029096566	-0.055666667
267	0.07	50	40	0.613132153	0.561761489	0.627399991	0.591238683	0.615549753	0.56653492	-0.030368956	-0.08173962	-0.016101118	-0.052262426	-0.027951356	-0.076966188	0.901	0.5241	0.9701	0.7881	0.9185	0.5693	-0.035359504	-0.062166667
268	0.08	50	40	0.607973037	0.55339427	0.626445242	0.589553581	0.610603757	0.55882849	-0.035528072	-0.090106839	-0.017055867	-0.053947528	-0.032897352	-0.084672619	0.8932	0.4869	0.973	0.8012	0.9068	0.5317	-0.041622442	-0.068666667
269	0.09	50	40	0.603508621	0.545852125	0.622948993	0.585242269	0.60700765	0.552588869	-0.039992488	-0.097648984	-0.020552116	-0.05825884	-0.036493458	-0.09091224	0.8854	0.4555	0.9721	0.7952	0.898	0.5165	-0.04788538	-0.075166667
270	0.1	50	40	0.599674072	0.539236988	0.619634981	0.581067065	0.602198039	0.545293756	-0.043827037	-0.10426412	-0.023866128	-0.062434044	-0.04130307	-0.098207353	0.8764	0.4401	0.9689	0.7787	0.8935	0.4874	-0.054148318	-0.081666667
271	0.01	50	80	0.641038288	0.627141931	0.642964968	0.629502139	0.641346833	0.627488116	-0.002462821	-0.016359177	-0.00053614	-0.01399897	-0.002154276	-0.016012993	0.9521	0.8743	0.9623	0.9073	0.9484	0.8715	-0.002256963	-0.014916667
272	0.02	50	80	0.634194623	0.619109194	0.638811335	0.625017595	0.635004296	0.620122194	-0.009306485	-0.024391915	-0.004689773	-0.018483514	-0.008496813	-0.023378915	0.9359	0.8291	0.9635	0.9088	0.9423	0.8429	-0.008718573	-0.0215
273	0.03	50	80	0.62747699	0.610935813	0.635117145	0.621024104	0.628744321	0.61264236	-0.016024119	-0.032565296	-0.008383963	-0.022477005	-0.014756788	-0.030858749	0.9169	0.7867	0.9675	0.9071	0.9246	0.8041	-0.015180183	-0.028083333
274	0.04	50	80	0.621827098	0.603619298	0.631917492	0.617555976	0.623413687	0.605986011	-0.021674011	-0.039881811	-0.011583617	-0.025945133	-0.020087421	-0.037515098	0.9013	0.7553	0.9679	0.9092	0.9165	0.7829	-0.021641793	-0.034666667
275	0.05	50	80	0.616087418	0.596006504	0.6286585	0.614029455	0.618719977	0.599908813	-0.027413691	-0.047494605	-0.014842609	-0.029471654	-0.024781132	-0.043592296	0.8792	0.716	0.9702	0.9087	0.8979	0.7561	-0.028103404	-0.04125
276	0.06	50	80	0.610077803	0.588072475	0.62616056	0.611281981	0.612483339	0.592074159	-0.033423306	-0.055428634	-0.017340549	-0.032219128	-0.03101777	-0.05142695	0.8603	0.6772	0.9681	0.9053	0.8838	0.7214	-0.034565014	-0.047833333
277	0.07	50	80	0.603134108	0.579104691	0.623239783	0.608113818	0.607511874	0.585543412	-0.040367001	-0.064396418	-0.020261326	-0.035387291	-0.035989234	-0.057957697	0.8381	0.633	0.9632	0.9006	0.8735	0.6946	-0.041026624	-0.054416667
278	0.08	50	80	0.598331167	0.57221658	0.620951282	0.60558924	0.601916538	0.578305951	-0.045169941	-0.071284529	-0.022549827	-0.037911869	-0.04158457	-0.065195158	0.82	0.6043	0.9648	0.902	0.8486	0.6651	-0.047488234	-0.061
279	0.09	50	80	0.593283036	0.565225103	0.616936189	0.60128154	0.59619406	0.570861936	-0.050218073	-0.078276006	-0.02656492	-0.042219569	-0.047307049	-0.072639172	0.8081	0.5756	0.9638	0.897	0.8311	0.6333	-0.053949845	-0.067583333
280	0.1	50	80	0.587316706	0.55712835	0.615027455	0.599171442	0.592555038	0.56562773	-0.056184403	-0.086372759	-0.028473654	-0.044329667	-0.050946071	-0.077873379	0.7885	0.5433	0.9597	0.8974	0.825	0.6175	-0.060411455	-0.074166667
281	0.01	50	160	0.63922721	0.63254903	0.640902606	0.634359163	0.639145656	0.632475465	-0.004273898	-0.010952079	-0.002598503	-0.009141946	-0.004355452	-0.011025644	0.9435	0.9028	0.965	0.9362	0.9446	0.9019	-0.004470362	-0.010791667
282	0.02	50	160	0.632522004	0.625447922	0.636986493	0.630304364	0.632854599	0.625833739	-0.010979105	-0.018053187	-0.006514616	-0.013196745	-0.01064651	-0.01766737	0.9264	0.8718	0.9682	0.9398	0.9263	0.8774	-0.011033687	-0.017416667
283	0.03	50	160	0.625646415	0.61804143	0.633418264	0.626614147	0.626494793	0.61905118	-0.017854694	-0.025459679	-0.010082844	-0.016886961	-0.017006316	-0.024449928	0.901	0.8351	0.9668	0.9429	0.9091	0.8504	-0.017597011	-0.024041667
284	0.04	50	160	0.618846884	0.610549061	0.629963864	0.623043907	0.62028043	0.612333668	-0.024654225	-0.032952048	-0.013537245	-0.020457202	-0.023220679	-0.031167441	0.8734	0.8026	0.9703	0.9433	0.8887	0.8237	-0.024160336	-0.030666667
285	0.05	50	160	0.612818742	0.603695828	0.626492709	0.619460717	0.614896941	0.606372476	-0.030682367	-0.03980528	-0.0170084	-0.024040392	-0.028604168	-0.037128633	0.8516	0.7697	0.9677	0.9383	0.8743	0.8054	-0.03072366	-0.037291667
286	0.06	50	160	0.606092445	0.595995639	0.623616581	0.616481809	0.608900586	0.599693832	-0.037408664	-0.04750547	-0.019884528	-0.0270193	-0.034600523	-0.043807277	0.8256	0.736	0.9692	0.9412	0.8529	0.7756	-0.037286985	-0.043916667
287	0.07	50	160	0.599367385	0.588174904	0.620524277	0.613283298	0.604421203	0.594498896	-0.044133723	-0.055326205	-0.022976832	-0.030217811	-0.039079906	-0.049002213	0.7963	0.7006	0.963	0.9338	0.8362	0.7549	-0.04385031	-0.050541667
288	0.08	50	160	0.594418253	0.582098092	0.617614339	0.61027176	0.597561205	0.586777458	-0.049082855	-0.061403017	-0.02588677	-0.033229349	-0.045939903	-0.056723651	0.7835	0.6775	0.9599	0.9328	0.8148	0.7278	-0.050413634	-0.057166667
289	0.09	50	160	0.587652375	0.574085613	0.614933779	0.607495405	0.592772759	0.581118711	-0.055848733	-0.069415496	-0.02856733	-0.036005704	-0.05072835	-0.062382397	0.7584	0.6428	0.9623	0.9331	0.7938	0.6992	-0.056976959	-0.063791667
290	0.1	50	160	0.581903165	0.567065419	0.612845156	0.605311044	0.588360507	0.575851958	-0.061597944	-0.07643569	-0.030655953	-0.038190065	-0.055140602	-0.067649151	0.7264	0.6065	0.9593	0.9305	0.7825	0.6816	-0.063540283	-0.070416667
291	0.01	50	250	0.638219953	0.633983737	0.640049409	0.635892878	0.638258408	0.634027604	-0.005281156	-0.009517371	-0.003451699	-0.007608231	-0.0052427	-0.009473504	0.9377	0.9088	0.9708	0.9523	0.9392	0.9118	-0.005263041	-0.009306667
292	0.02	50	250	0.631479132	0.627015929	0.635954578	0.631711682	0.63181292	0.627378253	-0.012021976	-0.01648518	-0.00754653	-0.011789427	-0.011688188	-0.016122856	0.9189	0.8846	0.9695	0.9525	0.9185	0.8854	-0.01186338	-0.015946667
293	0.03	50	250	0.625245222	0.620493835	0.632491316	0.62817302	0.62598284	0.621322153	-0.018255887	-0.023007273	-0.011009792	-0.015328089	-0.017518269	-0.022178956	0.8938	0.8533	0.9727	0.9521	0.9031	0.8675	-0.018463718	-0.022586667
294	0.04	50	250	0.618117344	0.6129872	0.629356329	0.624968975	0.619695424	0.614761936	-0.025383765	-0.030513909	-0.01414478	-0.018532134	-0.023805685	-0.028739173	0.8633	0.8213	0.9673	0.9512	0.8816	0.8398	-0.025064057	-0.029226667
295	0.05	50	250	0.611520778	0.605900407	0.625887538	0.621430187	0.614103896	0.60886186	-0.031980331	-0.037600702	-0.017613571	-0.022070922	-0.029397213	-0.034639249	0.8374	0.7855	0.9665	0.9489	0.8627	0.8186	-0.031664395	-0.035866667
296	0.06	50	250	0.605317046	0.599128504	0.622858939	0.618336617	0.607709234	0.602071978	-0.038184062	-0.044372605	-0.02064217	-0.025164491	-0.035791874	-0.041429131	0.8109	0.7532	0.9663	0.9475	0.8399	0.7941	-0.038264734	-0.042506667
297	0.07	50	250	0.598379883	0.591499562	0.620036096	0.615450821	0.602648438	0.596601183	-0.045121226	-0.052001547	-0.023465013	-0.028050288	-0.040852671	-0.046899926	0.7826	0.7208	0.9659	0.9474	0.823	0.7717	-0.044865072	-0.049146667
298	0.08	50	250	0.592405995	0.584760136	0.616694921	0.6120437	0.595835569	0.589272807	-0.051095114	-0.058740972	-0.026806188	-0.031457408	-0.04766554	-0.054228302	0.7653	0.6934	0.9612	0.9414	0.797	0.741	-0.051465411	-0.055786667
299	0.09	50	250	0.586271129	0.577817699	0.613898027	0.609185718	0.591454928	0.584369398	-0.057229979	-0.06568341	-0.029603082	-0.034315391	-0.052046181	-0.059131711	0.7429	0.6678	0.9587	0.9407	0.7828	0.7229	-0.05806575	-0.062426667
300	0.1	50	250	0.579369965	0.569991963	0.61156227	0.606793396	0.587431227	0.579786288	-0.064131143	-0.073509146	-0.031938838	-0.036707713	-0.056069882	-0.063714821	0.7118	0.6295	0.9595	0.9391	0.7805	0.7221	-0.064666088	-0.069066667
301	0.01	50	640	0.637219544	0.635578683	0.639051406	0.637439819	0.637505604	0.635867522	-0.006281564	-0.007922425	-0.004449703	-0.00606129	-0.005995505	-0.007633586	0.9328	0.9182	0.9684	0.9613	0.9345	0.9224	-0.006119235	-0.007697917
302	0.02	50	640	0.630975466	0.629254119	0.635043059	0.633399101	0.630867496	0.629154144	-0.012525642	-0.01424699	-0.008458049	-0.010102008	-0.012633613	-0.014346965	0.9061	0.8941	0.971	0.9647	0.9122	0.8969	-0.012759912	-0.014354167
303	0.03	50	640	0.623512962	0.621693114	0.631731948	0.630059864	0.624770457	0.622978143	-0.019988147	-0.021807995	-0.011769161	-0.013441244	-0.018730652	-0.020522966	0.8777	0.8613	0.9699	0.9632	0.8906	0.8761	-0.019400589	-0.021010417
304	0.04	50	640	0.617484132	0.615547026	0.628238968	0.626539637	0.619099361	0.617220754	-0.026016977	-0.027954083	-0.01526214	-0.016961472	-0.024401747	-0.026280355	0.8476	0.831	0.9702	0.9636	0.8647	0.8494	-0.026041266	-0.027666667
305	0.05	50	640	0.610504307	0.608410885	0.625302689	0.623578308	0.612973433	0.610993012	-0.032996802	-0.035090224	-0.01819842	-0.019922801	-0.030527676	-0.032508097	0.8204	0.8043	0.9673	0.9617	0.8499	0.8342	-0.032681942	-0.034322917
306	0.06	50	640	0.604016913	0.601727579	0.622232457	0.62048329	0.606532964	0.604437903	-0.039484196	-0.04177353	-0.021268652	-0.023017818	-0.036968145	-0.039063206	0.7993	0.777	0.9641	0.9572	0.8227	0.8049	-0.039322619	-0.040979167
307	0.07	50	640	0.598113981	0.595590228	0.619156968	0.617383647	0.601629792	0.599403688	-0.045387128	-0.047910881	-0.024344141	-0.026117462	-0.041871317	-0.04409742	0.7738	0.7517	0.9604	0.9534	0.8086	0.7886	-0.045963296	-0.047635417
308	0.08	50	640	0.591104656	0.588288315	0.615698767	0.613900324	0.595939365	0.593550133	-0.052396453	-0.055212794	-0.027802342	-0.029600784	-0.047561744	-0.049950975	0.7504	0.7261	0.961	0.9544	0.7862	0.7661	-0.052603973	-0.054291667
309	0.09	50	640	0.584289848	0.581129397	0.613245988	0.611425574	0.590001729	0.587442249	-0.059211261	-0.062371712	-0.030255121	-0.032075534	-0.05349938	-0.05605886	0.7113	0.6832	0.9588	0.9528	0.7665	0.7433	-0.05924465	-0.060947917
310	0.1	50	640	0.577737838	0.574197016	0.610615515	0.608772303	0.584734582	0.581967977	-0.065763271	-0.069304092	-0.032885594	-0.034728806	-0.058766527	-0.061533132	0.6894	0.6577	0.9606	0.953	0.7517	0.7308	-0.065885326	-0.067604167
311	0.01	50	1000	0.637149337	0.636101583	0.638915	0.637885505	0.637189222	0.636142568	-0.006351771	-0.007399526	-0.004586109	-0.005615604	-0.006311887	-0.007358541	0.9332	0.9226	0.9723	0.9685	0.9364	0.9294	-0.006316438	-0.007326667
312	0.02	50	1000	0.630636934	0.629537699	0.634723239	0.633672826	0.631114019	0.630021499	-0.012864175	-0.01396341	-0.00877787	-0.009828282	-0.012387089	-0.013479609	0.9048	0.8941	0.9701	0.9647	0.9086	0.8998	-0.01296646	-0.013986667
313	0.03	50	1000	0.62403262	0.622874104	0.631521383	0.630453242	0.624656366	0.623512511	-0.019468488	-0.020627004	-0.011979726	-0.013047867	-0.018844743	-0.019988597	0.8747	0.865	0.9672	0.9638	0.8894	0.8801	-0.019616481	-0.020646667
314	0.04	50	1000	0.61689117	0.615659505	0.628521943	0.627437224	0.619207742	0.61801098	-0.026609939	-0.027841604	-0.014979166	-0.016063885	-0.024293367	-0.025490128	0.8503	0.8382	0.9716	0.9671	0.8723	0.8623	-0.026266502	-0.027306667
315	0.05	50	1000	0.610159271	0.608834244	0.624947718	0.623846122	0.613325804	0.612068261	-0.033341838	-0.034666865	-0.018553391	-0.019654987	-0.030175305	-0.031432848	0.8225	0.8096	0.966	0.9616	0.8465	0.8351	-0.032916523	-0.033966667
316	0.06	50	1000	0.603558135	0.602117563	0.621661506	0.620543804	0.607143989	0.605816273	-0.039942974	-0.041383546	-0.021839603	-0.022957305	-0.03635712	-0.037684836	0.7917	0.7795	0.9652	0.9617	0.8277	0.8172	-0.039566545	-0.040626667
317	0.07	50	1000	0.596360393	0.594770157	0.619516196	0.618384579	0.600734558	0.599325082	-0.047140716	-0.048730951	-0.023984913	-0.02511653	-0.042766551	-0.044176027	0.7585	0.7458	0.9627	0.9601	0.8011	0.7905	-0.046216566	-0.047286667
318	0.08	50	1000	0.590408011	0.588639823	0.615152799	0.614004181	0.595342295	0.593842419	-0.053093097	-0.054861286	-0.02834831	-0.029496928	-0.048158813	-0.049658689	0.7418	0.725	0.9614	0.9587	0.7864	0.7721	-0.052866587	-0.053946667
319	0.09	50	1000	0.583928191	0.58194939	0.613493753	0.612331883	0.590086498	0.588482046	-0.059572918	-0.061551719	-0.030007356	-0.031169226	-0.053414611	-0.055019062	0.7159	0.6984	0.9627	0.9588	0.7695	0.7551	-0.059516608	-0.060606667
320	0.1	50	1000	0.577401997	0.575152421	0.610332285	0.609155253	0.584756778	0.583025839	-0.066099112	-0.068348688	-0.033168824	-0.034345856	-0.058744331	-0.06047527	0.6895	0.6708	0.9574	0.953	0.7552	0.7418	-0.06616663	-0.067266667
321	0.01	80	10	0.687738236	0.506198864	0.687958984	0.507169839	0.687415041	0.505784679	0.044237127	-0.137302245	0.044457875	-0.13633127	0.043913932	-0.13771643	0.8128	0.0869	0.8158	0.0874	0.8172	0.0815	0.030142419	-0.072666667
322	0.02	80	10	0.685518803	0.499807987	0.68667731	0.503048881	0.685927232	0.500557443	0.042017695	-0.143693122	0.043176201	-0.140452228	0.042426123	-0.142943666	0.8493	0.0772	0.8419	0.0822	0.851	0.0753	0.024950424	-0.078666667
323	0.03	80	10	0.683069299	0.493300256	0.684129191	0.497277461	0.683152341	0.493719991	0.03956819	-0.150200852	0.040628082	-0.146223648	0.039651232	-0.149781118	0.8784	0.0693	0.8798	0.0757	0.8779	0.0708	0.019758428	-0.084666667
324	0.04	80	10	0.680591316	0.486835198	0.68217376	0.492427997	0.68078088	0.487623287	0.037090207	-0.156665911	0.038672651	-0.151073112	0.037279771	-0.155877822	0.9022	0.0643	0.8981	0.0764	0.8996	0.0647	0.014566432	-0.090666667
325	0.05	80	10	0.678760901	0.481564507	0.680505998	0.48816031	0.678984037	0.482309547	0.035259792	-0.161936601	0.037004889	-0.155340799	0.035482928	-0.161191561	0.9154	0.0625	0.906	0.0814	0.9149	0.0663	0.009374437	-0.096666667
326	0.06	80	10	0.676302357	0.475408639	0.679280612	0.48467083	0.676363859	0.476084102	0.032801248	-0.168092469	0.035779503	-0.158830278	0.032862751	-0.167417007	0.9333	0.0562	0.9208	0.079	0.9319	0.0573	0.004182441	-0.102666667
327	0.07	80	10	0.674748922	0.470733546	0.677335159	0.480152859	0.674770258	0.471519657	0.031247813	-0.172767563	0.03383405	-0.16334825	0.031269149	-0.171981452	0.9375	0.0565	0.9347	0.0731	0.9377	0.0587	-0.001009555	-0.108666667
328	0.08	80	10	0.672497308	0.4649242	0.67646117	0.477447342	0.673359048	0.467252686	0.028996199	-0.178576908	0.032960061	-0.166053767	0.029857939	-0.176248423	0.9506	0.0497	0.9409	0.0765	0.9508	0.0518	-0.00620155	-0.114666667
329	0.09	80	10	0.670872664	0.460398312	0.674435487	0.472966303	0.671589414	0.462617961	0.027371555	-0.183102796	0.030934378	-0.170534806	0.028088305	-0.180883148	0.9586	0.0494	0.9563	0.0688	0.9547	0.054	-0.011393546	-0.120666667
330	0.1	80	10	0.669056306	0.455586612	0.672538124	0.468721673	0.670624942	0.459259608	0.025555197	-0.187914497	0.029037015	-0.174779436	0.027123833	-0.184241501	0.9621	0.0488	0.9603	0.0687	0.9601	0.0524	-0.016585542	-0.126666667
331	0.01	80	20	0.657073201	0.57712917	0.657741617	0.579344443	0.657050108	0.577196074	0.013572092	-0.066371938	0.014240508	-0.064156666	0.013548999	-0.066305035	0.933	0.3489	0.931	0.3797	0.933	0.3587	0.011341753	-0.039666667
332	0.02	80	20	0.65253656	0.567591811	0.654362704	0.57314714	0.65268401	0.568007756	0.009035451	-0.075909298	0.010861595	-0.070353969	0.009182901	-0.075493353	0.9506	0.3122	0.9503	0.356	0.9504	0.3093	0.005457976	-0.046
333	0.03	80	20	0.648008158	0.558253606	0.651354777	0.567749094	0.648046046	0.558745106	0.004507049	-0.085247503	0.007853668	-0.075752014	0.004544938	-0.084756002	0.9629	0.2666	0.9663	0.3456	0.9612	0.2669	-0.0004258	-0.052333333
334	0.04	80	20	0.643660558	0.549424835	0.648573913	0.562688255	0.644728871	0.551533973	0.000159449	-0.094076273	0.005072804	-0.080812853	0.001227762	-0.091967136	0.965	0.2312	0.9735	0.3382	0.9667	0.244	-0.006309576	-0.058666667
335	0.05	80	20	0.64016441	0.541583164	0.646041602	0.55816893	0.640931495	0.543816068	-0.003336699	-0.101917945	0.002540493	-0.085332179	-0.002569614	-0.099685041	0.9678	0.2094	0.9735	0.3329	0.9686	0.2255	-0.012193352	-0.065
336	0.06	80	20	0.636047875	0.533346807	0.643867782	0.554101619	0.637279541	0.536364591	-0.007453234	-0.110154302	0.000366673	-0.089399489	-0.006221568	-0.107136518	0.9664	0.1836	0.9783	0.3265	0.9703	0.1965	-0.018077128	-0.071333333
337	0.07	80	20	0.633444747	0.527159325	0.641577031	0.549934476	0.633350398	0.528749319	-0.010056362	-0.116341784	-0.001924078	-0.093566632	-0.010150711	-0.11475179	0.9645	0.171	0.9792	0.3169	0.9683	0.1826	-0.023960904	-0.077666667
338	0.08	80	20	0.629925991	0.51991031	0.638784906	0.545158973	0.630925152	0.523140636	-0.013575118	-0.123590798	-0.004716203	-0.098342136	-0.012575956	-0.120360473	0.9612	0.1574	0.9782	0.3121	0.9674	0.1688	-0.02984468	-0.084
339	0.09	80	20	0.625901162	0.51197418	0.636741569	0.541483074	0.62789417	0.516824027	-0.017599947	-0.131526929	-0.00675954	-0.102018035	-0.015606939	-0.126677082	0.9552	0.1318	0.9817	0.3119	0.9632	0.1583	-0.035728456	-0.090333333
340	0.1	80	20	0.622804538	0.505597007	0.634886326	0.538128589	0.625342821	0.511294124	-0.020696571	-0.137904101	-0.008614783	-0.10537252	-0.018158287	-0.132206985	0.9558	0.1271	0.9789	0.2981	0.9584	0.1524	-0.041612232	-0.096666667
341	0.01	80	40	0.645597655	0.613716355	0.646828161	0.616299385	0.645891376	0.614079622	0.002096546	-0.029784754	0.003327052	-0.027201724	0.002390267	-0.029421486	0.9502	0.6853	0.9568	0.734	0.9498	0.6945	0.002218124	-0.023166667
342	0.02	80	40	0.639797728	0.604752256	0.643424312	0.611816473	0.639983687	0.605230809	-0.003703381	-0.038748853	-7.68E-05	-0.031684635	-0.003517421	-0.0382703	0.9501	0.6144	0.9633	0.726	0.9503	0.6184	-0.004044814	-0.029666667
343	0.03	80	40	0.633871586	0.595532601	0.639457878	0.606816356	0.63420303	0.59653348	-0.009629523	-0.047968508	-0.00404323	-0.036684753	-0.009298079	-0.046967629	0.9385	0.5466	0.9691	0.7098	0.9429	0.5554	-0.010307752	-0.036166667
344	0.04	80	40	0.628534626	0.586881935	0.636812391	0.603338947	0.629235704	0.588641133	-0.014966482	-0.056619174	-0.006688717	-0.040162161	-0.014265405	-0.054859976	0.9236	0.4838	0.9675	0.7089	0.9298	0.5061	-0.01657069	-0.042666667
345	0.05	80	40	0.622675733	0.577706695	0.633889839	0.59952925	0.6246311	0.581331477	-0.020825376	-0.065794414	-0.009611269	-0.043971859	-0.018870009	-0.062169632	0.907	0.4199	0.9684	0.7021	0.9163	0.4696	-0.022833628	-0.049166667
346	0.06	80	40	0.618518918	0.570437646	0.630645413	0.595411482	0.619629662	0.573481471	-0.02498219	-0.073063463	-0.012855695	-0.048089627	-0.023871447	-0.070019637	0.8937	0.3898	0.9655	0.6922	0.8984	0.4266	-0.029096566	-0.055666667
347	0.07	80	40	0.613345656	0.562027144	0.627785695	0.591761588	0.614820531	0.565781464	-0.030155453	-0.081473965	-0.015715414	-0.05173952	-0.028680578	-0.077719645	0.8709	0.349	0.961	0.6813	0.8809	0.3825	-0.035359504	-0.062166667
348	0.08	80	40	0.608374545	0.553863164	0.625049322	0.588082692	0.611432494	0.559825035	-0.035126564	-0.089637945	-0.018451787	-0.055418417	-0.032068615	-0.083676074	0.8526	0.3125	0.9616	0.6672	0.8733	0.3638	-0.041622442	-0.068666667
349	0.09	80	40	0.604194716	0.54668631	0.622931362	0.585231659	0.606406763	0.552036567	-0.039306393	-0.096814799	-0.020569747	-0.05826945	-0.037094346	-0.091464542	0.8345	0.2839	0.9607	0.6689	0.8531	0.3276	-0.04788538	-0.075166667
350	0.1	80	40	0.598890138	0.538292515	0.619573771	0.580968133	0.602415412	0.545472585	-0.044610971	-0.105208593	-0.023927338	-0.062532976	-0.041085696	-0.098028524	0.8097	0.2471	0.9566	0.6494	0.8419	0.3043	-0.054148318	-0.081666667
351	0.01	80	80	0.640979112	0.627077421	0.642646661	0.62917617	0.641194605	0.627325794	-0.002521997	-0.016423688	-0.000854448	-0.014324939	-0.002306504	-0.016175314	0.9452	0.8264	0.9604	0.8699	0.9488	0.8328	-0.002256963	-0.014916667
352	0.02	80	80	0.634489633	0.619413205	0.639088423	0.625306826	0.635215171	0.62034479	-0.009011476	-0.024087903	-0.004412685	-0.018194283	-0.008285938	-0.023156318	0.9318	0.7655	0.9659	0.8698	0.9338	0.7824	-0.008718573	-0.0215
353	0.03	80	80	0.627798654	0.611267829	0.63501424	0.620934843	0.628861091	0.612760149	-0.015702455	-0.032233279	-0.008486869	-0.022566266	-0.014640018	-0.030740959	0.8976	0.7003	0.9649	0.8595	0.9094	0.7293	-0.015180183	-0.028083333
354	0.04	80	80	0.621411606	0.603194629	0.631946903	0.617588912	0.622987249	0.605545659	-0.022089503	-0.040306479	-0.011554206	-0.025912197	-0.02051386	-0.03795545	0.8565	0.6388	0.9623	0.8593	0.8789	0.6771	-0.021641793	-0.034666667
355	0.05	80	80	0.615668674	0.59564302	0.628979111	0.614369266	0.617637356	0.598736186	-0.027832434	-0.047858088	-0.014521998	-0.029131843	-0.025863753	-0.044764923	0.8352	0.5847	0.9569	0.8537	0.8569	0.6325	-0.028103404	-0.04125
356	0.06	80	80	0.609762803	0.587752385	0.626183286	0.611312814	0.611618574	0.591194861	-0.033738306	-0.055748724	-0.017317823	-0.032188295	-0.031882535	-0.052306248	0.8021	0.5397	0.9544	0.8473	0.8222	0.5851	-0.034565014	-0.047833333
357	0.07	80	80	0.603715484	0.579651469	0.622953894	0.607826099	0.606751451	0.584743429	-0.039785624	-0.063849639	-0.020547215	-0.035675009	-0.036749658	-0.05875768	0.7681	0.4892	0.9485	0.8419	0.7972	0.5353	-0.041026624	-0.054416667
358	0.08	80	80	0.59801293	0.57198615	0.619933438	0.604548614	0.602195726	0.578539459	-0.045488179	-0.071514959	-0.023567671	-0.038952495	-0.041305383	-0.064961649	0.7363	0.442	0.9453	0.8354	0.7815	0.5108	-0.047488234	-0.061
359	0.09	80	80	0.592719909	0.564607297	0.617173448	0.601539905	0.597249455	0.5719661	-0.0507812	-0.078893812	-0.026327661	-0.041961204	-0.046251654	-0.071535009	0.7053	0.3995	0.9388	0.8244	0.7599	0.4736	-0.053949845	-0.067583333
360	0.1	80	80	0.587839545	0.557600532	0.614676024	0.598801875	0.592085383	0.564984188	-0.055661563	-0.085900576	-0.028825085	-0.044699233	-0.051415726	-0.078516921	0.6846	0.3682	0.9381	0.82	0.7292	0.4398	-0.060411455	-0.074166667
361	0.01	80	160	0.638990621	0.632309566	0.640939899	0.634396068	0.639182608	0.632514841	-0.004510488	-0.011191543	-0.00256121	-0.00910504	-0.004318501	-0.010986268	0.9378	0.8697	0.9619	0.9169	0.9385	0.8771	-0.004470362	-0.010791667
362	0.02	80	160	0.632439534	0.625358272	0.636778576	0.630094329	0.632839986	0.625819786	-0.011061574	-0.018142836	-0.006722532	-0.01340678	-0.010661122	-0.017681323	0.9068	0.8215	0.9652	0.9155	0.9106	0.833	-0.011033687	-0.017416667
363	0.03	80	160	0.62605545	0.618449365	0.633277355	0.626471059	0.626650271	0.619209132	-0.017445659	-0.025051744	-0.010223753	-0.01703005	-0.016850838	-0.024291977	0.8675	0.7762	0.9608	0.9105	0.8773	0.79	-0.017597011	-0.024041667
364	0.04	80	160	0.619250476	0.610972898	0.62999832	0.623079485	0.62068859	0.612759005	-0.024250632	-0.032528211	-0.013502789	-0.020421624	-0.022812519	-0.030742103	0.8299	0.7188	0.9573	0.9081	0.8488	0.7479	-0.024160336	-0.030666667
365	0.05	80	160	0.612968341	0.603874155	0.62706164	0.620034202	0.614731775	0.606206987	-0.030532768	-0.039626953	-0.016439469	-0.023466907	-0.028769334	-0.037294121	0.7913	0.6748	0.9543	0.9043	0.8161	0.7072	-0.03072366	-0.037291667
366	0.06	80	160	0.606393904	0.596314512	0.623738014	0.616605847	0.609088965	0.599880744	-0.037107205	-0.047186597	-0.019763095	-0.026895262	-0.034412143	-0.043620365	0.7439	0.6158	0.9478	0.8963	0.785	0.6645	-0.037286985	-0.043916667
367	0.07	80	160	0.599982391	0.588816528	0.620909965	0.613673669	0.603359618	0.593428045	-0.043518718	-0.054684581	-0.022591144	-0.02982744	-0.040141491	-0.050073064	0.7085	0.5716	0.941	0.8925	0.7498	0.6327	-0.04385031	-0.050541667
368	0.08	80	160	0.593922275	0.581574045	0.617815159	0.610475204	0.597895464	0.587138011	-0.049578834	-0.061927063	-0.025685949	-0.033025904	-0.045605645	-0.056363098	0.6748	0.5256	0.9326	0.8804	0.7241	0.596	-0.050413634	-0.057166667
369	0.09	80	160	0.588232046	0.574706825	0.615365133	0.607927761	0.59271114	0.581094368	-0.055269063	-0.068794284	-0.028135976	-0.035573348	-0.050789969	-0.06240674	0.6443	0.4895	0.9295	0.8772	0.6952	0.5589	-0.056976959	-0.063791667
370	0.1	80	160	0.582214105	0.567372339	0.612613317	0.605078593	0.587754273	0.575217333	-0.061287004	-0.07612877	-0.030887792	-0.038422516	-0.055746836	-0.068283776	0.6082	0.4454	0.9261	0.8786	0.6719	0.528	-0.063540283	-0.070416667
371	0.01	80	250	0.637970827	0.63373273	0.639964626	0.635807354	0.638425966	0.634196112	-0.005530281	-0.009768379	-0.003536482	-0.007693755	-0.005075143	-0.009304997	0.93	0.8831	0.9629	0.9336	0.9337	0.8873	-0.005263041	-0.009306667
372	0.02	80	250	0.631437999	0.626974475	0.636050775	0.631808194	0.632056375	0.627625765	-0.01206311	-0.016526633	-0.007450334	-0.011692915	-0.011444734	-0.015875343	0.8964	0.8438	0.9629	0.9295	0.8999	0.8497	-0.01186338	-0.015946667
373	0.03	80	250	0.62479431	0.620041143	0.632590155	0.628272223	0.625941981	0.62127968	-0.018706799	-0.023459966	-0.010910954	-0.015228886	-0.017559128	-0.022221429	0.854	0.7924	0.9599	0.9284	0.8654	0.8088	-0.018463718	-0.022586667
374	0.04	80	250	0.618064232	0.612932503	0.62895181	0.624560956	0.619840392	0.614907261	-0.025436877	-0.030568606	-0.014549299	-0.018940153	-0.023660717	-0.028593847	0.805	0.7396	0.9503	0.9214	0.8295	0.7642	-0.025064057	-0.029226667
375	0.05	80	250	0.611654055	0.606048704	0.625852425	0.62139441	0.613875011	0.608627593	-0.031847054	-0.037452405	-0.017648684	-0.022106699	-0.029626098	-0.034873516	0.7663	0.6953	0.9489	0.9118	0.7927	0.7296	-0.031664395	-0.035866667
376	0.06	80	250	0.605464194	0.599293082	0.622908695	0.61838541	0.607881871	0.602261775	-0.038036915	-0.044208026	-0.020592413	-0.025115699	-0.035619238	-0.041239334	0.7303	0.6486	0.9417	0.9109	0.7671	0.6974	-0.038264734	-0.042506667
377	0.07	80	250	0.598340208	0.591460688	0.61998527	0.615400185	0.601835659	0.595759842	-0.0451609	-0.052040421	-0.023515839	-0.028100923	-0.041665449	-0.047741267	0.6818	0.5935	0.9366	0.9064	0.7245	0.6457	-0.044865072	-0.049146667
378	0.08	80	250	0.592052717	0.584420868	0.617021671	0.612373077	0.597107671	0.590553963	-0.051448392	-0.059080241	-0.026479438	-0.031128031	-0.046393438	-0.052947146	0.638	0.5451	0.9287	0.8976	0.7059	0.6245	-0.051465411	-0.055786667
379	0.09	80	250	0.585401952	0.576952298	0.614277597	0.609568289	0.590978352	0.583910404	-0.058099157	-0.066548811	-0.029223511	-0.03393282	-0.052522757	-0.059590705	0.6049	0.5055	0.9278	0.8916	0.6659	0.5822	-0.05806575	-0.062426667
380	0.1	80	250	0.580152154	0.570797431	0.611834509	0.607065773	0.586274115	0.578614661	-0.063348955	-0.072703678	-0.0316666	-0.036435336	-0.057226994	-0.064886448	0.5781	0.4753	0.9234	0.8879	0.6441	0.5539	-0.064666088	-0.069066667
381	0.01	80	640	0.637265463	0.635624831	0.639164032	0.637552757	0.637391453	0.635753075	-0.006235646	-0.007876277	-0.004337077	-0.005948351	-0.006109656	-0.007748034	0.9203	0.8976	0.9621	0.9494	0.9224	0.9037	-0.006119235	-0.007697917
382	0.02	80	640	0.630731047	0.629008915	0.634846864	0.63320231	0.631004849	0.629292252	-0.012770062	-0.014492194	-0.008654245	-0.010298799	-0.01249626	-0.014208857	0.8746	0.8515	0.9585	0.946	0.884	0.86	-0.012759912	-0.014354167
383	0.03	80	640	0.623411395	0.621590007	0.631741895	0.630069925	0.624518602	0.622724937	-0.020089714	-0.021911101	-0.011759213	-0.013431184	-0.018982507	-0.020776172	0.8304	0.8051	0.9509	0.941	0.845	0.8202	-0.019400589	-0.021010417
384	0.04	80	640	0.617274854	0.615337196	0.628512519	0.626813712	0.618690463	0.616808996	-0.026226255	-0.028163913	-0.01498859	-0.016687396	-0.024810646	-0.026692112	0.7872	0.7616	0.949	0.9391	0.8167	0.7935	-0.026041266	-0.027666667
385	0.05	80	640	0.610343222	0.608249794	0.625210387	0.623485721	0.612908869	0.61092937	-0.033157887	-0.035251315	-0.018290722	-0.020015388	-0.03059224	-0.032571739	0.7414	0.7152	0.9445	0.9334	0.7813	0.7546	-0.032681942	-0.034322917
386	0.06	80	640	0.603418895	0.601131909	0.622182815	0.620433718	0.606940602	0.60484495	-0.040082214	-0.0423692	-0.021318294	-0.023067391	-0.036560507	-0.038656159	0.7014	0.6711	0.9413	0.9286	0.7441	0.7195	-0.039322619	-0.040979167
387	0.07	80	640	0.597721138	0.595196853	0.619008625	0.617234921	0.601376758	0.599149822	-0.045779971	-0.048304256	-0.024492484	-0.026266187	-0.04212435	-0.044351286	0.6617	0.6291	0.9312	0.9194	0.7137	0.6864	-0.045963296	-0.047635417
388	0.08	80	640	0.590634619	0.587814745	0.616045243	0.61424768	0.595823186	0.593439139	-0.05286649	-0.055686363	-0.027455865	-0.029253429	-0.047677923	-0.050061969	0.6145	0.5803	0.9254	0.9131	0.6823	0.6512	-0.052603973	-0.054291667
389	0.09	80	640	0.584325308	0.581173091	0.613843836	0.612024574	0.589880394	0.587314252	-0.0591758	-0.062328018	-0.029657273	-0.031476535	-0.053620715	-0.056186857	0.5788	0.5415	0.9281	0.916	0.6484	0.6184	-0.05924465	-0.060947917
390	0.1	80	640	0.578459018	0.574918018	0.610940035	0.609097492	0.584253302	0.581481971	-0.065042091	-0.068583091	-0.032561074	-0.034403617	-0.059247807	-0.062019137	0.5494	0.5091	0.9159	0.9044	0.6217	0.5864	-0.065885326	-0.067604167
391	0.01	80	1000	0.637026757	0.635978657	0.63918986	0.638160839	0.637110855	0.636064005	-0.006474352	-0.007522452	-0.004311248	-0.00534027	-0.006390254	-0.007437104	0.9093	0.8958	0.9628	0.9543	0.9145	0.9009	-0.006316438	-0.007326667
392	0.02	80	1000	0.630221933	0.629121974	0.635033499	0.633983632	0.630534719	0.629440646	-0.013279175	-0.014379135	-0.008467609	-0.009517477	-0.01296639	-0.014060463	0.8671	0.8506	0.9607	0.9533	0.8789	0.8634	-0.01296646	-0.013986667
393	0.03	80	1000	0.623535552	0.622376065	0.631508096	0.630439924	0.624857841	0.623714427	-0.019965556	-0.021125044	-0.011993013	-0.013061185	-0.018643268	-0.019786682	0.833	0.817	0.9557	0.9479	0.8488	0.8335	-0.019616481	-0.020646667
394	0.04	80	1000	0.616942598	0.615709902	0.627914722	0.626829028	0.618165393	0.616965399	-0.026558511	-0.027791207	-0.015586387	-0.01667208	-0.025335716	-0.02653571	0.7832	0.7664	0.9473	0.9387	0.8062	0.7905	-0.026266502	-0.027306667
395	0.05	80	1000	0.610255646	0.608930115	0.624982646	0.623881113	0.612548608	0.611289245	-0.033245463	-0.034570994	-0.018518463	-0.019619996	-0.030952501	-0.032211864	0.7331	0.7163	0.9444	0.9364	0.7729	0.7558	-0.032916523	-0.033966667
396	0.06	80	1000	0.604047596	0.602609573	0.621742151	0.620624622	0.607221807	0.605894904	-0.039453513	-0.040891536	-0.021758958	-0.022876487	-0.036279302	-0.037606205	0.6984	0.6782	0.9376	0.9293	0.749	0.7326	-0.039566545	-0.040626667
397	0.07	80	1000	0.596938546	0.595349525	0.619133205	0.618000912	0.600373732	0.598963809	-0.046562563	-0.048151583	-0.024367903	-0.025500197	-0.043127376	-0.0445373	0.6509	0.6291	0.9333	0.9241	0.6987	0.6798	-0.046216566	-0.047286667
398	0.08	80	1000	0.590106557	0.588336757	0.615904623	0.614756955	0.595660977	0.594161502	-0.053394551	-0.055164352	-0.027596486	-0.028744153	-0.047840131	-0.049339607	0.6144	0.5898	0.9272	0.9186	0.6755	0.6576	-0.052866587	-0.053946667
399	0.09	80	1000	0.584095417	0.582107019	0.612954977	0.611792392	0.589552302	0.587948598	-0.059405692	-0.06139409	-0.030546131	-0.031708717	-0.053948807	-0.055552511	0.5778	0.5549	0.9152	0.9086	0.6465	0.6271	-0.059516608	-0.060606667
400	0.1	80	1000	0.57749275	0.575252945	0.610127817	0.608950531	0.584737182	0.58300901	-0.066008359	-0.068248164	-0.033373291	-0.034550578	-0.058763927	-0.060492099	0.5304	0.5051	0.9169	0.9092	0.623	0.6034	-0.06616663	-0.067266667
