# Supplementary material for: Inference for binomial probability based on dependent Bernoulli random variables with applications to meta‐analysis and group level studies
Source: Biom J. 2016 May 18;58(4):896–914. doi: 10.1002/bimj.201500115 (PMC4999030; doi:10.1002/bimj.201500115)
Supplement: Supplementary file 2 — Supporting Information [file BIMJ-58-896-s002.zip › README/FIGURE3/DataForMetaAnalysisOfBiasCorrectedArcsine.csv]

	rho	k	n	h_meanBB_anov	h_mean0BB_anov	h_meanBB_ppr	h_mean0BB_ppr	h_meanClus_bar_anov	h_mean0Clus_bar_anov	h_meanClus_bar_ppr	h_mean0Clus_bar_ppr	h_mean_anovCopula	h_mean0_anovCopula	h_mean_pprCopula	h_mean0_pprCopula	biashBB_anov	biash0BB_anov	biashBB_ppr	biash0BB_ppr	biashClus_bar_anov	biash0Clus_bar_anov	biashClus_bar_ppr	biash0Clus_bar_ppr	biash_anovCopula	biash0_anovCopula	biash_pprCopula	biash0_pprCopula	covPBB_bar_anov	covP0BB_bar_anov	covPBB_bar_ppr	covP0BB_bar_ppr	covPClus_bar_anov	covP0Clus_bar_anov	covPClus_bar_ppr	covP0Clus_bar_ppr	covP_bar_anovCopula	covP0_bar_anovCopula	covP_bar_pprCopula	covP0_bar_pprCopula	biash_ther	biash_ther0
1	0.01	10	10	NA	NA	NA	NA	0.658905141	0.581368511	0.653350792	0.574949766	NA	NA	NA	NA	NA	NA	NA	NA	0.015404033	-0.062132598	0.009849683	-0.068551343	NA	NA	NA	NA	NA	NA	NA	NA	0.9374	0.8274	0.9252	0.7963	NA	NA	NA	NA	0.030142419	-0.072666667
2	0.02	10	10	NA	NA	NA	NA	NA	NA	NA	NA	NA	NA	NA	NA	NA	NA	NA	NA	NA	NA	NA	NA	NA	NA	NA	NA	NA	NA	NA	NA	NA	NA	NA	NA	NA	NA	NA	NA	0.024950424	-0.078666667
3	0.03	10	10	NA	NA	NA	NA	NA	NA	NA	NA	NA	NA	NA	NA	NA	NA	NA	NA	NA	NA	NA	NA	NA	NA	NA	NA	NA	NA	NA	NA	NA	NA	NA	NA	NA	NA	NA	NA	0.019758428	-0.084666667
4	0.04	10	10	NA	NA	NA	NA	NA	NA	NA	NA	0.664231124	0.57967981	0.657515443	0.571919001	NA	NA	NA	NA	NA	NA	NA	NA	0.020730015	-0.063821299	0.014014334	-0.071582107	NA	NA	NA	NA	NA	NA	NA	NA	0.9387	0.8283	0.9304	0.7988	0.014566432	-0.090666667
5	0.05	10	10	NA	NA	NA	NA	0.667077003	0.583438397	0.660183006	0.575471521	NA	NA	NA	NA	NA	NA	NA	NA	0.023575895	-0.060062712	0.016681897	-0.068029588	NA	NA	NA	NA	NA	NA	NA	NA	0.9296	0.809	0.9184	0.7779	NA	NA	NA	NA	0.009374437	-0.096666667
6	0.06	10	10	0.670253302	0.581537587	0.662756538	0.57287414	NA	NA	NA	NA	NA	NA	NA	NA	0.026752193	-0.061963521	0.019255429	-0.070626969	NA	NA	NA	NA	NA	NA	NA	NA	0.9346	0.8307	0.9274	0.8029	NA	NA	NA	NA	NA	NA	NA	NA	0.004182441	-0.102666667
7	0.07	10	10	NA	NA	NA	NA	NA	NA	NA	NA	NA	NA	NA	NA	NA	NA	NA	NA	NA	NA	NA	NA	NA	NA	NA	NA	NA	NA	NA	NA	NA	NA	NA	NA	NA	NA	NA	NA	-0.001009555	-0.108666667
8	0.08	10	10	NA	NA	NA	NA	NA	NA	NA	NA	NA	NA	NA	NA	NA	NA	NA	NA	NA	NA	NA	NA	NA	NA	NA	NA	NA	NA	NA	NA	NA	NA	NA	NA	NA	NA	NA	NA	-0.00620155	-0.114666667
9	0.09	10	10	NA	NA	NA	NA	NA	NA	NA	NA	NA	NA	NA	NA	NA	NA	NA	NA	NA	NA	NA	NA	NA	NA	NA	NA	NA	NA	NA	NA	NA	NA	NA	NA	NA	NA	NA	NA	-0.011393546	-0.120666667
10	0.1	10	10	NA	NA	NA	NA	NA	NA	NA	NA	NA	NA	NA	NA	NA	NA	NA	NA	NA	NA	NA	NA	NA	NA	NA	NA	NA	NA	NA	NA	NA	NA	NA	NA	NA	NA	NA	NA	-0.016585542	-0.126666667
11	0.01	10	20	0.645200314	0.620982331	0.641359167	0.616847695	0.645952995	0.622891238	0.642192841	0.618843785	0.643720151	0.619324446	0.639896445	0.615208585	0.001699206	-0.022518778	-0.002141942	-0.026653414	0.002451886	-0.020609871	-0.001308267	-0.024657324	0.000219042	-0.024176663	-0.003604664	-0.028292524	0.92	0.8748	0.9073	0.8541	0.9171	0.8749	0.9061	0.8529	0.9206	0.8708	0.9066	0.8496	0.011341753	-0.039666667
12	0.02	10	20	0.645516853	0.618162804	0.641064669	0.613370445	0.647970301	0.623480014	0.643661149	0.618841616	0.646218938	0.619081261	0.641755578	0.614276872	0.002015744	-0.025338305	-0.00243644	-0.030130664	0.004469192	-0.020021095	0.00016004	-0.024659492	0.002717829	-0.024419847	-0.001745531	-0.029224237	0.919	0.8706	0.9057	0.8488	0.9177	0.8704	0.9062	0.8507	0.9186	0.8731	0.9062	0.8508	0.005457976	-0.046
13	0.03	10	20	0.648416357	0.618406719	0.643332577	0.612934507	0.649500409	0.623898477	0.644719132	0.618751881	0.649425641	0.620050336	0.644368545	0.614606845	0.004915248	-0.02509439	-0.000168532	-0.030566602	0.0059993	-0.019602632	0.001218023	-0.024749228	0.005924533	-0.023450773	0.000867436	-0.028894264	0.9207	0.8728	0.9097	0.852	0.9101	0.8529	0.8964	0.8319	0.9195	0.8668	0.9068	0.8453	-0.0004258	-0.052333333
14	0.04	10	20	0.650248402	0.617289029	0.644527433	0.611130941	0.653013348	0.62656702	0.647750884	0.620902471	0.65097154	0.61861853	0.6452666	0.612477697	0.006747293	-0.02621208	0.001026324	-0.032370167	0.009512239	-0.016934089	0.004249775	-0.022598637	0.007470431	-0.024882579	0.001765491	-0.031023412	0.918	0.863	0.9044	0.8444	0.9037	0.8512	0.891	0.8302	0.9151	0.8623	0.903	0.8413	-0.006309576	-0.058666667
15	0.05	10	20	0.654906807	0.619705498	0.648536083	0.612848011	0.654480052	0.626975117	0.648759281	0.620817243	0.655154594	0.621148099	0.648884055	0.614398451	0.011405698	-0.023795611	0.005034975	-0.030653098	0.010978943	-0.016525992	0.005258172	-0.022683866	0.011653486	-0.02235301	0.005382946	-0.029102658	0.922	0.8649	0.9085	0.8422	0.8939	0.8318	0.8806	0.8129	0.9183	0.868	0.9068	0.8489	-0.012193352	-0.065
16	0.06	10	20	0.656933355	0.619369566	0.64997248	0.611876838	0.657946705	0.629795737	0.651810904	0.623191122	0.654097763	0.617434244	0.64730127	0.610118457	0.013432246	-0.024131542	0.006471372	-0.031624271	0.014445596	-0.013705372	0.008309795	-0.020309987	0.010596654	-0.026066865	0.003800161	-0.033382652	0.9184	0.8618	0.9059	0.8406	0.8875	0.827	0.8724	0.8065	0.9124	0.8592	0.8993	0.8371	-0.018077128	-0.071333333
17	0.07	10	20	0.657932433	0.617794841	0.650345635	0.609628365	0.66090914	0.631641175	0.654213099	0.624433515	0.660503475	0.622240476	0.65312043	0.614293319	0.014431324	-0.025706268	0.006844527	-0.033872744	0.017408031	-0.011859933	0.01071199	-0.019067593	0.017002367	-0.021260633	0.009619321	-0.029207789	0.9157	0.8588	0.9029	0.8397	0.8793	0.8199	0.8674	0.7993	0.9125	0.8618	0.8998	0.8439	-0.023960904	-0.077666667
18	0.08	10	20	0.665547776	0.623744141	0.657325621	0.614893763	0.664589737	0.634794217	0.657549944	0.627216539	0.661254236	0.620571804	0.653221111	0.611924898	0.022046667	-0.019756967	0.013824512	-0.028607346	0.021088629	-0.008706892	0.014048835	-0.016284569	0.017753128	-0.022929305	0.009720002	-0.031576211	0.9168	0.8617	0.902	0.8441	0.8648	0.8019	0.8513	0.781	0.9111	0.8489	0.8984	0.8301	-0.02984468	-0.084
19	0.09	10	20	0.66647696	0.622642017	0.657790359	0.613291705	0.665705155	0.635315342	0.65835261	0.627401016	0.667166423	0.625325117	0.658653224	0.616161456	0.022975851	-0.020859092	0.01428925	-0.030209404	0.022204047	-0.008185767	0.014851502	-0.016100093	0.023665314	-0.018175992	0.015152115	-0.027339653	0.9148	0.8562	0.8999	0.839	0.8574	0.7899	0.844	0.7693	0.9144	0.8559	0.8988	0.8373	-0.035728456	-0.090333333
20	0.1	10	20	0.672329803	0.626574147	0.662976356	0.616506038	0.669935215	0.638521829	0.662064103	0.630049314	0.671818369	0.628392097	0.662752834	0.618633899	0.028828694	-0.016926962	0.019475247	-0.026995071	0.026434107	-0.00497928	0.018562994	-0.013451795	0.028317261	-0.015109011	0.019251726	-0.02486721	0.9109	0.8572	0.8972	0.8422	0.8401	0.777	0.8251	0.7575	0.9067	0.8483	0.8924	0.8309	-0.041612232	-0.096666667
21	0.01	10	40	0.642974398	0.638828089	0.640573937	0.636336767	0.64344031	0.640254233	0.641161053	0.637888702	0.643550653	0.639564316	0.641148724	0.637071471	-0.000526711	-0.004673019	-0.002927172	-0.007164342	-6.08E-05	-0.003246876	-0.002340056	-0.005612407	4.95E-05	-0.003936793	-0.002352385	-0.006429638	0.9154	0.9061	0.8999	0.8888	0.9088	0.899	0.8935	0.8831	0.9179	0.9073	0.9033	0.8918	0.002218124	-0.023166667
22	0.02	10	40	0.645026627	0.639259225	0.641875721	0.635989053	0.646111491	0.642697905	0.643263996	0.639742628	0.644681104	0.639101776	0.641539219	0.635840966	0.001525518	-0.004241883	-0.001625388	-0.007512056	0.002610382	-0.000803204	-0.000237112	-0.00375848	0.001179995	-0.004399333	-0.00196189	-0.007660143	0.9149	0.9008	0.8998	0.8817	0.9023	0.8882	0.8837	0.8705	0.9103	0.8994	0.8953	0.8801	-0.004044814	-0.029666667
23	0.03	10	40	0.647130819	0.639625768	0.643210821	0.635557391	0.648704798	0.64503741	0.645269276	0.641471847	0.646421357	0.639419129	0.64258241	0.635434872	0.003629711	-0.003875341	-0.000290288	-0.007943718	0.00520369	0.001536301	0.001768167	-0.002029262	0.002920249	-0.00408198	-0.000918698	-0.008066237	0.9133	0.8978	0.8982	0.8807	0.883	0.8703	0.8659	0.8509	0.9153	0.9	0.8984	0.8816	-0.010307752	-0.036166667
24	0.04	10	40	0.649548037	0.64038072	0.644856552	0.635511655	0.651008652	0.647178968	0.647063781	0.643084777	0.64921431	0.640644187	0.644600597	0.635855838	0.006046928	-0.003120389	0.001355443	-0.007989454	0.007507543	0.003677859	0.003562672	-0.000416332	0.005713201	-0.002856922	0.001099488	-0.007645271	0.9185	0.8999	0.899	0.8806	0.8644	0.8466	0.8421	0.8257	0.911	0.8933	0.8959	0.8758	-0.01657069	-0.042666667
25	0.05	10	40	0.651469344	0.640360031	0.646017707	0.63470204	0.654386826	0.650205185	0.649840901	0.64548719	0.651272706	0.6410702	0.645913462	0.635508101	0.007968236	-0.003141078	0.002516598	-0.008799069	0.010885717	0.006704076	0.006339792	0.001986081	0.007771597	-0.002430909	0.002412353	-0.007993008	0.9112	0.8916	0.8947	0.8744	0.8532	0.8378	0.8361	0.8159	0.9123	0.8914	0.8938	0.8708	-0.022833628	-0.049166667
26	0.06	10	40	0.656066563	0.643160175	0.649753374	0.636608022	0.659191163	0.654881921	0.654076348	0.649573502	0.654225601	0.642536603	0.648121765	0.636201726	0.012565454	-0.000340934	0.006252265	-0.006893087	0.015690054	0.011380812	0.010575239	0.006072394	0.010724492	-0.000964506	0.004620656	-0.007299383	0.9116	0.889	0.8933	0.8666	0.8316	0.8154	0.8105	0.7923	0.9058	0.8847	0.8899	0.8678	-0.029096566	-0.055666667
27	0.07	10	40	0.660322658	0.645658918	0.65311991	0.638183534	0.660353677	0.65588249	0.654822209	0.650141647	0.65879413	0.64572606	0.651923599	0.638595469	0.016821549	0.002157809	0.009618801	-0.005317575	0.016852568	0.012381381	0.0113211	0.006640538	0.015293021	0.002224952	0.00842249	-0.00490564	0.9117	0.8893	0.8962	0.872	0.8091	0.7912	0.786	0.7718	0.9007	0.8806	0.8851	0.8631	-0.035359504	-0.062166667
28	0.08	10	40	0.663128753	0.646815668	0.655172411	0.638558166	0.664008005	0.659422176	0.657993168	0.653179668	0.666234658	0.651883141	0.658575808	0.643934392	0.019627644	0.003314559	0.011671302	-0.004942943	0.020506896	0.015921067	0.014492059	0.009678559	0.022733549	0.008382032	0.015074699	0.000433283	0.9063	0.8811	0.8914	0.8644	0.7941	0.7776	0.7753	0.7598	0.901	0.8813	0.8848	0.863	-0.041622442	-0.068666667
29	0.09	10	40	0.668211142	0.650093412	0.659437136	0.640987296	0.668764725	0.66388634	0.662153341	0.657024705	0.668320067	0.652386247	0.659874345	0.643620841	0.024710033	0.006592303	0.015936027	-0.002513813	0.025263616	0.020385231	0.018652233	0.013523596	0.024818958	0.008885138	0.016373236	0.000119732	0.9023	0.8811	0.8875	0.8625	0.778	0.7623	0.7601	0.7423	0.8937	0.8734	0.879	0.8547	-0.04788538	-0.075166667
30	0.1	10	40	0.674404763	0.654765997	0.664794872	0.644792357	0.671515552	0.666486595	0.664477113	0.659181739	0.671447716	0.654148269	0.662315053	0.644669921	0.030903654	0.011264888	0.021293763	0.001291248	0.028014443	0.022985486	0.020976004	0.015680631	0.027946607	0.010647161	0.018813944	0.001168812	0.9027	0.8788	0.8877	0.8624	0.7538	0.7381	0.7367	0.7228	0.8905	0.8658	0.8762	0.8488	-0.054148318	-0.081666667
31	0.01	10	80	0.643310474	0.642952727	0.641776947	0.641390313	0.64507065	0.644874282	0.643633114	0.643409666	0.643827996	0.643499382	0.642304138	0.641946818	-0.000190635	-0.000548382	-0.001724161	-0.002110796	0.001569541	0.001373173	0.000132006	-9.14E-05	0.000326887	-1.73E-06	-0.001196971	-0.001554291	0.9138	0.9124	0.8985	0.8978	0.9019	0.9008	0.8869	0.8856	0.9149	0.9135	0.8992	0.8976	-0.002256963	-0.014916667
32	0.02	10	80	0.64410221	0.643432351	0.641792174	0.641078799	0.646084389	0.645968381	0.644077719	0.643923909	0.644843129	0.644244579	0.642565062	0.641923598	0.000601101	-6.88E-05	-0.001708934	-0.002422309	0.00258328	0.002467272	0.00057661	0.0004228	0.00134202	0.000743471	-0.000936047	-0.001577511	0.918	0.9157	0.9017	0.8998	0.8692	0.8682	0.851	0.8496	0.9134	0.9116	0.8979	0.896	-0.008718573	-0.0215
33	0.03	10	80	0.64566508	0.644436928	0.64256063	0.641273997	0.649311934	0.649255473	0.646717651	0.646612319	0.646964615	0.646006734	0.643894878	0.64287917	0.002163971	0.00093582	-0.000940479	-0.002227112	0.005810825	0.005754364	0.003216542	0.00311121	0.003463506	0.002505625	0.00039377	-0.000621939	0.9155	0.9123	0.9012	0.8958	0.8362	0.834	0.8186	0.8165	0.9164	0.9138	0.9007	0.8976	-0.015180183	-0.028083333
34	0.04	10	80	0.647769937	0.645848434	0.643806701	0.641810539	0.649772287	0.649781747	0.646670546	0.646621576	0.648746297	0.647278975	0.644909499	0.643369901	0.004268828	0.002347325	0.000305592	-0.00169057	0.006271178	0.006280638	0.003169437	0.003120467	0.005245188	0.003777866	0.001408391	-0.000131208	0.908	0.9048	0.8942	0.8903	0.7903	0.7885	0.7738	0.7728	0.9077	0.9036	0.8901	0.8857	-0.021641793	-0.034666667
35	0.05	10	80	0.651564126	0.648817302	0.646653983	0.643814662	0.654648653	0.654738525	0.65101098	0.651032325	0.65242861	0.65039127	0.647764632	0.645639432	0.008063017	0.005316193	0.003152874	0.000313554	0.011147544	0.011237416	0.007509871	0.007531217	0.008927501	0.006890161	0.004263524	0.002138323	0.9113	0.906	0.894	0.8891	0.7689	0.7671	0.7524	0.751	0.9027	0.8989	0.8891	0.8841	-0.028103404	-0.04125
36	0.06	10	80	0.65648052	0.652776398	0.650617268	0.646802695	0.656452732	0.656612135	0.652265567	0.652346092	0.655018556	0.652344147	0.649513247	0.646735129	0.012979411	0.009275289	0.007116159	0.003301586	0.012951624	0.013111026	0.008764458	0.008844983	0.011517447	0.008843038	0.006012138	0.003234021	0.9128	0.9069	0.8981	0.8911	0.7384	0.7363	0.7225	0.7202	0.9033	0.8966	0.8872	0.8824	-0.034565014	-0.047833333
37	0.07	10	80	0.661910647	0.65723752	0.655118952	0.650317885	0.660410063	0.660654752	0.655682749	0.655838386	0.659362144	0.655876576	0.652916068	0.64930907	0.018409538	0.013736412	0.011617843	0.006816776	0.016908954	0.017153643	0.01218164	0.012337277	0.015861035	0.012375467	0.009414959	0.005807961	0.9109	0.903	0.8958	0.8864	0.7199	0.7173	0.7035	0.7021	0.9003	0.895	0.8842	0.876	-0.041026624	-0.054416667
38	0.08	10	80	0.668847839	0.663271563	0.66104338	0.655320085	0.664190479	0.664493473	0.658975331	0.659180082	0.666091851	0.661975582	0.658763822	0.654509509	0.025346731	0.019770455	0.017542272	0.011818976	0.02068937	0.020992364	0.015474223	0.015678973	0.022590742	0.018474474	0.015262713	0.0110084	0.9049	0.8968	0.8897	0.8807	0.6936	0.6917	0.6819	0.68	0.8991	0.8917	0.8833	0.8768	-0.047488234	-0.061
39	0.09	10	80	0.67467716	0.667918146	0.665760661	0.658833679	0.668575936	0.668956498	0.662838743	0.663111228	0.670355311	0.665413286	0.662099941	0.657002402	0.031176051	0.024417037	0.022259553	0.015332571	0.025074827	0.025455389	0.019337634	0.01961012	0.026854202	0.021912177	0.018598832	0.013501293	0.8983	0.892	0.8841	0.8779	0.689	0.6869	0.6761	0.6741	0.8896	0.8848	0.8761	0.8691	-0.053949845	-0.067583333
40	0.1	10	80	0.68050185	0.672725698	0.6706257	0.662663502	0.672233417	0.672664732	0.666000833	0.66631474	0.676491682	0.670728026	0.667309877	0.661373255	0.037000741	0.029224589	0.027124591	0.019162393	0.028732309	0.029163624	0.022499725	0.022813631	0.032990574	0.027226917	0.023808769	0.017872146	0.8981	0.8935	0.8876	0.8779	0.6652	0.6638	0.6557	0.6541	0.8846	0.8769	0.8708	0.8624	-0.060411455	-0.074166667
41	0.01	10	160	0.643555817	0.643552464	0.642441277	0.642427451	0.644482408	0.644483649	0.643452296	0.643443856	0.643759963	0.643753873	0.642656556	0.642640097	5.47E-05	5.14E-05	-0.001059832	-0.001073658	0.000981299	0.00098254	-4.88E-05	-5.73E-05	0.000258854	0.000252764	-0.000844553	-0.000861011	0.9172	0.9172	0.9018	0.9014	0.877	0.8766	0.857	0.8568	0.9189	0.9189	0.9048	0.9045	-0.004470362	-0.010791667
42	0.02	10	160	0.644029792	0.64403118	0.642162177	0.642146016	0.645464626	0.645515344	0.643869819	0.643905551	0.644485748	0.64450703	0.642647288	0.642651294	0.000528683	0.000530071	-0.001338932	-0.001355093	0.001963517	0.002014236	0.00036871	0.000404442	0.000984639	0.001005921	-0.000853821	-0.000849815	0.917	0.917	0.9015	0.9009	0.8005	0.7996	0.7836	0.7832	0.9135	0.9133	0.8981	0.8977	-0.011033687	-0.017416667
43	0.03	10	160	0.645639019	0.645564008	0.642971231	0.642871151	0.649397109	0.649501982	0.647215554	0.647299927	0.645751595	0.645753308	0.643158264	0.643135608	0.00213791	0.002062899	-0.000529878	-0.000629957	0.005896	0.006000873	0.003714445	0.003798818	0.002250486	0.002252199	-0.000342845	-0.000365501	0.9072	0.9065	0.8902	0.89	0.7521	0.7517	0.7359	0.7355	0.9096	0.909	0.894	0.894	-0.017597011	-0.024041667
44	0.04	10	160	0.647690426	0.64748974	0.644174446	0.643940721	0.651715074	0.651871685	0.648992401	0.649123427	0.648331965	0.648272059	0.644921014	0.644829056	0.004189317	0.003988632	0.000673337	0.000439613	0.008213965	0.008370576	0.005491292	0.005622318	0.004830856	0.00477095	0.001419906	0.001327947	0.9125	0.9115	0.8968	0.8955	0.7113	0.7111	0.6988	0.6983	0.9084	0.908	0.8952	0.8943	-0.024160336	-0.030666667
45	0.05	10	160	0.651677341	0.651171254	0.64717738	0.646629008	0.654918851	0.655127425	0.651657836	0.651835766	0.652303159	0.652144375	0.648070229	0.647871668	0.008176232	0.007670145	0.003676271	0.003127899	0.011417742	0.011626317	0.008156727	0.008334658	0.00880205	0.008643266	0.00456912	0.004370559	0.9112	0.9098	0.8963	0.8948	0.6819	0.6818	0.6722	0.6718	0.9002	0.8993	0.8853	0.8847	-0.03072366	-0.037291667
46	0.06	10	160	0.656251825	0.655430496	0.650724397	0.649851127	0.65741766	0.657677401	0.65365349	0.653877859	0.655424769	0.655086281	0.650266499	0.649879538	0.012750716	0.011929388	0.007223288	0.006350018	0.013916551	0.014176292	0.010152381	0.01037675	0.011923661	0.011585172	0.006765391	0.00637843	0.906	0.9049	0.8926	0.8907	0.662	0.6618	0.6549	0.6547	0.9036	0.902	0.8892	0.8887	-0.037286985	-0.043916667
47	0.07	10	160	0.663106329	0.661811507	0.656448162	0.655090773	0.660339133	0.660651158	0.656066566	0.656338442	0.660704892	0.660130463	0.65465556	0.654024286	0.01960522	0.018310399	0.012947053	0.011589664	0.016838024	0.017150049	0.012565457	0.012837333	0.017203783	0.016629354	0.011154451	0.010523177	0.9047	0.9026	0.8887	0.8864	0.6475	0.647	0.643	0.6427	0.9014	0.9001	0.8875	0.8861	-0.04385031	-0.050541667
48	0.08	10	160	0.671624868	0.669889486	0.663771662	0.661962484	0.664823708	0.665194427	0.659993367	0.660318695	0.666517972	0.665638799	0.659392799	0.658446671	0.028123759	0.026388378	0.020270553	0.018461375	0.0213226	0.021693318	0.016492258	0.016817586	0.023016863	0.02213769	0.01589169	0.014945562	0.9033	0.9013	0.8894	0.8876	0.6436	0.6432	0.6399	0.6395	0.8906	0.8898	0.8746	0.8727	-0.050413634	-0.057166667
49	0.09	10	160	0.677221645	0.674884747	0.668198248	0.665776558	0.668324886	0.668750861	0.662988475	0.663364305	0.673751179	0.672564293	0.665695712	0.664433129	0.033720536	0.031383638	0.024697139	0.022275449	0.024823777	0.025249753	0.019487367	0.019863196	0.03025007	0.029063184	0.022194603	0.020932021	0.8933	0.8919	0.8811	0.8773	0.6386	0.6382	0.6363	0.636	0.8872	0.884	0.8726	0.8699	-0.056976959	-0.063791667
50	0.1	10	160	0.688266311	0.685411298	0.677998232	0.675046731	0.671943349	0.672419918	0.666142531	0.66656459	0.682544907	0.680982294	0.673295409	0.671645878	0.044765202	0.041910189	0.034497123	0.031545622	0.02844224	0.02891881	0.022641422	0.023063481	0.039043798	0.037481185	0.0297943	0.028144769	0.8828	0.882	0.8732	0.8713	0.6339	0.6335	0.6313	0.6309	0.875	0.8724	0.861	0.8583	-0.063540283	-0.070416667
51	0.01	10	250	0.644477165	0.644492338	0.643532521	0.643542017	0.644923652	0.644939046	0.644041299	0.644051391	0.644012571	0.644028569	0.643057711	0.643067971	0.000976057	0.000991229	3.14E-05	4.09E-05	0.001422543	0.001437937	0.00054019	0.000550282	0.000511462	0.00052746	-0.000443398	-0.000433138	0.9164	0.9164	0.9003	0.9	0.8462	0.8461	0.8291	0.8289	0.9169	0.9168	0.9025	0.9025	-0.005263041	-0.009306667
52	0.02	10	250	0.644491318	0.644536515	0.642802379	0.642837427	0.647036622	0.647086698	0.645568008	0.645609259	0.644916203	0.644965124	0.643245342	0.643284224	0.000990209	0.001035406	-0.00069873	-0.000663681	0.003535513	0.003585589	0.002066899	0.00210815	0.001415094	0.001464015	-0.000255766	-0.000216885	0.9114	0.9113	0.8977	0.8977	0.7553	0.7553	0.7408	0.7407	0.91	0.91	0.8947	0.8944	-0.01186338	-0.015946667
53	0.03	10	250	0.645482659	0.645532917	0.642967994	0.643003142	0.649723664	0.649808185	0.647691707	0.647764018	0.647554915	0.647631245	0.64513882	0.645200632	0.00198155	0.002031808	-0.000533115	-0.000497967	0.006222555	0.006307076	0.004190598	0.00426291	0.004053806	0.004130136	0.001637712	0.001699523	0.9144	0.9142	0.8974	0.8973	0.6961	0.6958	0.6859	0.6854	0.9087	0.9087	0.8933	0.8932	-0.018463718	-0.022586667
54	0.04	10	250	0.647690378	0.647705422	0.644288605	0.644283208	0.650834785	0.650952185	0.648277325	0.648379357	0.648633541	0.648715062	0.645424112	0.645486348	0.004189269	0.004204313	0.000787497	0.0007821	0.007333676	0.007451076	0.004776216	0.004878248	0.005132432	0.005213953	0.001923004	0.001985239	0.9135	0.9132	0.8998	0.8995	0.6634	0.6633	0.6551	0.6549	0.9059	0.9057	0.8922	0.8918	-0.025064057	-0.029226667
55	0.05	10	250	0.653207927	0.65310776	0.648863668	0.648737397	0.655099396	0.655252446	0.65199306	0.652127444	0.651577905	0.651632269	0.647524754	0.647554763	0.009706818	0.009606652	0.005362559	0.005236288	0.011598288	0.011751337	0.008491951	0.008626335	0.008076796	0.00813116	0.004023646	0.004053654	0.9112	0.9114	0.8961	0.8958	0.6492	0.6492	0.6449	0.6449	0.9032	0.903	0.8865	0.8865	-0.031664395	-0.035866667
56	0.06	10	250	0.657352195	0.657097922	0.651958236	0.65167155	0.657758972	0.657948096	0.654105956	0.654273128	0.656954084	0.656959296	0.652002317	0.651977774	0.013851086	0.013596813	0.008457127	0.008170441	0.014257863	0.014446987	0.010604847	0.01077202	0.013452975	0.013458187	0.008501208	0.008476665	0.9057	0.9052	0.8909	0.89	0.6471	0.6469	0.6447	0.6446	0.8988	0.8985	0.8829	0.8825	-0.038264734	-0.042506667
57	0.07	10	250	0.665018806	0.664582543	0.658497313	0.658021862	0.660846941	0.66106911	0.656712775	0.656910102	0.661466428	0.661374661	0.655531012	0.655403579	0.021517698	0.021081434	0.014996204	0.014520753	0.017345833	0.017568002	0.013211666	0.013408993	0.017965319	0.017873552	0.012029903	0.01190247	0.904	0.9031	0.8892	0.8879	0.6317	0.6315	0.6299	0.6298	0.8973	0.8969	0.8824	0.8815	-0.044865072	-0.049146667
58	0.08	10	250	0.672029799	0.671273696	0.66427176	0.663469039	0.66355212	0.663809132	0.658919769	0.659148944	0.669066108	0.668855963	0.662133219	0.661881415	0.02852869	0.027772587	0.020770651	0.01996793	0.020051012	0.020308023	0.01541866	0.015647835	0.025564999	0.025354854	0.01863211	0.018380306	0.8968	0.8964	0.8852	0.884	0.6336	0.6335	0.6316	0.6316	0.8891	0.8882	0.8749	0.8738	-0.051465411	-0.055786667
59	0.09	10	250	0.680116985	0.679062949	0.67105325	0.66994475	0.666869068	0.667161908	0.661732304	0.661994277	0.674517569	0.674147086	0.666476005	0.666057201	0.036615876	0.03556184	0.027552142	0.026443641	0.023367959	0.0236608	0.018231195	0.018493168	0.03101646	0.030645977	0.022974897	0.022556092	0.8933	0.8929	0.8813	0.8803	0.636	0.6357	0.634	0.6335	0.8846	0.8843	0.8733	0.8723	-0.05806575	-0.062426667
60	0.1	10	250	0.689165794	0.687717988	0.678821355	0.67731139	0.67213982	0.672473104	0.666454387	0.666753508	0.682419813	0.681873818	0.673339185	0.672738625	0.045664685	0.044216879	0.035320247	0.033810281	0.028638711	0.028971996	0.022953278	0.023252399	0.038918705	0.038372709	0.029838077	0.029237516	0.8756	0.8759	0.8669	0.8666	0.6362	0.636	0.6347	0.6346	0.8722	0.8704	0.8598	0.8586	-0.064666088	-0.069066667
61	0.01	10	640	0.643221673	0.643234231	0.642429402	0.642440102	0.644876297	0.64488763	0.644161212	0.644170868	0.643274738	0.64328724	0.642487045	0.642497699	-0.000279436	-0.000266878	-0.001071707	-0.001061007	0.001375188	0.001386521	0.000660103	0.000669759	-0.00022637	-0.000213869	-0.001014064	-0.00100341	0.9203	0.9203	0.9022	0.9022	0.726	0.726	0.7149	0.7149	0.9141	0.914	0.9017	0.9017	-0.006119235	-0.007697917
62	0.02	10	640	0.644723922	0.644752992	0.643188612	0.643214082	0.647380837	0.647406325	0.646074811	0.646097236	0.644549686	0.644578415	0.643043019	0.643068215	0.001222813	0.001251884	-0.000312497	-0.000287027	0.003879729	0.003905216	0.002573702	0.002596127	0.001048577	0.001077307	-0.00045809	-0.000432894	0.9145	0.9144	0.8993	0.8994	0.6622	0.6621	0.6587	0.6587	0.9157	0.9155	0.9009	0.9011	-0.012759912	-0.014354167
63	0.03	10	640	0.646040229	0.646085885	0.643703097	0.643743273	0.648781465	0.648820156	0.646939031	0.646973402	0.647052665	0.647097533	0.644805015	0.644844612	0.00253912	0.002584776	0.000201989	0.000242164	0.005280356	0.005319047	0.003437923	0.003472293	0.003551556	0.003596424	0.001303906	0.001343503	0.9072	0.9072	0.893	0.893	0.6353	0.6353	0.6331	0.6331	0.91	0.91	0.8952	0.8951	-0.019400589	-0.021010417
64	0.04	10	640	0.648637233	0.648694202	0.645476415	0.645525972	0.652834679	0.652888352	0.650400043	0.650448007	0.648453275	0.64851508	0.645430162	0.645484878	0.005136124	0.005193093	0.001975306	0.002024863	0.00933357	0.009387243	0.006898935	0.006946898	0.004952166	0.005013971	0.001929054	0.001983769	0.9122	0.9122	0.8972	0.8972	0.6466	0.6466	0.6461	0.6461	0.9016	0.9016	0.8858	0.8859	-0.026041266	-0.027666667
65	0.05	10	640	0.651453204	0.651508026	0.647294102	0.64733917	0.655623057	0.655690629	0.652653803	0.652714411	0.651868142	0.651944424	0.647983572	0.648050743	0.007952095	0.008006917	0.003792993	0.003838061	0.012121948	0.01218952	0.009152694	0.009213303	0.008367034	0.008443315	0.004482463	0.004549634	0.9101	0.91	0.8938	0.8938	0.6423	0.6422	0.6416	0.6416	0.9029	0.9026	0.886	0.8859	-0.032681942	-0.034322917
66	0.06	10	640	0.657451037	0.65748045	0.6522753	0.652292575	0.657053074	0.657133401	0.653606371	0.653678615	0.657144318	0.657232069	0.65232143	0.65239787	0.013949929	0.013979341	0.008774191	0.008791466	0.013551965	0.013632292	0.010105262	0.010177506	0.01364321	0.01373096	0.008820321	0.008896762	0.9111	0.9111	0.8964	0.8964	0.6354	0.6354	0.6351	0.6351	0.8988	0.8989	0.8844	0.8846	-0.039322619	-0.040979167
67	0.07	10	640	0.664502283	0.664487583	0.658149288	0.65811969	0.661232377	0.661328033	0.657222842	0.657309095	0.661559381	0.661647586	0.655756281	0.655830878	0.021001174	0.020986475	0.014648179	0.014618581	0.017731268	0.017826924	0.013721734	0.013807987	0.018058272	0.018146478	0.012255172	0.012329769	0.9097	0.9095	0.8935	0.8933	0.6385	0.6385	0.6383	0.6383	0.8973	0.8972	0.8801	0.8799	-0.045963296	-0.047635417
68	0.08	10	640	0.672580485	0.672500213	0.664894112	0.664795815	0.66383044	0.663939624	0.659338622	0.659437272	0.669140784	0.669225359	0.662399294	0.662468059	0.029079376	0.028999104	0.021393003	0.021294706	0.020329331	0.020438515	0.015837513	0.015936163	0.025639676	0.02572425	0.018898186	0.01896695	0.899	0.8985	0.8856	0.8858	0.6372	0.6372	0.6367	0.6367	0.8961	0.8958	0.8815	0.8816	-0.052603973	-0.054291667
69	0.09	10	640	0.682813799	0.682636668	0.673614165	0.67341546	0.668480222	0.668605186	0.663437954	0.663551092	0.673829552	0.673884833	0.66603935	0.666076362	0.03931269	0.03913556	0.030113056	0.029914352	0.024979114	0.025104077	0.019936845	0.020049983	0.030328443	0.030383725	0.022538241	0.022575254	0.8912	0.8912	0.8815	0.8812	0.6404	0.6404	0.6398	0.6398	0.8803	0.8801	0.8688	0.8689	-0.05924465	-0.060947917
70	0.1	10	640	0.695969789	0.695661439	0.685237826	0.684904308	0.671006233	0.671143918	0.665541907	0.665666778	0.685341378	0.685378716	0.676261539	0.676277584	0.052468681	0.05216033	0.041736718	0.041403199	0.027505124	0.027642809	0.022040798	0.022165669	0.04184027	0.041877608	0.03276043	0.032776475	0.8698	0.8698	0.8614	0.861	0.6309	0.6309	0.6304	0.6304	0.8732	0.8737	0.863	0.8629	-0.065885326	-0.067604167
71	0.01	10	1000	0.644358656	0.644367512	0.643609054	0.643616785	0.644592022	0.644599973	0.643917684	0.643924623	0.64416485	0.644173702	0.643416811	0.643424541	0.000857547	0.000866403	0.000107945	0.000115677	0.001090913	0.001098864	0.000416575	0.000423514	0.000663742	0.000672594	-8.43E-05	-7.66E-05	0.9173	0.9173	0.9021	0.9021	0.6751	0.6751	0.6665	0.6665	0.9161	0.9162	0.9005	0.9006	-0.006316438	-0.007326667
72	0.02	10	1000	0.645297283	0.645317014	0.64380876	0.643826258	0.646879159	0.646896118	0.645621467	0.645636539	0.644265385	0.64428487	0.642800638	0.642817924	0.001796174	0.001815905	0.000307651	0.000325149	0.00337805	0.003395009	0.002120359	0.00213543	0.000764277	0.000783761	-0.000700471	-0.000683184	0.9129	0.913	0.8996	0.8996	0.6435	0.6435	0.6416	0.6416	0.9115	0.9117	0.899	0.8989	-0.01296646	-0.013986667
73	0.03	10	1000	0.646974128	0.647005077	0.644697998	0.644725532	0.649191146	0.64921709	0.647366588	0.647389793	0.645712355	0.645742837	0.643510811	0.643537989	0.003473019	0.003503968	0.001196889	0.001224423	0.005690037	0.005715981	0.003865479	0.003888684	0.002211246	0.002241728	9.70E-06	3.69E-05	0.9215	0.9216	0.9074	0.9074	0.6444	0.6443	0.6435	0.6435	0.9106	0.9107	0.8957	0.8957	-0.019616481	-0.020646667
74	0.04	10	1000	0.647576062	0.647617542	0.644429086	0.644465844	0.653010648	0.653045774	0.650623491	0.650655035	0.649306206	0.649348041	0.646321092	0.646358447	0.004074953	0.004116433	0.000927977	0.000964735	0.009509539	0.009544665	0.007122382	0.007153926	0.005805097	0.005846932	0.002819983	0.002857338	0.9131	0.9131	0.8976	0.8977	0.6388	0.6388	0.6384	0.6384	0.9032	0.9032	0.887	0.8871	-0.026266502	-0.027306667
75	0.05	10	1000	0.654443828	0.654493565	0.650320809	0.650364359	0.65380359	0.653846921	0.650925903	0.650964917	0.651501853	0.651556368	0.647642703	0.647691427	0.01094272	0.010992456	0.0068197	0.00686325	0.010302481	0.010345813	0.007424795	0.007463808	0.008000745	0.00805526	0.004141594	0.004190318	0.9157	0.9156	0.9022	0.9022	0.6332	0.6332	0.6331	0.6331	0.905	0.9051	0.891	0.891	-0.032916523	-0.033966667
76	0.06	10	1000	0.656800582	0.656842455	0.651639964	0.651674093	0.655939826	0.655991641	0.652568792	0.652615549	0.656325767	0.656390165	0.651610999	0.651668322	0.013299473	0.013341346	0.008138856	0.008172985	0.012438717	0.012490532	0.009067684	0.00911444	0.012824658	0.012889056	0.00810989	0.008167213	0.9096	0.9094	0.8969	0.8969	0.6241	0.6241	0.624	0.624	0.9005	0.9005	0.8841	0.8842	-0.039566545	-0.040626667
77	0.07	10	1000	0.66472593	0.664746696	0.658298747	0.658309869	0.661581148	0.661643441	0.657609876	0.657666209	0.661165223	0.661235444	0.655476777	0.655538462	0.021224822	0.021245588	0.014797638	0.01480876	0.018080039	0.018142332	0.014108767	0.014165101	0.017664114	0.017734335	0.011975668	0.012037354	0.908	0.9079	0.8949	0.8949	0.6393	0.6393	0.6392	0.6392	0.8946	0.8947	0.8782	0.8782	-0.046216566	-0.047286667
78	0.08	10	1000	0.673499443	0.673478985	0.665739614	0.665707512	0.663694691	0.663765723	0.659238961	0.659303306	0.669171811	0.669249563	0.662413355	0.662480966	0.029998334	0.029977877	0.022238505	0.022206403	0.020193582	0.020264614	0.015737852	0.015802197	0.025670702	0.025748454	0.018912246	0.018979857	0.8975	0.8975	0.8877	0.8876	0.6368	0.6368	0.6368	0.6368	0.8949	0.8948	0.8814	0.8813	-0.052866587	-0.053946667
79	0.09	10	1000	0.687051729	0.686998524	0.677712814	0.677645595	0.668276612	0.668357756	0.663269453	0.663343084	0.674669734	0.674746177	0.666869324	0.666934061	0.04355062	0.043497415	0.034211705	0.034144486	0.024775504	0.024856648	0.019768345	0.019841975	0.031168625	0.031245068	0.023368215	0.023432953	0.8883	0.8885	0.8788	0.8792	0.6449	0.6449	0.6449	0.6448	0.8836	0.8836	0.8715	0.8716	-0.059516608	-0.060606667
80	0.1	10	1000	0.69813523	0.697999341	0.687157566	0.687005204	0.671136	0.671225922	0.665672121	0.665753843	0.685835777	0.685902368	0.6768289	0.676881976	0.054634121	0.054498232	0.043656458	0.043504096	0.027634892	0.027724813	0.022171012	0.022252734	0.042334668	0.042401259	0.033327791	0.033380867	0.8649	0.8648	0.8607	0.8607	0.6378	0.6378	0.6377	0.6377	0.8738	0.8739	0.8626	0.8626	-0.06616663	-0.067266667
81	0.01	20	10	0.65823944	0.579810128	0.65542314	0.576555541	0.657706658	0.57997122	0.654918849	0.576749558	0.658329886	0.580155348	0.655530344	0.576920128	0.014738331	-0.063690981	0.011922031	-0.066945567	0.01420555	-0.063529889	0.011417741	-0.06675155	0.014828777	-0.063345761	0.012029235	-0.066580981	0.9573	0.8076	0.9553	0.7814	0.9532	0.8082	0.9507	0.7812	0.954	0.8142	0.9515	0.7866	0.030142419	-0.072666667
82	0.02	20	10	0.659616685	0.578904622	0.656599955	0.575418414	0.661109953	0.581865554	0.658123545	0.578414385	0.659307256	0.578267307	0.656272965	0.574760804	0.016115576	-0.064596486	0.013098846	-0.068082695	0.017608845	-0.061635555	0.014622436	-0.065086724	0.015806147	-0.065233802	0.012771857	-0.068740304	0.9604	0.816	0.9592	0.7883	0.9572	0.8152	0.9559	0.7887	0.9546	0.8059	0.9532	0.7781	0.024950424	-0.078666667
83	0.03	20	10	0.662361933	0.57936116	0.65912576	0.575621357	0.663378912	0.582552253	0.660190301	0.578867414	0.663420684	0.580694223	0.66018175	0.57695123	0.018860825	-0.064139948	0.015624651	-0.067879752	0.019877803	-0.060948856	0.016689192	-0.064633695	0.019919575	-0.062806886	0.016680641	-0.066549879	0.9526	0.8151	0.9516	0.7893	0.9509	0.8053	0.9495	0.7777	0.9554	0.8214	0.9543	0.7953	0.019758428	-0.084666667
84	0.04	20	10	0.665090227	0.579800313	0.66162502	0.575795834	0.667278125	0.585364112	0.663876592	0.581433215	0.66437142	0.579502777	0.660933249	0.575529541	0.021589118	-0.063700795	0.018123911	-0.067705275	0.023777016	-0.058136997	0.020375483	-0.062067894	0.020870312	-0.063998331	0.017432141	-0.067971568	0.9535	0.8208	0.9524	0.791	0.9487	0.8193	0.9479	0.7944	0.9521	0.822	0.9507	0.7944	0.014566432	-0.090666667
85	0.05	20	10	0.667682449	0.580826181	0.664034046	0.576609995	0.668994399	0.585831746	0.665433462	0.581716639	0.668463314	0.581995604	0.664812904	0.577777099	0.02418134	-0.062674927	0.020532937	-0.066891114	0.02549329	-0.057669363	0.021932353	-0.06178447	0.024962205	-0.061505504	0.021311795	-0.06572401	0.9558	0.8259	0.9551	0.7981	0.9471	0.8109	0.9468	0.7856	0.9521	0.8212	0.9513	0.7944	0.009374437	-0.096666667
86	0.06	20	10	0.670166821	0.580961337	0.6662881	0.576478989	0.67349673	0.589647155	0.669765373	0.585335106	0.672341289	0.58467126	0.668516393	0.580251115	0.026665713	-0.062539772	0.022786992	-0.067022119	0.029995621	-0.053853954	0.026264264	-0.058166003	0.02884018	-0.058829848	0.025015284	-0.063249994	0.9517	0.8341	0.9513	0.804	0.9422	0.8168	0.9417	0.791	0.9535	0.832	0.9527	0.8039	0.004182441	-0.102666667
87	0.07	20	10	0.674363959	0.58379189	0.67027889	0.579071082	0.675945568	0.590777645	0.672007247	0.586226422	0.673454737	0.583653169	0.669428019	0.578999792	0.030862851	-0.059709219	0.026777781	-0.064430027	0.032444459	-0.052723464	0.028506138	-0.057274687	0.029953629	-0.05984794	0.02592691	-0.064501316	0.9487	0.8316	0.9485	0.8077	0.9429	0.8147	0.9424	0.791	0.9506	0.8258	0.9502	0.8021	-0.001009555	-0.108666667
88	0.08	20	10	0.678511187	0.586981405	0.674269321	0.582079399	0.677968765	0.591842165	0.673890144	0.587128808	0.675814643	0.584318012	0.671585631	0.57943086	0.035010078	-0.056519704	0.030768213	-0.06142171	0.034467656	-0.051658944	0.030389035	-0.056372301	0.032313534	-0.059183097	0.028084522	-0.064070249	0.9498	0.844	0.95	0.8191	0.9355	0.8095	0.9357	0.7874	0.9485	0.8241	0.9482	0.8011	-0.00620155	-0.114666667
89	0.09	20	10	0.681232007	0.587931895	0.676776887	0.582783448	0.683752791	0.597401438	0.679499949	0.592486746	0.681400282	0.589245014	0.677016134	0.584178582	0.037730898	-0.055569214	0.033275778	-0.060717661	0.040251682	-0.046099671	0.03599884	-0.051014362	0.037899173	-0.054256095	0.033515025	-0.059322526	0.9506	0.8425	0.9507	0.8206	0.9332	0.8215	0.9328	0.8012	0.9474	0.8381	0.9471	0.8144	-0.011393546	-0.120666667
90	0.1	20	10	0.682435382	0.587780806	0.677840192	0.58247049	0.684982233	0.597242265	0.68055317	0.592123929	0.684872323	0.591242427	0.680278955	0.585934216	0.038934273	-0.055720303	0.034339083	-0.061030618	0.041481125	-0.046258843	0.037052061	-0.05137718	0.041371214	-0.052258682	0.036777846	-0.057566892	0.9473	0.8392	0.9473	0.8158	0.9301	0.8146	0.9308	0.793	0.9414	0.8391	0.9421	0.8186	-0.016585542	-0.126666667
91	0.01	20	20	0.644098527	0.619960872	0.642193446	0.617910231	0.645827918	0.622807503	0.643933457	0.620768293	0.645621149	0.621799711	0.643724308	0.619757939	0.000597418	-0.023540237	-0.001307663	-0.025590878	0.00232681	-0.020693606	0.000432348	-0.022732816	0.00212004	-0.021701398	0.000223199	-0.02374317	0.9374	0.877	0.9316	0.8643	0.9356	0.8802	0.9293	0.8694	0.9406	0.8831	0.9361	0.8728	0.011341753	-0.039666667
92	0.02	20	20	0.646542741	0.619329499	0.644303871	0.616919565	0.647980717	0.623856602	0.645819969	0.621530759	0.646464636	0.619389209	0.644231885	0.616985862	0.003041632	-0.02417161	0.000802762	-0.026581544	0.004479608	-0.019644507	0.00231886	-0.02197035	0.002963527	-0.0241119	0.000730776	-0.026515247	0.9398	0.8803	0.9338	0.8683	0.9316	0.8756	0.9247	0.8639	0.9365	0.8746	0.931	0.8619	0.005457976	-0.046
93	0.03	20	20	0.64879454	0.618807406	0.646230788	0.616047767	0.650727358	0.625267732	0.648282131	0.622635674	0.649025635	0.619425916	0.646462389	0.616666822	0.005293432	-0.024693703	0.002729679	-0.027453342	0.007226249	-0.018233377	0.004781022	-0.020865435	0.005524526	-0.024075192	0.00296128	-0.026834287	0.9373	0.8769	0.9307	0.8638	0.9305	0.865	0.9239	0.8541	0.9409	0.8775	0.9356	0.8638	-0.0004258	-0.052333333
94	0.04	20	20	0.651593409	0.619019933	0.648709494	0.615915669	0.653433799	0.627103944	0.650730694	0.624194305	0.650227616	0.618233391	0.647370919	0.615158424	0.008092301	-0.024481176	0.005208386	-0.02758544	0.00993269	-0.016397164	0.007229585	-0.019306803	0.006726507	-0.025267717	0.00386981	-0.028342684	0.9397	0.8798	0.9351	0.8657	0.9199	0.8602	0.9126	0.8488	0.9354	0.8778	0.931	0.8648	-0.006309576	-0.058666667
95	0.05	20	20	0.65475643	0.619826155	0.65154193	0.616366048	0.658152884	0.63083487	0.6551527	0.627605454	0.653768592	0.619502281	0.650584805	0.616075234	0.011255322	-0.023674953	0.008040822	-0.027135061	0.014651775	-0.012666239	0.011651591	-0.015895655	0.010267483	-0.023998827	0.007083696	-0.027425875	0.9391	0.8818	0.9318	0.8674	0.9156	0.86	0.9074	0.8479	0.932	0.8747	0.9276	0.8612	-0.012193352	-0.065
96	0.06	20	20	0.657997498	0.620577936	0.654439009	0.616747556	0.662026218	0.633920562	0.658740584	0.630383885	0.659783126	0.623760995	0.656264438	0.619973458	0.014496389	-0.022923172	0.0109379	-0.026753552	0.018525109	-0.009580547	0.015239475	-0.013117224	0.016282017	-0.019740113	0.01276333	-0.023527651	0.9359	0.8789	0.932	0.8669	0.9047	0.8531	0.8994	0.843	0.9364	0.8833	0.932	0.8729	-0.018077128	-0.071333333
97	0.07	20	20	0.66179775	0.621976736	0.65789851	0.617779569	0.665619971	0.636717294	0.662076249	0.63290281	0.662689891	0.624596771	0.658866222	0.62048095	0.018296641	-0.021524373	0.014397401	-0.02572154	0.022118862	-0.006783815	0.018575141	-0.010598299	0.019188782	-0.018904338	0.015365113	-0.023020159	0.9346	0.8768	0.9308	0.8643	0.8987	0.8521	0.8951	0.8416	0.9323	0.88	0.9271	0.8676	-0.023960904	-0.077666667
98	0.08	20	20	0.665787315	0.624022663	0.661589563	0.619504176	0.668677138	0.638988531	0.664891277	0.634913407	0.665843721	0.625821669	0.661722496	0.621385557	0.022286207	-0.019478446	0.018088454	-0.023996933	0.025176029	-0.004512578	0.021390169	-0.008587702	0.022342612	-0.01767944	0.018221387	-0.022115552	0.9352	0.8861	0.9295	0.8738	0.8884	0.8391	0.8824	0.8289	0.9258	0.8758	0.9208	0.8611	-0.02984468	-0.084
99	0.09	20	20	0.67010281	0.626266847	0.665558486	0.621375308	0.674500954	0.644496637	0.670463814	0.640151034	0.670227807	0.628543128	0.665786462	0.623762436	0.026601701	-0.017234261	0.022057377	-0.022125801	0.030999845	0.000995528	0.026962705	-0.003350075	0.026726698	-0.014957981	0.022285353	-0.019738673	0.9307	0.8798	0.9248	0.8673	0.8814	0.8421	0.8767	0.8343	0.9253	0.8718	0.9194	0.8612	-0.035728456	-0.090333333
100	0.1	20	20	0.674499889	0.629215234	0.669674335	0.624020977	0.677189826	0.64630454	0.672907086	0.641694572	0.674689451	0.631459418	0.669963827	0.626372727	0.03099878	-0.014285875	0.026173226	-0.019480131	0.033688717	0.002803432	0.029405977	-0.001806536	0.031188343	-0.01204169	0.026462718	-0.017128382	0.9321	0.8867	0.9292	0.8733	0.8721	0.8383	0.8658	0.8306	0.9203	0.8719	0.9144	0.8598	-0.041612232	-0.096666667
101	0.01	20	40	0.64313527	0.638997846	0.641942422	0.637759847	0.643956677	0.640807102	0.642805349	0.639612195	0.642927691	0.638922002	0.64174565	0.637695218	-0.000365839	-0.004503262	-0.001558687	-0.005741262	0.000455568	-0.002694006	-0.000695759	-0.003888914	-0.000573418	-0.004579107	-0.001755459	-0.005805891	0.9333	0.9214	0.9263	0.914	0.9312	0.9194	0.9242	0.9105	0.9312	0.92	0.9238	0.9104	0.002218124	-0.023166667
102	0.02	20	40	0.64415478	0.638416179	0.642603292	0.636805965	0.646982667	0.643543862	0.645526132	0.642032195	0.644207464	0.638666504	0.642652073	0.637052239	0.000653672	-0.00508493	-0.000897816	-0.006695144	0.003481558	4.28E-05	0.002025023	-0.001468914	0.000706356	-0.004834604	-0.000849035	-0.006448869	0.9329	0.9167	0.9265	0.9068	0.9147	0.9029	0.9074	0.8956	0.9333	0.918	0.9255	0.9092	-0.004044814	-0.029666667
103	0.03	20	40	0.645671617	0.638104689	0.643709341	0.636068138	0.649442405	0.645788424	0.647674533	0.643953636	0.647141296	0.640186625	0.645201088	0.638172977	0.002170508	-0.00539642	0.000208232	-0.007432971	0.005941296	0.002287315	0.004173424	0.000452527	0.003640187	-0.003314484	0.001699979	-0.005328131	0.9318	0.9143	0.9248	0.9047	0.9077	0.8972	0.9006	0.889	0.935	0.9187	0.929	0.9107	-0.010307752	-0.036166667
104	0.04	20	40	0.648303783	0.638994079	0.645946584	0.636547656	0.6533363	0.649520579	0.651260099	0.64736579	0.649232843	0.640595698	0.646896612	0.638171037	0.004802674	-0.00450703	0.002445475	-0.006953452	0.009835191	0.00601947	0.00775899	0.003864681	0.005731734	-0.002905411	0.003395503	-0.005330072	0.9323	0.9146	0.9249	0.904	0.8983	0.8879	0.8928	0.8817	0.9271	0.9088	0.921	0.899	-0.01657069	-0.042666667
105	0.05	20	40	0.651799333	0.640629025	0.649010977	0.637735126	0.657665344	0.653736809	0.655268504	0.651249244	0.653881253	0.643852212	0.651137632	0.641004741	0.008298224	-0.002872084	0.005509869	-0.005765983	0.014164236	0.0102357	0.011767395	0.007748135	0.010380144	0.000351103	0.007636523	-0.002496368	0.9336	0.9131	0.9278	0.9033	0.8822	0.8725	0.8764	0.8652	0.9305	0.9138	0.9244	0.9041	-0.022833628	-0.049166667
106	0.06	20	40	0.65531567	0.642318275	0.652092608	0.638973214	0.661978619	0.657882151	0.659270606	0.655071636	0.65609088	0.644414949	0.652942902	0.641147814	0.011814561	-0.001182834	0.008591499	-0.004527894	0.01847751	0.014381042	0.015769498	0.011570527	0.012589771	0.00091384	0.009441793	-0.002353295	0.9313	0.9121	0.9265	0.9034	0.8751	0.8673	0.8705	0.8625	0.9275	0.9081	0.9221	0.8983	-0.029096566	-0.055666667
107	0.07	20	40	0.660080742	0.645307653	0.656422444	0.641510883	0.665688568	0.661374121	0.662672558	0.65824395	0.661313812	0.648282012	0.657775502	0.644609771	0.016579633	0.001806544	0.012921335	-0.001990226	0.02218746	0.017873012	0.019171449	0.014742841	0.017812703	0.004780903	0.014274393	0.001108662	0.9268	0.908	0.9202	0.898	0.8624	0.8556	0.8585	0.8518	0.9208	0.9022	0.9158	0.8936	-0.035359504	-0.062166667
108	0.08	20	40	0.664587102	0.648145795	0.660477849	0.643881	0.668902619	0.664515304	0.665611576	0.661099689	0.666845314	0.652552848	0.662892793	0.648450718	0.021085994	0.004644686	0.01697674	0.000379891	0.02540151	0.021014195	0.022110467	0.01759858	0.023344206	0.00905174	0.019391684	0.004949609	0.9265	0.908	0.9202	0.899	0.8606	0.8534	0.8569	0.8497	0.9219	0.9053	0.9165	0.8953	-0.041622442	-0.068666667
109	0.09	20	40	0.670204547	0.652200442	0.665708388	0.647534097	0.674708036	0.670189865	0.671092729	0.666437712	0.670204687	0.654390572	0.665857993	0.649879349	0.026703438	0.008699333	0.022207279	0.004032988	0.031206928	0.026688756	0.02759162	0.022936604	0.026703578	0.010889464	0.022356884	0.00637824	0.9166	0.9017	0.9123	0.8949	0.8493	0.8429	0.8467	0.8412	0.9095	0.8922	0.9049	0.8837	-0.04788538	-0.075166667
110	0.1	20	40	0.675325535	0.655686491	0.670368233	0.650541547	0.679490961	0.674791614	0.675599978	0.670753351	0.67648332	0.659448733	0.671725599	0.654510926	0.031824427	0.012185383	0.026867124	0.007040438	0.035989852	0.031290505	0.032098869	0.027252242	0.032982211	0.015947624	0.028224491	0.011009817	0.9149	0.8982	0.9114	0.8904	0.8396	0.8363	0.8383	0.8348	0.9083	0.8925	0.9048	0.8843	-0.054148318	-0.081666667
111	0.01	20	80	0.643546857	0.643199173	0.642781437	0.642419334	0.644964485	0.64477841	0.644229762	0.644029846	0.643475767	0.643142778	0.642709947	0.642362531	4.57E-05	-0.000301936	-0.000719671	-0.001081775	0.001463376	0.001277302	0.000728653	0.000528737	-2.53E-05	-0.000358331	-0.000791162	-0.001138578	0.9378	0.9375	0.9312	0.9311	0.922	0.9215	0.9162	0.915	0.937	0.9356	0.9311	0.9292	-0.002256963	-0.014916667
112	0.02	20	80	0.644932826	0.644235871	0.643784864	0.643066285	0.648138682	0.648032273	0.647080022	0.646953671	0.644572669	0.644010723	0.643442989	0.642859763	0.001431717	0.000734762	0.000283756	-0.000434824	0.004637573	0.004531165	0.003578913	0.003452562	0.00107156	0.000509615	-5.81E-05	-0.000641346	0.9353	0.9322	0.9282	0.9255	0.9039	0.9026	0.8971	0.8956	0.932	0.9307	0.9253	0.922	-0.008718573	-0.0215
113	0.03	20	80	0.64684394	0.645652698	0.645291242	0.644070751	0.650798434	0.650773939	0.649434539	0.649384351	0.646279334	0.645298741	0.64474711	0.643737652	0.003342831	0.002151589	0.001790134	0.000569642	0.007297325	0.00727283	0.00593343	0.005883242	0.002778226	0.001797632	0.001246001	0.000236543	0.9326	0.9299	0.9269	0.923	0.8805	0.879	0.8738	0.8724	0.9237	0.9206	0.9152	0.9123	-0.015180183	-0.028083333
114	0.04	20	80	0.650053593	0.648176533	0.648053258	0.646138515	0.653487072	0.653535455	0.651818194	0.651835138	0.649830522	0.648374518	0.647864953	0.646371922	0.006552485	0.004675424	0.004552149	0.002637407	0.009985963	0.010034346	0.008317085	0.008334029	0.006329413	0.004873409	0.004363844	0.002870814	0.9329	0.9286	0.9264	0.922	0.8693	0.8673	0.863	0.862	0.9274	0.9254	0.922	0.9178	-0.021641793	-0.034666667
115	0.05	20	80	0.651685277	0.64893737	0.649219876	0.646425526	0.657617959	0.657780899	0.655624396	0.655749781	0.652630439	0.650564834	0.650214903	0.648103793	0.008184168	0.005436261	0.005718767	0.002924417	0.01411685	0.01427979	0.012123287	0.012248673	0.009129331	0.007063725	0.006713794	0.004602684	0.9265	0.9225	0.9198	0.9144	0.8617	0.8607	0.8579	0.8568	0.9272	0.9226	0.9208	0.9158	-0.028103404	-0.04125
116	0.06	20	80	0.657240997	0.65358345	0.654270796	0.650557297	0.661394765	0.661632635	0.659095826	0.659290388	0.65656459	0.653838496	0.653720455	0.650940783	0.013739888	0.010082341	0.010769687	0.007056188	0.017893656	0.018131526	0.015594717	0.015789279	0.013063481	0.010337387	0.010219346	0.007439674	0.9279	0.9232	0.922	0.9153	0.8524	0.8503	0.8488	0.8471	0.9237	0.9194	0.9171	0.9117	-0.034565014	-0.047833333
117	0.07	20	80	0.662264772	0.65756708	0.658786218	0.654022997	0.66466945	0.664991019	0.662082918	0.662355762	0.663696628	0.660340473	0.660370402	0.656951588	0.018763663	0.014065971	0.015285109	0.010521889	0.021168341	0.021489911	0.018581809	0.018854653	0.020195519	0.016839364	0.016869294	0.013450479	0.9252	0.92	0.9202	0.9136	0.8449	0.8428	0.8425	0.8409	0.918	0.9126	0.9121	0.9056	-0.041026624	-0.054416667
118	0.08	20	80	0.667580114	0.661925212	0.663584902	0.657854738	0.670084262	0.670505182	0.667183255	0.667549526	0.668830225	0.664703782	0.665047645	0.660849947	0.024079005	0.018424103	0.020083793	0.014353629	0.026583153	0.027004074	0.023682146	0.024048417	0.025329116	0.021202673	0.021546537	0.017348838	0.922	0.9207	0.9196	0.9159	0.842	0.8402	0.8415	0.8399	0.9111	0.9074	0.9059	0.9024	-0.047488234	-0.061
119	0.09	20	80	0.674875586	0.668165576	0.67032858	0.663532915	0.673758139	0.674250732	0.670567228	0.670999711	0.675478945	0.670623052	0.671188879	0.666252171	0.031374477	0.024664468	0.026827472	0.020031806	0.030257031	0.030749623	0.02706612	0.027498602	0.031977836	0.027121943	0.027687771	0.022751062	0.915	0.9107	0.911	0.9052	0.8343	0.8322	0.8342	0.8325	0.8982	0.892	0.8933	0.8863	-0.053949845	-0.067583333
120	0.1	20	80	0.684908938	0.677264734	0.679774925	0.672034007	0.679889339	0.680489668	0.676364578	0.676898508	0.682707746	0.67708174	0.677886531	0.672169704	0.041407829	0.033763625	0.036273816	0.028532898	0.03638823	0.03698856	0.032863469	0.033397399	0.039206637	0.033580631	0.034385422	0.028668595	0.9022	0.9029	0.9017	0.898	0.8293	0.8263	0.8312	0.8274	0.8967	0.8932	0.895	0.8897	-0.060411455	-0.074166667
121	0.01	20	160	0.643538631	0.643531857	0.64298503	0.642973054	0.644910489	0.644914001	0.644381072	0.644379609	0.643770118	0.643765475	0.643214864	0.643205004	3.75E-05	3.07E-05	-0.000516078	-0.000528055	0.00140938	0.001412892	0.000879963	0.0008785	0.000269009	0.000264366	-0.000286244	-0.000296105	0.9348	0.9343	0.9274	0.9272	0.9081	0.9077	0.9	0.8996	0.9312	0.9309	0.9247	0.9245	-0.004470362	-0.010791667
122	0.02	20	160	0.64487889	0.644885282	0.643947068	0.643944704	0.647399762	0.647460055	0.64655193	0.646604257	0.643811825	0.643837907	0.642891248	0.642908679	0.001377781	0.001384173	0.000445959	0.000443595	0.003898653	0.003958947	0.003050821	0.003103148	0.000310716	0.000336798	-0.000609861	-0.00059243	0.9304	0.9304	0.9231	0.923	0.8785	0.878	0.8733	0.8724	0.9337	0.9335	0.926	0.9256	-0.011033687	-0.017416667
123	0.03	20	160	0.646281862	0.646219093	0.64493579	0.644860373	0.650501039	0.650617774	0.649346942	0.649452832	0.647069975	0.647080914	0.645752615	0.645751175	0.002780753	0.002717985	0.001434682	0.001359264	0.006999931	0.007116665	0.005845834	0.005951723	0.003568866	0.003579805	0.002251506	0.002250066	0.935	0.9343	0.9283	0.9277	0.8659	0.8656	0.8626	0.8622	0.9288	0.9285	0.9231	0.9225	-0.017597011	-0.024041667
124	0.04	20	160	0.648959001	0.648750931	0.647173767	0.64694892	0.654099767	0.654275776	0.6526333	0.652795528	0.649909105	0.64986834	0.648183537	0.648126557	0.005457893	0.005249822	0.003672658	0.003447811	0.010598658	0.010774667	0.009132191	0.009294419	0.006407996	0.006367231	0.004682428	0.004625448	0.9343	0.9337	0.9283	0.9276	0.8489	0.8487	0.8468	0.8465	0.927	0.9267	0.9189	0.9184	-0.024160336	-0.030666667
125	0.05	20	160	0.653740287	0.653302995	0.651477457	0.651018902	0.658572863	0.658811672	0.656783878	0.657005875	0.652828945	0.652649037	0.650655451	0.650455119	0.010239178	0.009801887	0.007976348	0.007517793	0.015071755	0.015310563	0.013282769	0.013504767	0.009327836	0.009147928	0.007154342	0.00695401	0.9277	0.9257	0.9205	0.9189	0.8613	0.8608	0.8605	0.8601	0.9187	0.9176	0.9116	0.9104	-0.03072366	-0.037291667
126	0.06	20	160	0.658471065	0.657651828	0.655666011	0.654820415	0.663087251	0.663386963	0.660994071	0.661274113	0.657473103	0.657137427	0.654828253	0.654467724	0.014969956	0.014150719	0.012164902	0.011319307	0.019586142	0.019885854	0.017492962	0.017773005	0.013971994	0.013636319	0.011327145	0.010966616	0.9276	0.9263	0.9215	0.9199	0.8451	0.8446	0.8442	0.8438	0.919	0.9185	0.9133	0.9118	-0.037286985	-0.043916667
127	0.07	20	160	0.663753244	0.662494137	0.660398305	0.659107672	0.665420381	0.665778463	0.663034825	0.66337049	0.661613861	0.661055835	0.658479798	0.657892322	0.020252135	0.018993029	0.016897196	0.015606563	0.021919273	0.022277354	0.019533716	0.019869381	0.018112752	0.017554726	0.01497869	0.014391214	0.9205	0.9189	0.9146	0.9126	0.8437	0.8428	0.8433	0.8425	0.9138	0.9127	0.9069	0.9053	-0.04385031	-0.050541667
128	0.08	20	160	0.671630708	0.669901407	0.667665105	0.665898539	0.669159671	0.669581002	0.666469805	0.666865859	0.668884439	0.668041205	0.665223251	0.664345613	0.028129599	0.026400299	0.024163996	0.02239743	0.025658562	0.026079893	0.022968697	0.02336475	0.025383331	0.024540097	0.021722142	0.020844504	0.9126	0.9108	0.9086	0.9076	0.8402	0.84	0.8406	0.84	0.9067	0.9059	0.9036	0.9011	-0.050413634	-0.057166667
129	0.09	20	160	0.681027943	0.67877583	0.676392442	0.674096769	0.676334273	0.67682731	0.673308993	0.673773603	0.677461642	0.676318633	0.673238047	0.672055349	0.037526834	0.035274721	0.032891333	0.030595661	0.032833164	0.033326201	0.029807885	0.030272494	0.033960534	0.032817524	0.029736939	0.02855424	0.9005	0.9011	0.9005	0.9007	0.8395	0.8373	0.8401	0.8385	0.8953	0.8946	0.8921	0.8905	-0.056976959	-0.063791667
130	0.1	20	160	0.690212928	0.687433423	0.684976588	0.682147878	0.678622286	0.67917284	0.675332528	0.675852169	0.686777884	0.685302007	0.681985169	0.680464255	0.046711819	0.043932314	0.041475479	0.038646769	0.035121177	0.035671731	0.03183142	0.03235106	0.043276776	0.041800898	0.03848406	0.036963146	0.887	0.8887	0.8862	0.8875	0.8277	0.8268	0.8288	0.8276	0.8824	0.8818	0.8825	0.8819	-0.063540283	-0.070416667
131	0.01	20	250	0.6436411	0.643656523	0.643164233	0.643176791	0.645325687	0.64534261	0.6448716	0.644885794	0.643729768	0.643745576	0.64325262	0.643265561	0.000139991	0.000155415	-0.000336876	-0.000324318	0.001824578	0.001841501	0.001370491	0.001384685	0.000228659	0.000244467	-0.000248489	-0.000235548	0.9349	0.9349	0.9292	0.9291	0.8887	0.8884	0.8823	0.8823	0.9307	0.9308	0.9232	0.9232	-0.005263041	-0.009306667
132	0.02	20	250	0.644287792	0.64433361	0.643437106	0.643477811	0.647625677	0.647679808	0.646856105	0.646905612	0.644841974	0.644891071	0.644000597	0.644044638	0.000786684	0.000832501	-6.40E-05	-2.33E-05	0.004124568	0.004178699	0.003354996	0.003404503	0.001340865	0.001389962	0.000499488	0.000543529	0.9314	0.9312	0.9239	0.9241	0.8684	0.8681	0.8643	0.8641	0.9324	0.9323	0.9262	0.926	-0.01186338	-0.015946667
133	0.03	20	250	0.645637447	0.645692135	0.64438257	0.644429718	0.650176202	0.65026802	0.649096245	0.649181574	0.646232155	0.646304051	0.645013521	0.645078094	0.002136338	0.002191026	0.000881461	0.000928609	0.006675093	0.006766911	0.005595136	0.005680465	0.002731046	0.002802942	0.001512412	0.001576986	0.9284	0.9283	0.9219	0.9219	0.8635	0.8635	0.8616	0.8614	0.9309	0.9305	0.9232	0.9229	-0.018463718	-0.022586667
134	0.04	20	250	0.648149981	0.648175129	0.646451897	0.646466842	0.654577074	0.654708668	0.653179562	0.653302759	0.649772063	0.649853445	0.648120931	0.648192391	0.004648872	0.00467402	0.002950789	0.002965733	0.011075965	0.011207559	0.009678453	0.00980165	0.006270955	0.006352336	0.004619822	0.004691282	0.9319	0.9319	0.9263	0.926	0.8617	0.8614	0.8606	0.8602	0.9242	0.9239	0.9183	0.9181	-0.025064057	-0.029226667
135	0.05	20	250	0.652380986	0.652283904	0.650180492	0.650070188	0.658376597	0.658549146	0.656659133	0.656821362	0.652829246	0.652898099	0.650762035	0.650818467	0.008879877	0.008782795	0.006679384	0.006569079	0.014875488	0.015048037	0.013158024	0.013320253	0.009328137	0.00939699	0.007260927	0.007317358	0.9306	0.9296	0.9229	0.9225	0.8522	0.8516	0.8514	0.851	0.9249	0.9246	0.9177	0.9175	-0.031664395	-0.035866667
136	0.06	20	250	0.657629593	0.657381213	0.654890685	0.654625847	0.661394758	0.661606326	0.659378822	0.659578275	0.657673904	0.657692558	0.655122958	0.655126284	0.014128484	0.013880104	0.011389576	0.011124738	0.01789365	0.018105217	0.015877713	0.016077167	0.014172795	0.014191449	0.011621849	0.011625175	0.9266	0.9268	0.922	0.9222	0.8527	0.8523	0.8521	0.8518	0.923	0.9228	0.9161	0.9157	-0.038264734	-0.042506667
137	0.07	20	250	0.663481867	0.662999612	0.660156164	0.659653925	0.664601665	0.664852235	0.662294359	0.662531064	0.66297331	0.662911227	0.659920938	0.659840514	0.019980758	0.019498503	0.016655055	0.016152816	0.021100556	0.021351126	0.01879325	0.019029955	0.019472201	0.019410118	0.01641983	0.016339405	0.919	0.9186	0.9151	0.915	0.8472	0.8465	0.8472	0.8466	0.9208	0.9209	0.9169	0.9162	-0.044865072	-0.049146667
138	0.08	20	250	0.673236323	0.672475689	0.669298556	0.66851426	0.670564994	0.670862105	0.667917438	0.66819864	0.669864367	0.669671751	0.666239969	0.666025574	0.029735214	0.02897458	0.025797447	0.025013151	0.027063885	0.027360996	0.024416329	0.024697532	0.026363258	0.026170642	0.02273886	0.022524465	0.9137	0.9136	0.9106	0.9094	0.8513	0.8509	0.8515	0.8511	0.9089	0.908	0.9049	0.9047	-0.051465411	-0.055786667
139	0.09	20	250	0.682644783	0.681588572	0.678000209	0.676916088	0.674821299	0.67515869	0.67188914	0.672208912	0.679013279	0.678684488	0.674868355	0.674514657	0.039143674	0.038087463	0.0344991	0.033414979	0.03132019	0.031657581	0.028388031	0.028707803	0.03551217	0.035183379	0.031367246	0.031013548	0.8938	0.895	0.8916	0.8919	0.8337	0.8329	0.8345	0.834	0.8926	0.8922	0.8907	0.89	-0.05806575	-0.062426667
140	0.1	20	250	0.693667226	0.692269789	0.6883128	0.686883188	0.680436631	0.680821116	0.677174375	0.677539256	0.687115799	0.686594531	0.682323688	0.681773624	0.050166117	0.04876868	0.044811691	0.043382079	0.036935522	0.037320007	0.033673266	0.034038147	0.04361469	0.043093422	0.038822579	0.038272515	0.8763	0.8774	0.8795	0.8794	0.838	0.8374	0.8389	0.8383	0.8743	0.8738	0.8754	0.8753	-0.064666088	-0.069066667
141	0.01	20	640	0.64376954	0.64378222	0.643370795	0.64338254	0.645298705	0.645310805	0.644924394	0.644935615	0.64381773	0.643830404	0.643420209	0.64343195	0.000268431	0.000281111	-0.000130313	-0.000118569	0.001797596	0.001809696	0.001423285	0.001434507	0.000316621	0.000329295	-8.09E-05	-6.92E-05	0.9323	0.9324	0.9255	0.9255	0.8697	0.8697	0.867	0.867	0.9327	0.9327	0.9259	0.9258	-0.006119235	-0.007697917
142	0.02	20	640	0.64387303	0.643901769	0.643108395	0.643135341	0.647443603	0.647470532	0.646758182	0.646783504	0.644845028	0.644873923	0.644087417	0.644114535	0.000371921	0.00040066	-0.000392713	-0.000365768	0.003942494	0.003969423	0.003257073	0.003282395	0.001343919	0.001372814	0.000586309	0.000613427	0.9319	0.9318	0.9246	0.9244	0.8579	0.8579	0.8564	0.8563	0.9344	0.9344	0.9284	0.9284	-0.012759912	-0.014354167
143	0.03	20	640	0.645656839	0.645701395	0.644491311	0.644533134	0.650950265	0.650992926	0.649943054	0.649983353	0.646629129	0.646675135	0.645487256	0.645530585	0.00215573	0.002200286	0.000990202	0.001032025	0.007449157	0.007491817	0.006441946	0.006482244	0.00312802	0.003174027	0.001986147	0.002029476	0.935	0.9349	0.9285	0.9286	0.8675	0.8673	0.8668	0.8668	0.9284	0.9283	0.9213	0.9215	-0.019400589	-0.021010417
144	0.04	20	640	0.649262509	0.649319763	0.647656471	0.647709959	0.65398463	0.654042517	0.652673468	0.65272828	0.649325347	0.649388695	0.647765886	0.647825577	0.0057614	0.005818654	0.004155362	0.00420885	0.010483522	0.010541409	0.009172359	0.009227172	0.005824238	0.005887586	0.004264777	0.004324468	0.9288	0.929	0.9216	0.9214	0.8575	0.8574	0.8568	0.8565	0.9265	0.9265	0.9192	0.9195	-0.026041266	-0.027666667
145	0.05	20	640	0.652647724	0.652705427	0.650552823	0.650605613	0.658438496	0.658512921	0.656804558	0.656875151	0.653107394	0.653186703	0.651116571	0.651191212	0.009146616	0.009204318	0.007051715	0.007104504	0.014937387	0.015011812	0.013303449	0.013374042	0.009606285	0.009685594	0.007615463	0.007690103	0.9295	0.9295	0.923	0.923	0.8557	0.8557	0.8551	0.855	0.9237	0.9238	0.9168	0.9167	-0.032681942	-0.034322917
146	0.06	20	640	0.659154944	0.659190451	0.65649777	0.656527045	0.661797275	0.661887752	0.659856426	0.659942351	0.657547789	0.657639126	0.65509963	0.655185225	0.015653835	0.015689342	0.012996661	0.013025936	0.018296166	0.018386643	0.016355318	0.016441243	0.01404668	0.014138017	0.011598521	0.011684117	0.9263	0.9262	0.9204	0.9204	0.8521	0.8519	0.8518	0.8512	0.9211	0.9211	0.9152	0.9153	-0.039322619	-0.040979167
147	0.07	20	640	0.666107844	0.666100822	0.662832034	0.662817331	0.664411909	0.664517685	0.66218569	0.662286246	0.663253155	0.663347266	0.660285002	0.660372153	0.022606735	0.022599714	0.019330926	0.019316222	0.0209108	0.021016577	0.018684581	0.018785137	0.019752046	0.019846157	0.016783893	0.016871044	0.9165	0.9168	0.9124	0.9123	0.8394	0.8391	0.8395	0.8392	0.915	0.9151	0.9097	0.9099	-0.045963296	-0.047635417
148	0.08	20	640	0.67648401	0.676399329	0.672520418	0.672426442	0.669791009	0.669914294	0.66724483	0.667362145	0.670451952	0.670542131	0.666947924	0.667029885	0.032982901	0.03289822	0.02901931	0.028925334	0.0262899	0.026413185	0.023743722	0.023861036	0.026950843	0.027041022	0.023446815	0.023528777	0.9097	0.9099	0.9067	0.907	0.8378	0.8376	0.8383	0.8378	0.904	0.9037	0.8988	0.8991	-0.052603973	-0.054291667
149	0.09	20	640	0.685966553	0.685783108	0.681236123	0.681041585	0.674296789	0.674437263	0.671443378	0.67157716	0.678345841	0.678416304	0.67425725	0.674318125	0.042465444	0.042282	0.037735014	0.037540476	0.03079568	0.030936154	0.027942269	0.028076052	0.034844732	0.034915195	0.030756141	0.030817016	0.8896	0.8898	0.8898	0.8898	0.8364	0.8364	0.8366	0.8364	0.8915	0.8912	0.8891	0.8888	-0.05924465	-0.060947917
150	0.1	20	640	0.699268663	0.698967293	0.693727686	0.693413322	0.67913772	0.67929537	0.675985214	0.676135472	0.68817238	0.688211373	0.683443275	0.683471178	0.055767554	0.055466184	0.050226578	0.049912213	0.035636611	0.035794261	0.032484106	0.032634363	0.044671271	0.044710265	0.039942166	0.039970069	0.8488	0.8494	0.8513	0.8519	0.8316	0.8315	0.8317	0.8317	0.8787	0.8791	0.8793	0.8786	-0.065885326	-0.067604167
151	0.01	20	1000	0.644121192	0.644130146	0.643742793	0.643751179	0.645410523	0.64541907	0.6450532	0.645061211	0.644053406	0.644062285	0.643678197	0.643686513	0.000620083	0.000629037	0.000241684	0.00025007	0.001909414	0.001917961	0.001552091	0.001560103	0.000552297	0.000561176	0.000177088	0.000185404	0.9328	0.9328	0.9254	0.9255	0.872	0.872	0.8701	0.87	0.937	0.937	0.9298	0.9298	-0.006316438	-0.007326667
152	0.02	20	1000	0.64378241	0.643802185	0.643034783	0.643053437	0.647863057	0.647881312	0.647189835	0.64720708	0.645155916	0.645175663	0.644414156	0.644432791	0.000281301	0.000301077	-0.000466326	-0.000447672	0.004361948	0.004380204	0.003688726	0.003705971	0.001654807	0.001674554	0.000913047	0.000931682	0.936	0.936	0.9291	0.9292	0.8688	0.8688	0.8677	0.8677	0.9274	0.9274	0.9211	0.9211	-0.01296646	-0.013986667
153	0.03	20	1000	0.646913292	0.646944487	0.645761602	0.645791069	0.650234384	0.650262353	0.649252386	0.649278881	0.647106587	0.647137602	0.645987592	0.646016928	0.003412183	0.003443378	0.002260493	0.00228996	0.006733275	0.006761244	0.005751277	0.005777773	0.003605478	0.003636493	0.002486483	0.002515819	0.9364	0.9364	0.9305	0.9305	0.8654	0.8654	0.8647	0.8647	0.9255	0.9254	0.919	0.919	-0.019616481	-0.020646667
154	0.04	20	1000	0.647815742	0.647857158	0.646233491	0.646272532	0.653823695	0.653861827	0.652526067	0.652562252	0.649179795	0.649222563	0.647659788	0.647700274	0.004314633	0.004356049	0.002732382	0.002771424	0.010322587	0.010360718	0.009024959	0.009061143	0.005678686	0.005721454	0.004158679	0.004199166	0.9279	0.9279	0.9206	0.9204	0.8607	0.8606	0.8596	0.8596	0.9227	0.9227	0.9146	0.9146	-0.026266502	-0.027306667
155	0.05	20	1000	0.652815553	0.652862722	0.650746626	0.650790691	0.657936927	0.657985449	0.656324154	0.656370256	0.652715478	0.652770728	0.650757839	0.650810152	0.009314444	0.009361613	0.007245517	0.007289582	0.014435818	0.01448434	0.012823045	0.012869147	0.009214369	0.00926962	0.00725673	0.007309043	0.9297	0.9296	0.9236	0.9236	0.8566	0.8562	0.8558	0.8556	0.9242	0.9244	0.9184	0.9184	-0.032916523	-0.033966667
156	0.06	20	1000	0.658518374	0.658562143	0.655871898	0.655911696	0.661994109	0.662053	0.660073369	0.660129377	0.656842647	0.656909251	0.654405816	0.654468763	0.015017266	0.015061035	0.012370789	0.012410587	0.018493	0.018551891	0.01657226	0.016628269	0.013341538	0.013408143	0.010904707	0.010967654	0.9315	0.9315	0.9268	0.9267	0.8479	0.8477	0.8475	0.8474	0.9235	0.9235	0.918	0.9179	-0.039566545	-0.040626667
157	0.07	20	1000	0.666099736	0.666128423	0.662848728	0.662872536	0.666020081	0.666089592	0.663790693	0.663856859	0.662907374	0.662981755	0.659962966	0.660032929	0.022598628	0.022627314	0.019347619	0.019371427	0.022518972	0.022588484	0.020289584	0.02035575	0.019406266	0.019480647	0.016461858	0.01653182	0.923	0.9229	0.9182	0.9182	0.8429	0.8428	0.843	0.843	0.9199	0.9198	0.9152	0.9151	-0.046216566	-0.047286667
158	0.08	20	1000	0.67659365	0.676585154	0.67262392	0.672609467	0.671208647	0.671289497	0.668656833	0.668733853	0.669276553	0.669360521	0.665813964	0.665892736	0.033092541	0.033084045	0.029122811	0.029108358	0.027707538	0.027788388	0.025155724	0.025232744	0.025775444	0.025859412	0.022312855	0.022391627	0.9018	0.9017	0.8995	0.8994	0.8413	0.8412	0.8417	0.8414	0.9073	0.9073	0.9024	0.9023	-0.052866587	-0.053946667
159	0.09	20	1000	0.686912176	0.686857548	0.682163506	0.682101752	0.674701078	0.674791894	0.671875245	0.671961821	0.679110294	0.679192116	0.67500734	0.675083005	0.043411067	0.043356439	0.038662397	0.038600643	0.03119997	0.031290786	0.028374136	0.028460712	0.035609185	0.035691007	0.031506231	0.031581896	0.8841	0.8839	0.885	0.885	0.8281	0.828	0.8281	0.8281	0.8939	0.8935	0.8924	0.8922	-0.059516608	-0.060606667
160	0.1	20	1000	0.702901282	0.702774565	0.697279966	0.697144813	0.679885718	0.679988234	0.676740038	0.676837833	0.689284026	0.689359323	0.68457923	0.684647468	0.059400173	0.059273456	0.053778857	0.053643704	0.03638461	0.036487125	0.033238929	0.033336724	0.045782917	0.045858214	0.041078121	0.041146359	0.8435	0.8442	0.8488	0.8488	0.8332	0.8332	0.8332	0.8332	0.8718	0.8715	0.8699	0.8698	-0.06616663	-0.067266667
161	0.01	30	10	0.657112748	0.578656252	0.655243146	0.576495694	0.658117736	0.580308766	0.65625323	0.578154096	0.656855442	0.578157155	0.654975742	0.575984927	0.013611639	-0.064844856	0.011742038	-0.067005415	0.014616627	-0.063192342	0.012752121	-0.065347013	0.013354334	-0.065343954	0.011474634	-0.067516182	0.9593	0.7788	0.957	0.7431	0.9601	0.7859	0.9581	0.7484	0.9602	0.779	0.9582	0.7417	0.030142419	-0.072666667
162	0.02	30	10	0.661038117	0.580485298	0.659023728	0.578157421	0.660357598	0.580842749	0.658356559	0.578530298	0.660618715	0.580015542	0.658598122	0.577680495	0.017537008	-0.06301581	0.01552262	-0.065343688	0.016856489	-0.06265836	0.014855451	-0.064970811	0.017117606	-0.063485567	0.015097014	-0.065820613	0.9566	0.7867	0.9543	0.7545	0.9549	0.7857	0.953	0.7531	0.9579	0.7924	0.9557	0.7541	0.024950424	-0.078666667
163	0.03	30	10	0.662403063	0.57958898	0.660246977	0.577097354	0.663232669	0.582211658	0.661087034	0.579732108	0.663889666	0.581293198	0.661726291	0.578793147	0.018901954	-0.063912129	0.016745869	-0.066403755	0.019731561	-0.06128945	0.017585925	-0.063769001	0.020388557	-0.062207911	0.018225182	-0.064707961	0.9568	0.7927	0.9544	0.7605	0.9535	0.7856	0.9514	0.7553	0.9585	0.8004	0.9565	0.7691	0.019758428	-0.084666667
164	0.04	30	10	0.665190607	0.580348766	0.662892133	0.577692592	0.665687001	0.583469362	0.663414213	0.580842872	0.665971146	0.581294907	0.663657843	0.578621596	0.021689498	-0.063152343	0.019391024	-0.065808517	0.022185892	-0.060031747	0.019913104	-0.062658237	0.022470037	-0.062206202	0.020156734	-0.064879513	0.9597	0.8029	0.9579	0.7703	0.9509	0.7955	0.9501	0.7632	0.9547	0.8022	0.9531	0.7671	0.014566432	-0.090666667
165	0.05	30	10	0.667882142	0.580884203	0.665427734	0.578047827	0.670124394	0.587093751	0.667716419	0.584311035	0.668300482	0.581931108	0.665861683	0.579112771	0.024381034	-0.062616905	0.021926625	-0.065453282	0.026623285	-0.056407358	0.02421531	-0.059190074	0.024799373	-0.06157	0.022360574	-0.064388338	0.9518	0.8082	0.9499	0.7769	0.9486	0.805	0.9471	0.7785	0.9543	0.8071	0.9532	0.7776	0.009374437	-0.096666667
166	0.06	30	10	0.671466161	0.582991391	0.668886124	0.580009835	0.673152166	0.589160548	0.670625455	0.586240619	0.671686773	0.583605648	0.669098057	0.580614062	0.027965053	-0.060509718	0.025385015	-0.063491274	0.029651057	-0.05434056	0.027124347	-0.05726049	0.028185665	-0.059895461	0.025596948	-0.062887047	0.9552	0.817	0.9536	0.7912	0.9425	0.8046	0.9403	0.7808	0.9534	0.8117	0.952	0.7851	0.004182441	-0.102666667
167	0.07	30	10	0.674488268	0.584210782	0.67175842	0.581056101	0.677118588	0.592296897	0.674466003	0.589231504	0.67467259	0.585138243	0.671956491	0.581999451	0.03098716	-0.059290327	0.028257311	-0.062445008	0.033617479	-0.051204212	0.030964894	-0.054269605	0.031171481	-0.058362866	0.028455382	-0.061501658	0.9497	0.8219	0.9484	0.7953	0.9421	0.8139	0.9407	0.7915	0.9499	0.8216	0.9485	0.7965	-0.001009555	-0.108666667
168	0.08	30	10	0.678177269	0.586505319	0.675318295	0.583201418	0.6803743	0.594738165	0.677607247	0.591540488	0.678698335	0.587924006	0.675854206	0.584637259	0.03467616	-0.056995789	0.031817186	-0.060299691	0.036873191	-0.048762944	0.034106138	-0.05196062	0.035197227	-0.055577103	0.032353097	-0.058863849	0.9472	0.8255	0.9469	0.8021	0.9351	0.8185	0.934	0.7951	0.9453	0.8211	0.945	0.7967	-0.00620155	-0.114666667
169	0.09	30	10	0.681809162	0.588803523	0.678820068	0.58534925	0.682608849	0.596210252	0.67972647	0.592879302	0.681755095	0.589658995	0.678795654	0.58623899	0.038308053	-0.054697586	0.035318959	-0.058151858	0.03910774	-0.047290857	0.036225361	-0.050621806	0.038253987	-0.053842114	0.035294545	-0.057262119	0.945	0.8327	0.9455	0.8099	0.9344	0.8171	0.933	0.7975	0.9416	0.8291	0.941	0.8066	-0.011393546	-0.120666667
170	0.1	30	10	0.685204483	0.590911237	0.682098689	0.587322104	0.686405247	0.599201058	0.683406107	0.595735178	0.684340633	0.590870036	0.681251913	0.587300633	0.041703374	-0.052589871	0.03859758	-0.056179004	0.042904138	-0.044300051	0.039904998	-0.047765931	0.040839524	-0.052631073	0.037750804	-0.056200476	0.9435	0.8374	0.9431	0.8168	0.9244	0.8154	0.9235	0.7974	0.9395	0.8286	0.9393	0.8062	-0.016585542	-0.126666667
171	0.01	30	20	0.644596999	0.620411984	0.64332623	0.619044121	0.645141366	0.622019396	0.643877038	0.620658466	0.644112144	0.619777697	0.642836819	0.618404929	0.00109589	-0.023089124	-0.000174879	-0.024456988	0.001640257	-0.021481712	0.000375929	-0.022842643	0.000611036	-0.023723412	-0.000664289	-0.02509618	0.9457	0.8802	0.9411	0.8701	0.9445	0.8801	0.9402	0.8716	0.9446	0.8738	0.9402	0.8651	0.011341753	-0.039666667
172	0.02	30	20	0.646029322	0.618747236	0.644537665	0.617141607	0.648089375	0.623712413	0.646630546	0.622142121	0.646294419	0.619257574	0.644808385	0.617657997	0.002528214	-0.024753873	0.001036556	-0.026359502	0.004588266	-0.019788695	0.003129437	-0.021358987	0.002793311	-0.024243535	0.001307276	-0.025843112	0.9465	0.8714	0.9434	0.8611	0.9418	0.8827	0.9367	0.8749	0.9406	0.8717	0.937	0.8622	0.005457976	-0.046
173	0.03	30	20	0.649399683	0.619413969	0.647683956	0.617567149	0.650736631	0.625240047	0.649090259	0.623467881	0.649271713	0.619685525	0.647564861	0.617848259	0.005898575	-0.02408714	0.004182848	-0.025933959	0.007235522	-0.018261062	0.00558915	-0.020033227	0.005770604	-0.023815584	0.004063752	-0.02565285	0.9453	0.8772	0.9408	0.8685	0.936	0.8759	0.9325	0.8663	0.9431	0.8787	0.9393	0.8685	-0.0004258	-0.052333333
174	0.04	30	20	0.650803386	0.617878096	0.64885576	0.61578166	0.654421708	0.628042868	0.652583286	0.626063979	0.651749695	0.619603375	0.649821477	0.61752783	0.007302277	-0.025623013	0.005354652	-0.027719449	0.010920599	-0.015458241	0.009082177	-0.01743713	0.008248586	-0.023897733	0.006320368	-0.025973279	0.9491	0.8792	0.9459	0.8677	0.9296	0.872	0.925	0.8649	0.9408	0.8696	0.9374	0.8594	-0.006309576	-0.058666667
175	0.05	30	20	0.654363391	0.61920293	0.652208657	0.616883561	0.658937248	0.631713819	0.656905435	0.629526763	0.654557833	0.620308121	0.652416867	0.618003572	0.010862282	-0.024298179	0.008707548	-0.026617548	0.015436139	-0.01178729	0.013404327	-0.013974345	0.011056724	-0.023192988	0.008915759	-0.025497536	0.9394	0.8711	0.9367	0.8606	0.9225	0.8736	0.9202	0.8665	0.9442	0.8753	0.9402	0.8642	-0.012193352	-0.065
176	0.06	30	20	0.657300701	0.619761582	0.65492716	0.617206688	0.662452569	0.634390475	0.660235339	0.632003835	0.6592312	0.622998572	0.656865729	0.620452365	0.013799593	-0.023739527	0.011426052	-0.026294421	0.01895146	-0.009110634	0.016734231	-0.011497274	0.015730091	-0.020502536	0.01336462	-0.023048744	0.9405	0.8803	0.9371	0.8692	0.9158	0.8673	0.913	0.8613	0.9387	0.8806	0.9349	0.8694	-0.018077128	-0.071333333
177	0.07	30	20	0.661007562	0.621160548	0.658397188	0.618350725	0.666258654	0.637554397	0.663866528	0.634979497	0.662876726	0.624710335	0.660293418	0.621929646	0.017506453	-0.022340561	0.014896079	-0.025150384	0.022757545	-0.005946712	0.020365419	-0.008521612	0.019375617	-0.018790774	0.016792309	-0.021571463	0.9416	0.883	0.9393	0.8728	0.9107	0.8677	0.9082	0.8602	0.9394	0.885	0.9385	0.8752	-0.023960904	-0.077666667
178	0.08	30	20	0.667144649	0.625757904	0.664334427	0.622732964	0.670389871	0.640917311	0.667803743	0.638133587	0.666623585	0.626674739	0.663848405	0.623687518	0.02364354	-0.017743205	0.020833318	-0.020768145	0.026888762	-0.002583798	0.024302635	-0.005367521	0.023122477	-0.01682637	0.020347297	-0.019813591	0.9365	0.8851	0.9345	0.8767	0.9003	0.8678	0.8992	0.8629	0.9271	0.8776	0.9256	0.8698	-0.02984468	-0.084
179	0.09	30	20	0.670858765	0.627309339	0.667812356	0.624030165	0.675400015	0.645306969	0.672632323	0.642327808	0.671301778	0.629771098	0.668323052	0.626564778	0.027357657	-0.01619177	0.024311247	-0.019470944	0.031898906	0.00180586	0.029131214	-0.0011733	0.027800669	-0.013730011	0.024821943	-0.016936331	0.9384	0.8898	0.9365	0.8803	0.8967	0.8659	0.8947	0.8609	0.9237	0.8794	0.9221	0.8678	-0.035728456	-0.090333333
180	0.1	30	20	0.675454445	0.6301018	0.672201057	0.626599833	0.680995976	0.650460992	0.678044566	0.647284076	0.676527665	0.633389968	0.67332129	0.629938606	0.031953336	-0.013399309	0.028699948	-0.016901276	0.037494868	0.006959883	0.034543457	0.003782967	0.033026557	-0.010111141	0.029820182	-0.013562503	0.9227	0.8809	0.9219	0.872	0.893	0.8698	0.8921	0.8664	0.9207	0.8805	0.9186	0.873	-0.041612232	-0.096666667
181	0.01	30	40	0.642890466	0.638801912	0.642100475	0.637982019	0.644186092	0.640998304	0.643417819	0.64020095	0.642850764	0.638787354	0.642062924	0.637969693	-0.000610643	-0.004699197	-0.001400634	-0.00551909	0.000684984	-0.002502805	-8.33E-05	-0.003300158	-0.000650345	-0.004713755	-0.001438185	-0.005531416	0.9427	0.9268	0.9375	0.9199	0.9325	0.9227	0.9287	0.918	0.9416	0.9287	0.9377	0.9221	0.002218124	-0.023166667
182	0.02	30	40	0.644002669	0.638219446	0.642962682	0.637140094	0.646563184	0.643096654	0.645573487	0.642069496	0.644521079	0.6390096	0.643479525	0.637928622	0.00050156	-0.005281663	-0.000538426	-0.006361015	0.003062075	-0.000404454	0.002072378	-0.001431613	0.00101997	-0.004491509	-2.16E-05	-0.005572487	0.937	0.9221	0.9325	0.9166	0.9247	0.9125	0.9198	0.9074	0.9408	0.9254	0.9373	0.9183	-0.004044814	-0.029666667
183	0.03	30	40	0.646349385	0.638802233	0.645041867	0.637445224	0.650614649	0.647010415	0.649417372	0.64576782	0.646054067	0.638974049	0.644758004	0.637628928	0.002848276	-0.004698876	0.001540759	-0.006055885	0.00711354	0.003509307	0.005916263	0.002266711	0.002552958	-0.00452706	0.001256895	-0.005872181	0.9405	0.9216	0.9353	0.9153	0.9201	0.9096	0.9152	0.9049	0.9379	0.9231	0.9336	0.9154	-0.010307752	-0.036166667
184	0.04	30	40	0.648336043	0.638913836	0.646752419	0.63727027	0.653907267	0.650059764	0.652488671	0.648587472	0.649580412	0.641005482	0.648015373	0.639381204	0.004834934	-0.004587273	0.00325131	-0.006230839	0.010406159	0.006558656	0.008987563	0.005086364	0.006079304	-0.002495627	0.004514265	-0.004119905	0.9371	0.9185	0.9325	0.9122	0.9177	0.9055	0.9138	0.9007	0.934	0.9172	0.93	0.9105	-0.01657069	-0.042666667
185	0.05	30	40	0.652741017	0.64154425	0.650862999	0.639595146	0.65812886	0.654154978	0.656501109	0.652465614	0.652842594	0.642834947	0.65100772	0.64093062	0.009239909	-0.001956859	0.007361891	-0.003905963	0.014627751	0.010653869	0.013	0.008964505	0.009341485	-0.000666162	0.007506611	-0.002570489	0.9345	0.9194	0.9307	0.914	0.9057	0.8969	0.9024	0.8926	0.9322	0.9128	0.9275	0.9067	-0.022833628	-0.049166667
186	0.06	30	40	0.656857724	0.643940036	0.654701625	0.641702325	0.662897567	0.658834883	0.661058129	0.656925819	0.656932771	0.645385249	0.654825167	0.643197868	0.013356616	0.000438927	0.011200516	-0.001798784	0.019396459	0.015333774	0.017557021	0.01342471	0.013431662	0.00188414	0.011324058	-0.000303241	0.9334	0.9177	0.9291	0.9115	0.8995	0.8933	0.8981	0.8898	0.9284	0.915	0.925	0.9088	-0.029096566	-0.055666667
187	0.07	30	40	0.660073753	0.64538929	0.65762993	0.642852964	0.66766611	0.663384753	0.665601522	0.661242018	0.661688645	0.648733488	0.659303923	0.6462585	0.016572645	0.001888181	0.014128822	-0.000648145	0.024165001	0.019883645	0.022100414	0.017740909	0.018187536	0.005232379	0.015802814	0.002757391	0.9297	0.9129	0.9267	0.9078	0.8881	0.8817	0.8858	0.8795	0.9304	0.9174	0.928	0.9117	-0.035359504	-0.062166667
188	0.08	30	40	0.666734934	0.650462037	0.663988225	0.647611361	0.671675549	0.667331852	0.669409905	0.66498045	0.665424019	0.650982362	0.662760151	0.648217663	0.023233825	0.006960929	0.020487117	0.004110253	0.02817444	0.023830743	0.025908797	0.021479341	0.02192291	0.007481253	0.019259042	0.004716554	0.9218	0.9121	0.9186	0.9076	0.8842	0.8805	0.8826	0.8782	0.9195	0.9048	0.9171	0.9	-0.041622442	-0.068666667
189	0.09	30	40	0.672416412	0.654514803	0.669360307	0.65134302	0.676048099	0.671534823	0.673581409	0.668974765	0.67186619	0.656065109	0.668915905	0.653003151	0.028915303	0.011013694	0.025859199	0.007841911	0.03254699	0.028033714	0.0300803	0.025473657	0.028365081	0.012564001	0.025414796	0.009502043	0.9222	0.9151	0.9218	0.9109	0.8721	0.8655	0.8713	0.8657	0.9087	0.9016	0.9071	0.8958	-0.04788538	-0.075166667
190	0.1	30	40	0.678533924	0.659102384	0.675175546	0.655616886	0.682567309	0.678015314	0.679881189	0.675227521	0.678961212	0.66188738	0.675702576	0.6585054	0.035032815	0.015601275	0.031674437	0.012115777	0.0390662	0.034514206	0.03638008	0.031726412	0.035460104	0.018386271	0.032201468	0.015004291	0.9094	0.9097	0.9091	0.9076	0.8653	0.8615	0.8656	0.8608	0.8985	0.8963	0.8995	0.8937	-0.054148318	-0.081666667
191	0.01	30	80	0.642959124	0.642602993	0.642448814	0.64208307	0.645087727	0.644904702	0.644592837	0.64440049	0.643391273	0.643066583	0.642880479	0.642546166	-0.000541985	-0.000898116	-0.001052295	-0.001418039	0.001586618	0.001403593	0.001091728	0.000899381	-0.000109836	-0.000434526	-0.00062063	-0.000954942	0.9384	0.9378	0.9332	0.9327	0.933	0.9319	0.9281	0.9275	0.9438	0.9426	0.9393	0.9383	-0.002256963	-0.014916667
192	0.02	30	80	0.644234156	0.643573727	0.643471737	0.642796946	0.647649105	0.647538554	0.646940055	0.646816148	0.644604103	0.644028024	0.643841921	0.643251485	0.000733047	7.26E-05	-2.94E-05	-0.000704163	0.004147996	0.004037445	0.003438947	0.003315039	0.001102994	0.000526915	0.000340813	-0.000249624	0.9414	0.9389	0.9367	0.9339	0.9154	0.9143	0.9119	0.9106	0.9394	0.9372	0.9352	0.9339	-0.008718573	-0.0215
193	0.03	30	80	0.645995996	0.644779453	0.644950758	0.643714525	0.650845171	0.650823899	0.64991833	0.649879598	0.646572649	0.645627219	0.645547726	0.644582989	0.002494887	0.001278344	0.00144965	0.000213416	0.007344062	0.00732279	0.006417221	0.006378489	0.00307154	0.002126111	0.002046617	0.00108188	0.9403	0.9363	0.9361	0.9325	0.9038	0.9027	0.901	0.9	0.94	0.9368	0.9361	0.9321	-0.015180183	-0.028083333
194	0.04	30	80	0.647927493	0.646001393	0.646594181	0.644642964	0.654507782	0.654580989	0.653370182	0.653421959	0.649203286	0.647767784	0.647891362	0.646431145	0.004426384	0.002500284	0.003093072	0.001141855	0.011006673	0.01107988	0.009869073	0.00992085	0.005702177	0.004266675	0.004390253	0.002930037	0.9356	0.932	0.9319	0.9274	0.9088	0.907	0.9044	0.903	0.9313	0.9274	0.9267	0.9223	-0.021641793	-0.034666667
195	0.05	30	80	0.652301551	0.649587739	0.65065067	0.647905759	0.657799203	0.65795641	0.656442617	0.656574269	0.653178791	0.651145123	0.651577388	0.649513553	0.008800442	0.00608663	0.007149561	0.00440465	0.014298094	0.014455301	0.012941508	0.01307316	0.009677682	0.007644014	0.008076279	0.006012445	0.9356	0.9319	0.9323	0.9281	0.8995	0.8977	0.8962	0.8945	0.9298	0.9253	0.9263	0.921	-0.028103404	-0.04125
196	0.06	30	80	0.657156743	0.653467046	0.655163777	0.651436537	0.662810688	0.663075472	0.66123144	0.661466474	0.657632638	0.654999919	0.655718459	0.653049681	0.013655634	0.009965937	0.011662668	0.007935428	0.019309579	0.019574363	0.017730331	0.017965365	0.014131529	0.01149881	0.01221735	0.009548572	0.9299	0.9237	0.927	0.9197	0.8961	0.8946	0.8941	0.8927	0.9261	0.9231	0.9229	0.9195	-0.034565014	-0.047833333
197	0.07	30	80	0.662718005	0.658040429	0.660375691	0.655653991	0.66725516	0.66761483	0.665459438	0.66578528	0.662686567	0.659322624	0.660463728	0.657057911	0.019216896	0.014539321	0.016874583	0.012152883	0.023754051	0.024113721	0.021958329	0.022284171	0.019185458	0.015821515	0.01696262	0.013556802	0.927	0.9229	0.9231	0.9204	0.8936	0.8916	0.8919	0.8895	0.9245	0.9207	0.922	0.9185	-0.041026624	-0.054416667
198	0.08	30	80	0.668146513	0.662477895	0.665435723	0.65971604	0.671419296	0.671868685	0.669425749	0.669837583	0.669342867	0.665215913	0.666766789	0.662591307	0.024645404	0.018976786	0.021934614	0.016214931	0.027918188	0.028367576	0.02592464	0.026336475	0.025841758	0.021714805	0.02326568	0.019090199	0.9249	0.9243	0.9228	0.922	0.8823	0.8797	0.8805	0.878	0.9136	0.9116	0.9128	0.9092	-0.047488234	-0.061
199	0.09	30	80	0.676753056	0.670140999	0.673696746	0.667027115	0.676521915	0.677075064	0.674312779	0.674824312	0.675499796	0.670601933	0.672597105	0.667644562	0.033251947	0.026639891	0.030195637	0.023526006	0.033020807	0.033573955	0.03081167	0.031323203	0.031998687	0.027100825	0.029095996	0.024143453	0.9064	0.9088	0.9063	0.907	0.8732	0.8692	0.8734	0.869	0.8975	0.9001	0.8985	0.8974	-0.053949845	-0.067583333
200	0.1	30	80	0.684256569	0.676589694	0.680810923	0.673079139	0.683437146	0.684089752	0.680992169	0.681598717	0.684298514	0.67869757	0.681055705	0.675393674	0.040755461	0.033088585	0.037309815	0.02957803	0.039936038	0.040588644	0.03749106	0.038097608	0.040797405	0.035196461	0.037554596	0.031892565	0.8906	0.8969	0.8935	0.8971	0.8612	0.8577	0.8628	0.858	0.8773	0.8815	0.8791	0.8823	-0.060411455	-0.074166667
201	0.01	30	160	0.643683601	0.643677868	0.643314206	0.643305001	0.645067948	0.645072727	0.644711557	0.644712987	0.643613996	0.64360956	0.643245718	0.643237822	0.000182493	0.000176759	-0.000186903	-0.000196108	0.00156684	0.001571618	0.001210448	0.001211878	0.000112887	0.000108451	-0.000255391	-0.000263287	0.9395	0.9393	0.9356	0.9353	0.9227	0.9226	0.9184	0.9183	0.9386	0.9384	0.9346	0.9342	-0.004470362	-0.010791667
202	0.02	30	160	0.644112835	0.644118948	0.643490523	0.643490789	0.647923299	0.647985815	0.647350345	0.647407478	0.644790211	0.644811438	0.64417618	0.644191637	0.000611727	0.00061784	-1.06E-05	-1.03E-05	0.00442219	0.004484706	0.003849237	0.003906369	0.001289102	0.001310329	0.000675071	0.000690528	0.9382	0.9379	0.9342	0.934	0.9098	0.9096	0.9067	0.9065	0.9365	0.936	0.9309	0.9308	-0.011033687	-0.017416667
203	0.03	30	160	0.646016347	0.645952986	0.645123916	0.645052169	0.650747164	0.65086809	0.649961459	0.650075002	0.6463775	0.64639206	0.645500585	0.645506905	0.002515238	0.002451877	0.001622807	0.00155106	0.007246056	0.007366981	0.006460351	0.006573893	0.002876391	0.002890951	0.001999476	0.002005796	0.9364	0.9362	0.9324	0.9316	0.9055	0.9048	0.9021	0.9017	0.9325	0.932	0.9265	0.9259	-0.017597011	-0.024041667
204	0.04	30	160	0.650076359	0.649868478	0.648885245	0.648666172	0.655075727	0.655259191	0.654069851	0.654243863	0.649858668	0.649813645	0.648698748	0.648642825	0.00657525	0.00636737	0.005384136	0.005165063	0.011574618	0.011758082	0.010568742	0.010742754	0.00635756	0.006312536	0.005197639	0.005141716	0.9373	0.936	0.9326	0.931	0.8993	0.8987	0.8951	0.8947	0.9348	0.9343	0.9302	0.9294	-0.024160336	-0.030666667
205	0.05	30	160	0.653503095	0.653027947	0.651977026	0.651487538	0.658837203	0.659083372	0.657615776	0.657850467	0.652579192	0.652413165	0.6511267	0.650947023	0.010001986	0.009526838	0.008475917	0.007986429	0.015336094	0.015582263	0.014114667	0.014349358	0.009078083	0.008912056	0.007625591	0.007445914	0.936	0.9345	0.9327	0.9302	0.8976	0.8973	0.8949	0.8944	0.9274	0.9265	0.9241	0.9233	-0.03072366	-0.037291667
206	0.06	30	160	0.658352438	0.657527296	0.656467202	0.655624344	0.6632224	0.663532704	0.661784562	0.662081355	0.658073118	0.657751083	0.656292621	0.655953856	0.014851329	0.014026187	0.012966093	0.012123235	0.019721291	0.020031596	0.018283453	0.018580246	0.014572009	0.014249975	0.012791513	0.012452747	0.9323	0.9324	0.9296	0.9287	0.896	0.8953	0.8935	0.8927	0.9278	0.9272	0.925	0.9252	-0.037286985	-0.043916667
207	0.07	30	160	0.66480859	0.663574064	0.662550411	0.661294665	0.666735926	0.667109021	0.665090798	0.665448434	0.664436088	0.663886069	0.662322595	0.661752716	0.021307481	0.020072955	0.019049302	0.017793556	0.023234818	0.023607912	0.02158969	0.021947325	0.02093498	0.020384961	0.018821486	0.018251607	0.9253	0.9252	0.9237	0.9226	0.8953	0.8942	0.8927	0.8909	0.9211	0.9196	0.9188	0.9181	-0.04385031	-0.050541667
208	0.08	30	160	0.672283516	0.670563659	0.669617285	0.667872374	0.672684076	0.673128588	0.670810121	0.671237023	0.670063683	0.669202774	0.667601282	0.666717234	0.028782407	0.027062551	0.026116176	0.024371266	0.029182967	0.029627479	0.027309012	0.027735914	0.026562574	0.025701665	0.024100174	0.023216125	0.913	0.9137	0.9131	0.9131	0.8908	0.8888	0.889	0.8879	0.9052	0.9045	0.9054	0.9047	-0.050413634	-0.057166667
209	0.09	30	160	0.681117293	0.678852126	0.678019543	0.675725266	0.675870794	0.676378136	0.673800156	0.67428804	0.678044942	0.676912205	0.675202425	0.674042978	0.037616184	0.035351017	0.034518434	0.032224157	0.032369685	0.032877027	0.030299047	0.030786931	0.034543833	0.033411097	0.031701317	0.030541869	0.8943	0.897	0.8965	0.8979	0.8774	0.8753	0.8763	0.8752	0.8903	0.8904	0.8914	0.8911	-0.056976959	-0.063791667
210	0.1	30	160	0.6905883	0.687777598	0.687030371	0.684186235	0.683333713	0.683919066	0.681024783	0.681588438	0.686972603	0.685468797	0.683714036	0.68217961	0.047087192	0.044276489	0.043529263	0.040685126	0.039832605	0.040417957	0.037523674	0.038087329	0.043471494	0.041967689	0.040212927	0.038678501	0.8654	0.8694	0.869	0.8747	0.8788	0.8761	0.8782	0.8769	0.8691	0.8701	0.8722	0.8723	-0.063540283	-0.070416667
211	0.01	30	250	0.643940738	0.643956248	0.643622323	0.643635919	0.645571746	0.645589562	0.645263971	0.645279938	0.643957409	0.643973408	0.643638645	0.64365273	0.000439629	0.000455139	0.000121214	0.00013481	0.002070637	0.002088454	0.001762863	0.001778829	0.0004563	0.0004723	0.000137537	0.000151621	0.9372	0.9373	0.9321	0.9321	0.9128	0.9127	0.9086	0.9085	0.9385	0.9385	0.9335	0.9334	-0.005263041	-0.009306667
212	0.02	30	250	0.64425991	0.644304204	0.643692477	0.643733361	0.648135509	0.648191956	0.647609384	0.647662669	0.645268944	0.645318072	0.644706939	0.64475269	0.000758801	0.000803096	0.000191368	0.000232253	0.0046344	0.004690847	0.004108275	0.004161561	0.001767835	0.001816963	0.00120583	0.001251581	0.9411	0.9409	0.935	0.9348	0.9089	0.9088	0.9061	0.9058	0.9398	0.9397	0.9359	0.936	-0.01186338	-0.015946667
213	0.03	30	250	0.646398151	0.646454171	0.645557472	0.645608441	0.651186917	0.651282372	0.650446592	0.650537599	0.646692497	0.646767351	0.645868244	0.645938145	0.002897042	0.002953063	0.002056363	0.002107332	0.007685808	0.007781263	0.006945483	0.00703649	0.003191388	0.003266242	0.002367135	0.002437036	0.9422	0.942	0.9392	0.9391	0.9036	0.9034	0.8995	0.8993	0.9331	0.9331	0.9301	0.93	-0.018463718	-0.022586667
214	0.04	30	250	0.649042021	0.649055854	0.647903532	0.647910523	0.655101144	0.655237599	0.654141621	0.654272311	0.649957239	0.650045721	0.648852924	0.64893477	0.005540913	0.005554745	0.004402423	0.004409414	0.011600035	0.011736491	0.010640513	0.010771202	0.00645613	0.006544612	0.005351815	0.005433662	0.9369	0.9364	0.9322	0.9316	0.9039	0.9035	0.9003	0.9	0.9329	0.9326	0.9279	0.9275	-0.025064057	-0.029226667
215	0.05	30	250	0.653381399	0.653304181	0.651916399	0.651830377	0.65871297	0.658890216	0.65754005	0.657710248	0.65427873	0.654350581	0.652873071	0.652936475	0.009880291	0.009803072	0.00841529	0.008329268	0.015211861	0.015389107	0.014038941	0.014209139	0.010777621	0.010849472	0.009371962	0.009435366	0.937	0.9364	0.9336	0.9332	0.9047	0.9045	0.9007	0.9004	0.9247	0.9247	0.9216	0.921	-0.031664395	-0.035866667
216	0.06	30	250	0.658170046	0.65792204	0.656345795	0.656086827	0.663661832	0.663882533	0.662267893	0.662480218	0.658409366	0.658426117	0.656673772	0.656680094	0.014668937	0.014420931	0.012844686	0.012585718	0.020160724	0.020381424	0.018766784	0.018979109	0.014908257	0.014925008	0.013172663	0.013178985	0.9314	0.9313	0.9283	0.9278	0.8995	0.8986	0.8957	0.8953	0.927	0.9263	0.9237	0.9232	-0.038264734	-0.042506667
217	0.07	30	250	0.664662994	0.664205572	0.662452016	0.661981308	0.666750549	0.667011339	0.665155829	0.665407037	0.664219353	0.664161233	0.662153659	0.662083126	0.021161885	0.020704463	0.018950908	0.0184802	0.02324944	0.023510231	0.02165472	0.021905928	0.020718244	0.020660124	0.01865255	0.018582017	0.9237	0.9236	0.923	0.922	0.8916	0.8907	0.8888	0.8882	0.9177	0.9175	0.9151	0.9149	-0.044865072	-0.049146667
218	0.08	30	250	0.673369332	0.672619091	0.670703203	0.669936941	0.671783348	0.672088963	0.669970321	0.670265041	0.671708644	0.671535764	0.669277554	0.669090066	0.029868223	0.029117982	0.027202095	0.026435833	0.028282239	0.028587854	0.026469212	0.026763932	0.028207535	0.028034655	0.025776446	0.025588957	0.9113	0.9125	0.9115	0.9118	0.8853	0.8844	0.8835	0.8828	0.9055	0.9052	0.9046	0.9044	-0.051465411	-0.055786667
219	0.09	30	250	0.684409306	0.683327002	0.681271578	0.680170419	0.676161019	0.676511561	0.674132457	0.674470809	0.679643261	0.67933327	0.676824969	0.676498042	0.040908198	0.039825893	0.037770469	0.03666931	0.032659911	0.033010452	0.030631348	0.0309697	0.036142153	0.035832161	0.03332386	0.032996934	0.8768	0.878	0.8795	0.8821	0.8847	0.8837	0.8843	0.8835	0.8853	0.8851	0.8862	0.8857	-0.05806575	-0.062426667
220	0.1	30	250	0.697011456	0.695575774	0.69334938	0.691891693	0.682271892	0.682669887	0.680021605	0.680406078	0.687782647	0.687248158	0.684546865	0.683992933	0.053510347	0.052074666	0.049848271	0.048390584	0.038770783	0.039168778	0.036520496	0.036904969	0.044281538	0.04374705	0.041045756	0.040491824	0.8381	0.8424	0.8461	0.8498	0.8796	0.8786	0.879	0.8783	0.865	0.866	0.8689	0.869	-0.064666088	-0.069066667
221	0.01	30	640	0.64367538	0.643687912	0.643411577	0.64342349	0.645390922	0.645403284	0.645137533	0.645149301	0.64400465	0.644017269	0.643740512	0.643752511	0.000174271	0.000186803	-8.95E-05	-7.76E-05	0.001889813	0.001902175	0.001636425	0.001648192	0.000503541	0.00051616	0.000239403	0.000251403	0.9419	0.9421	0.938	0.938	0.9051	0.9051	0.9016	0.9016	0.9405	0.9406	0.9361	0.9361	-0.006119235	-0.007697917
222	0.02	30	640	0.644747703	0.64477653	0.644237587	0.644265219	0.648511669	0.64853965	0.648039775	0.648066649	0.644989608	0.645018545	0.644483571	0.644511321	0.001246594	0.001275422	0.000736478	0.00076411	0.00501056	0.005038541	0.004538666	0.00456554	0.001488499	0.001517436	0.000982462	0.001010213	0.9384	0.9384	0.9343	0.9343	0.9012	0.9012	0.8966	0.8966	0.9383	0.938	0.9336	0.9338	-0.012759912	-0.014354167
223	0.03	30	640	0.646239772	0.646284633	0.645459753	0.645502784	0.65117046	0.651214154	0.650483728	0.650525811	0.646862936	0.646909123	0.646100571	0.64614497	0.002738664	0.002783524	0.001958644	0.002001675	0.007669351	0.007713045	0.006982619	0.007024702	0.003361827	0.003408014	0.002599462	0.002643862	0.9372	0.9373	0.9327	0.9323	0.9064	0.9062	0.9021	0.902	0.9367	0.9368	0.9327	0.9328	-0.019400589	-0.021010417
224	0.04	30	640	0.649828739	0.649884428	0.648752787	0.648805953	0.654963524	0.655023593	0.654057919	0.654115865	0.64908817	0.649151395	0.648049152	0.648109941	0.00632763	0.006383319	0.005251678	0.005304844	0.011462415	0.011522484	0.01055681	0.010614756	0.005587061	0.005650286	0.004548044	0.004608833	0.9412	0.9411	0.9379	0.938	0.9109	0.9109	0.9063	0.9062	0.9337	0.9335	0.9297	0.9298	-0.026041266	-0.027666667
225	0.05	30	640	0.653216981	0.653274427	0.651806141	0.651860279	0.658303406	0.658379522	0.657188213	0.657261714	0.653129124	0.65320886	0.651786256	0.651862843	0.009715872	0.009773318	0.008305032	0.00835917	0.014802297	0.014878413	0.013687105	0.013760605	0.009628015	0.009707751	0.008285147	0.008361734	0.9376	0.9374	0.9341	0.9341	0.9119	0.9119	0.9081	0.9081	0.9334	0.9332	0.9294	0.9295	-0.032681942	-0.034322917
226	0.06	30	640	0.658723102	0.658758279	0.656957429	0.656988465	0.663751388	0.663845257	0.662409445	0.662500166	0.658393628	0.658485679	0.656739318	0.65682749	0.015221993	0.01525717	0.01345632	0.013487356	0.020250279	0.020344148	0.018908336	0.018999058	0.014892519	0.014984571	0.01323821	0.013326381	0.9298	0.9297	0.9275	0.9271	0.9116	0.9114	0.9085	0.9084	0.9259	0.9258	0.922	0.9217	-0.039322619	-0.040979167
227	0.07	30	640	0.666470728	0.666461038	0.664274733	0.664259893	0.667134034	0.667244142	0.665588915	0.6656954	0.664837869	0.664935198	0.662826375	0.662918986	0.022969619	0.022959929	0.020773624	0.020758784	0.023632925	0.023743034	0.022087806	0.022194291	0.02133676	0.021434089	0.019325266	0.019417878	0.9238	0.9238	0.9227	0.9222	0.9005	0.8997	0.8997	0.8992	0.9198	0.9195	0.9161	0.9157	-0.045963296	-0.047635417
228	0.08	30	640	0.675105652	0.675022504	0.672445258	0.672355871	0.672150561	0.67227873	0.670384172	0.670508199	0.671856921	0.671948043	0.66949913	0.669584723	0.031604543	0.031521395	0.028944149	0.028854763	0.028649452	0.028777621	0.026883063	0.02700709	0.028355812	0.028446934	0.025998021	0.026083614	0.9002	0.9	0.9002	0.9002	0.8886	0.8882	0.89	0.8892	0.907	0.9066	0.9047	0.9045	-0.052603973	-0.054291667
229	0.09	30	640	0.686871664	0.686698069	0.68369457	0.683513525	0.677200358	0.677346775	0.675215421	0.675357184	0.679899869	0.679976517	0.677131182	0.677201337	0.043370555	0.043196961	0.040193462	0.040012416	0.033699249	0.033845666	0.031714313	0.031856075	0.03639876	0.036475408	0.033630073	0.033700228	0.869	0.8693	0.8707	0.8707	0.8882	0.888	0.8881	0.8876	0.8844	0.8841	0.8849	0.8848	-0.05924465	-0.060947917
230	0.1	30	640	0.700935115	0.700637848	0.697184906	0.696878844	0.682119358	0.682284016	0.67992022	0.68007972	0.689957771	0.690003131	0.686735238	0.686773041	0.057434006	0.057136739	0.053683797	0.053377735	0.038618249	0.038782907	0.036419111	0.036578611	0.046456662	0.046502022	0.043234129	0.043271932	0.8238	0.8242	0.8282	0.8288	0.8861	0.8858	0.8866	0.8865	0.8537	0.8535	0.8581	0.858	-0.065885326	-0.067604167
231	0.01	30	1000	0.644147958	0.644156858	0.643896887	0.643905411	0.645170864	0.645179546	0.644929467	0.644937788	0.644038842	0.644047745	0.643788125	0.643796651	0.000646849	0.00065575	0.000395778	0.000404302	0.001669755	0.001678438	0.001428359	0.001436679	0.000537734	0.000546636	0.000287016	0.000295542	0.9381	0.9381	0.9342	0.9342	0.9054	0.9054	0.9008	0.9009	0.9422	0.9422	0.938	0.9379	-0.006316438	-0.007326667
232	0.02	30	1000	0.644653535	0.644673388	0.644153681	0.644172784	0.648047771	0.648066418	0.647589894	0.647607854	0.644881241	0.644900962	0.644387084	0.644406063	0.001152426	0.001172279	0.000652572	0.000671675	0.004546663	0.00456531	0.004088785	0.004106745	0.001380132	0.001399853	0.000885975	0.000904954	0.9361	0.9359	0.9312	0.9312	0.9045	0.9045	0.898	0.8981	0.9378	0.9378	0.9334	0.9333	-0.01296646	-0.013986667
233	0.03	30	1000	0.646407878	0.646439078	0.645635397	0.645665438	0.651170028	0.65119891	0.650494776	0.650522645	0.646763128	0.646794329	0.646012365	0.64604244	0.002906769	0.002937969	0.002134288	0.002164329	0.007668919	0.007697801	0.006993667	0.007021536	0.003262019	0.003293221	0.002511256	0.002541331	0.9391	0.9391	0.935	0.9348	0.9081	0.9082	0.9025	0.9025	0.937	0.937	0.9324	0.9326	-0.019616481	-0.020646667
234	0.04	30	1000	0.649555439	0.649596891	0.648491501	0.648531356	0.655263503	0.655303089	0.654365901	0.65440414	0.649869773	0.649913288	0.648841752	0.648883724	0.006054331	0.006095783	0.004990392	0.005030247	0.011762394	0.01180198	0.010864792	0.010903032	0.006368664	0.00641218	0.005340643	0.005382615	0.9315	0.9315	0.9282	0.9283	0.9221	0.922	0.9181	0.918	0.9338	0.9337	0.93	0.9299	-0.026266502	-0.027306667
235	0.05	30	1000	0.653284874	0.653331977	0.651899059	0.651944083	0.658621219	0.6586711	0.657514684	0.657562905	0.653366609	0.653422219	0.652040432	0.652094053	0.009783765	0.009830868	0.008397951	0.008442974	0.01512011	0.015169991	0.014013575	0.014061796	0.0098655	0.009921111	0.008539323	0.008592944	0.9297	0.9297	0.9261	0.9261	0.919	0.9189	0.9146	0.9146	0.9274	0.9275	0.9239	0.9241	-0.032916523	-0.033966667
236	0.06	30	1000	0.659639819	0.659681835	0.657877784	0.657917156	0.6635858	0.663646816	0.662258089	0.662317112	0.658647974	0.658714581	0.657006886	0.65707103	0.01613871	0.016180726	0.014376675	0.014416047	0.020084691	0.020145707	0.01875698	0.018816004	0.015146865	0.015213472	0.013505777	0.013569921	0.9324	0.9321	0.9298	0.9298	0.912	0.9118	0.91	0.91	0.9222	0.922	0.9184	0.9183	-0.039566545	-0.040626667
237	0.07	30	1000	0.666951694	0.666977873	0.664770098	0.664793003	0.668239645	0.66831198	0.666691208	0.666761219	0.663638061	0.663714364	0.661665362	0.661738705	0.023450585	0.023476764	0.021268989	0.021291894	0.024738536	0.024810871	0.023190099	0.02326011	0.020136952	0.020213255	0.018164253	0.018237596	0.9254	0.9251	0.9245	0.9245	0.9105	0.9101	0.91	0.9095	0.9204	0.9202	0.9182	0.9182	-0.046216566	-0.047286667
238	0.08	30	1000	0.675722385	0.675709818	0.673063774	0.673047218	0.673598577	0.673682548	0.671829256	0.671910573	0.670660078	0.670742051	0.668298905	0.668377334	0.032221276	0.032208709	0.029562665	0.029546109	0.030097468	0.03018144	0.028328147	0.028409464	0.02715897	0.027240942	0.024797796	0.024876226	0.9001	0.9	0.9006	0.901	0.8904	0.8902	0.8914	0.8915	0.9018	0.9014	0.9013	0.901	-0.052866587	-0.053946667
239	0.09	30	1000	0.688059507	0.688008499	0.684873535	0.684817747	0.677439948	0.67753498	0.675464208	0.675556274	0.678871769	0.678955795	0.676107366	0.676187244	0.044558398	0.04450739	0.041372427	0.041316638	0.03393884	0.034033871	0.031963099	0.032055165	0.03537066	0.035454686	0.032606258	0.032686135	0.8604	0.8605	0.8656	0.8652	0.8843	0.8842	0.8848	0.8845	0.8829	0.8824	0.8853	0.885	-0.059516608	-0.060606667
240	0.1	30	1000	0.702582262	0.702458203	0.698814104	0.69868439	0.681465063	0.681571338	0.679284125	0.679387127	0.690429271	0.690503724	0.687231627	0.687301282	0.059081154	0.058957094	0.055312995	0.055183281	0.037963954	0.038070229	0.035783016	0.035886019	0.046928162	0.047002615	0.043730518	0.043800173	0.8106	0.811	0.8189	0.8195	0.8873	0.8873	0.8876	0.8876	0.8477	0.8474	0.8502	0.8501	-0.06616663	-0.067266667
241	0.01	50	10	0.65812818	0.579792882	0.657002119	0.578491578	0.65784057	0.580014396	0.656721845	0.57872157	0.657550574	0.579241763	0.656427871	0.577944339	0.014627071	-0.063708227	0.01350101	-0.065009531	0.014339461	-0.063486713	0.013220737	-0.064779539	0.014049465	-0.064259346	0.012926762	-0.06555677	0.9587	0.693	0.9579	0.6795	0.9563	0.6937	0.9553	0.6806	0.96	0.6863	0.9596	0.6726	0.030142419	-0.072666667
242	0.02	50	10	0.659933466	0.579201978	0.658722545	0.577802607	0.661979717	0.582875396	0.66077335	0.581481288	0.660875573	0.580523843	0.659664835	0.579124684	0.016432357	-0.064299131	0.015221436	-0.065698502	0.018478608	-0.060625712	0.017272241	-0.06201982	0.017374464	-0.062977265	0.016163726	-0.064376425	0.9585	0.6976	0.9581	0.6842	0.9545	0.7191	0.9525	0.7071	0.9573	0.7138	0.957	0.7002	0.024950424	-0.078666667
243	0.03	50	10	0.66333392	0.580451127	0.662028027	0.578942004	0.664453781	0.583887185	0.663165723	0.582398672	0.663629896	0.580946152	0.662324522	0.57943763	0.019832811	-0.063049982	0.018526918	-0.064559105	0.020952673	-0.059613924	0.019664614	-0.061102436	0.020128787	-0.062554957	0.018823414	-0.064063479	0.9554	0.7209	0.9555	0.7083	0.9487	0.7264	0.9481	0.7159	0.9512	0.7211	0.9511	0.7067	0.019758428	-0.084666667
244	0.04	50	10	0.666791667	0.582032162	0.665399043	0.58042281	0.667674782	0.585882245	0.666301115	0.584294801	0.666236521	0.581685288	0.664846762	0.580079248	0.023290558	-0.061468947	0.021897934	-0.063078299	0.024173673	-0.057618864	0.022800006	-0.059206308	0.022735412	-0.061815821	0.021345653	-0.063421861	0.9543	0.7404	0.9548	0.7268	0.9476	0.7473	0.9478	0.7358	0.9501	0.7341	0.9503	0.7258	0.014566432	-0.090666667
245	0.05	50	10	0.668300595	0.581330423	0.666820901	0.579620451	0.669717139	0.58658666	0.668263404	0.584906687	0.668222025	0.581743293	0.666746376	0.580037996	0.024799487	-0.062170686	0.023319792	-0.063880658	0.02621603	-0.056914449	0.024762295	-0.058594422	0.024720916	-0.061757816	0.023245267	-0.063463113	0.9536	0.7433	0.9536	0.7322	0.9487	0.754	0.9476	0.7439	0.9508	0.7401	0.9508	0.7291	0.009374437	-0.096666667
246	0.06	50	10	0.671107542	0.582454313	0.669548328	0.580652445	0.673215208	0.589079255	0.671677717	0.587302492	0.672328693	0.584423963	0.670768352	0.582620794	0.027606433	-0.061046796	0.026047219	-0.062848664	0.029714099	-0.054421853	0.028176608	-0.056198616	0.028827584	-0.059077146	0.027267243	-0.060880315	0.9504	0.7552	0.9508	0.7429	0.9374	0.7621	0.9382	0.7536	0.9434	0.7616	0.9437	0.7502	0.004182441	-0.102666667
247	0.07	50	10	0.674689139	0.584266317	0.673036706	0.582356724	0.677880581	0.593182608	0.676267457	0.591318441	0.675479005	0.58605939	0.673835587	0.584160215	0.03118803	-0.059234792	0.029535597	-0.061144385	0.034379472	-0.050318501	0.032766348	-0.052182668	0.031977896	-0.057441719	0.030334478	-0.059340893	0.9466	0.7705	0.9476	0.7585	0.9284	0.7785	0.929	0.7707	0.9433	0.7726	0.9431	0.763	-0.001009555	-0.108666667
248	0.08	50	10	0.678311838	0.586598896	0.676582232	0.584600121	0.681120973	0.595526605	0.679427424	0.593569497	0.679550036	0.588822973	0.677824594	0.586829009	0.034810729	-0.056902213	0.033081124	-0.058900988	0.037619864	-0.047974503	0.035926315	-0.049931611	0.036048927	-0.054678136	0.034323486	-0.056672099	0.9391	0.7825	0.9392	0.7715	0.9195	0.7919	0.9209	0.784	0.9371	0.7857	0.9388	0.7782	-0.00620155	-0.114666667
249	0.09	50	10	0.682952768	0.590079481	0.681139696	0.58798425	0.684881437	0.598716074	0.683122421	0.596683311	0.682190037	0.58991965	0.680383854	0.587832379	0.039451659	-0.053421628	0.037638588	-0.055516858	0.041380328	-0.044785035	0.039621312	-0.046817798	0.038688929	-0.053581458	0.036882745	-0.05566873	0.9335	0.7966	0.9346	0.7874	0.9121	0.8072	0.9129	0.8	0.9266	0.7939	0.9288	0.7828	-0.011393546	-0.120666667
250	0.1	50	10	0.686577194	0.592386576	0.684687052	0.59020228	0.689487243	0.602553932	0.687645345	0.600425388	0.686759301	0.593698701	0.684880059	0.591527001	0.043076086	-0.051114533	0.041185943	-0.053298828	0.045986135	-0.040947177	0.044144236	-0.043075721	0.043258192	-0.049802408	0.04137895	-0.051974107	0.9287	0.8073	0.9309	0.798	0.9068	0.8211	0.9087	0.8152	0.921	0.8053	0.9236	0.7972	-0.016585542	-0.126666667
251	0.01	50	20	0.64441432	0.620226447	0.643654912	0.619409016	0.645734128	0.622762327	0.64498079	0.621951429	0.644339851	0.620148297	0.643579631	0.619329991	0.000913211	-0.023274661	0.000153803	-0.024092093	0.002233019	-0.020738782	0.001479681	-0.02154968	0.000838742	-0.023352811	7.85E-05	-0.024171118	0.9525	0.8583	0.9497	0.8494	0.9457	0.8645	0.9438	0.8579	0.947	0.8549	0.945	0.8467	0.011341753	-0.039666667
252	0.02	50	20	0.646510835	0.619362241	0.64561917	0.618402447	0.648233551	0.623938569	0.647360258	0.622998552	0.647137076	0.620274337	0.646246855	0.619316098	0.003009726	-0.024138868	0.002118062	-0.025098661	0.004732442	-0.01956254	0.003859149	-0.020502557	0.003635967	-0.023226772	0.002745747	-0.024185011	0.9485	0.8526	0.9458	0.8436	0.9441	0.8687	0.9416	0.861	0.9484	0.8599	0.9454	0.8524	0.005457976	-0.046
253	0.03	50	20	0.64945504	0.619458045	0.648424645	0.618348921	0.65085157	0.625382479	0.649857861	0.624312844	0.649294761	0.619706694	0.648270347	0.618604008	0.005953931	-0.024043064	0.004923536	-0.025152188	0.007350462	-0.01811863	0.006356752	-0.019188265	0.005793653	-0.023794415	0.004769238	-0.0248971	0.9486	0.8619	0.946	0.8538	0.9349	0.8678	0.9329	0.8611	0.9449	0.8566	0.9428	0.8487	-0.0004258	-0.052333333
254	0.04	50	20	0.651172483	0.618435477	0.650007899	0.617181911	0.654881362	0.628383254	0.653765983	0.627182653	0.65161097	0.619605238	0.650454494	0.618360399	0.007671375	-0.025065632	0.00650679	-0.026319198	0.011380254	-0.015117855	0.010264874	-0.016318456	0.008109861	-0.023895871	0.006953385	-0.025140709	0.9482	0.8641	0.9468	0.8552	0.9284	0.8723	0.9264	0.8664	0.9476	0.8678	0.9464	0.8597	-0.006309576	-0.058666667
255	0.05	50	20	0.654624939	0.619343281	0.653319605	0.617938211	0.658366125	0.631139192	0.657138358	0.629817616	0.655236332	0.621103006	0.653948146	0.619716396	0.01112383	-0.024157828	0.009818496	-0.025562898	0.014865016	-0.012361917	0.013637249	-0.013683493	0.011735223	-0.022398102	0.010447038	-0.023784713	0.9489	0.8682	0.9472	0.8614	0.9247	0.8737	0.9234	0.8673	0.9432	0.8674	0.9419	0.8603	-0.012193352	-0.065
256	0.06	50	20	0.658977422	0.621715391	0.657543194	0.620171578	0.663208005	0.635272815	0.661858591	0.633820297	0.658517792	0.622282102	0.657095307	0.620750931	0.015476314	-0.021785718	0.014042085	-0.023329531	0.019706896	-0.008228294	0.018357482	-0.009680811	0.015016683	-0.021219006	0.013594198	-0.022750178	0.9446	0.8781	0.9435	0.8698	0.9224	0.8862	0.9226	0.8827	0.9428	0.8751	0.9412	0.8667	-0.018077128	-0.071333333
257	0.07	50	20	0.662022665	0.622419316	0.660453668	0.620730437	0.667493223	0.638857347	0.666032462	0.637284975	0.66317864	0.624995971	0.661617419	0.623315463	0.018521557	-0.021081793	0.016952559	-0.022770672	0.023992114	-0.004643762	0.022531354	-0.006216134	0.019677531	-0.018505138	0.018116311	-0.020185645	0.9398	0.8795	0.9394	0.872	0.9133	0.884	0.913	0.8792	0.9339	0.8813	0.9344	0.8729	-0.023960904	-0.077666667
258	0.08	50	20	0.666408388	0.624858377	0.664706601	0.623026562	0.673730784	0.644600963	0.672148661	0.642897957	0.66724166	0.627273225	0.665552705	0.625455223	0.022907279	-0.018642732	0.021205492	-0.020474546	0.030229675	0.001099855	0.028647553	-0.000603152	0.023740551	-0.016227884	0.022051596	-0.018045885	0.935	0.8851	0.936	0.8784	0.8982	0.8866	0.8989	0.8831	0.9267	0.8833	0.927	0.8763	-0.02984468	-0.084
259	0.09	50	20	0.672664506	0.629156609	0.670812103	0.627162671	0.677540539	0.647712871	0.675847855	0.645890855	0.672439544	0.630867697	0.670621095	0.628910307	0.029163397	-0.014344499	0.027310994	-0.016338438	0.03403943	0.004211762	0.032346746	0.002389747	0.028938435	-0.012633412	0.027119986	-0.014590801	0.9249	0.8909	0.9254	0.8846	0.8929	0.887	0.8937	0.884	0.9197	0.8844	0.9206	0.8777	-0.035728456	-0.090333333
260	0.1	50	20	0.676090475	0.630766477	0.674117676	0.628642943	0.681363692	0.650848002	0.679560129	0.648906637	0.676993611	0.633792145	0.675047496	0.631697335	0.032589366	-0.012734632	0.030616567	-0.014858166	0.037862583	0.007346894	0.036059021	0.005405528	0.033492502	-0.009708964	0.031546387	-0.011803774	0.9173	0.892	0.9205	0.886	0.8786	0.8796	0.8805	0.8781	0.9091	0.8867	0.9103	0.8814	-0.041612232	-0.096666667
261	0.01	50	40	0.643422501	0.639274445	0.642948447	0.638782447	0.644433561	0.641286714	0.643970754	0.640806389	0.643445315	0.639401917	0.64297241	0.638911111	-7.86E-05	-0.004226664	-0.000552662	-0.004718662	0.000932452	-0.002214395	0.000469645	-0.00269472	-5.58E-05	-0.004099192	-0.000528699	-0.004589998	0.9401	0.9257	0.9381	0.9218	0.9377	0.9256	0.9347	0.922	0.9431	0.9302	0.941	0.9261	0.002218124	-0.023166667
262	0.02	50	40	0.644120021	0.638349049	0.643494044	0.637699378	0.647023827	0.643565547	0.646428725	0.642947919	0.644398146	0.638876579	0.643776421	0.63823132	0.000618913	-0.00515206	-7.06E-06	-0.005801731	0.003522718	6.44E-05	0.002927616	-0.00055319	0.000897038	-0.00462453	0.000275312	-0.005269789	0.9408	0.9273	0.9389	0.9239	0.9363	0.9233	0.9339	0.9206	0.9423	0.9246	0.9396	0.921	-0.004044814	-0.029666667
263	0.03	50	40	0.646311336	0.638778286	0.645528303	0.637965614	0.650861491	0.64723531	0.650132112	0.646478323	0.646088432	0.638980521	0.645311392	0.638174069	0.002810227	-0.004722823	0.002027194	-0.005535495	0.007360382	0.003734201	0.006631004	0.002977214	0.002587323	-0.004520588	0.001810283	-0.00532704	0.9403	0.922	0.9373	0.9184	0.9286	0.9187	0.9263	0.9155	0.9429	0.9249	0.9406	0.921	-0.010307752	-0.036166667
264	0.04	50	40	0.649070521	0.639696166	0.648118133	0.638707729	0.654940576	0.651167453	0.654083955	0.650278408	0.650127707	0.641602614	0.649184804	0.640624021	0.005569412	-0.003804943	0.004617024	-0.00479338	0.011439468	0.007666345	0.010582847	0.006777299	0.006626598	-0.001898495	0.005683696	-0.002877088	0.9441	0.924	0.9419	0.9188	0.9237	0.9156	0.9225	0.9127	0.9426	0.9296	0.9412	0.9258	-0.01657069	-0.042666667
265	0.05	50	40	0.651703529	0.640564239	0.65058449	0.639402843	0.660364011	0.656474972	0.659362837	0.655435901	0.65300208	0.642956889	0.651902205	0.641815382	0.00820242	-0.002936869	0.007083382	-0.004098265	0.016862903	0.012973863	0.015861728	0.011934792	0.009500971	-0.00054422	0.008401096	-0.001685727	0.9411	0.9222	0.9388	0.9195	0.9122	0.9069	0.9114	0.9061	0.9348	0.9205	0.9328	0.9172	-0.022833628	-0.049166667
266	0.06	50	40	0.65654055	0.643574202	0.65524261	0.642227133	0.663432263	0.659363279	0.662306559	0.658194966	0.65813859	0.646685909	0.656865338	0.645364463	0.013039441	7.31E-05	0.011741501	-0.001273975	0.019931154	0.015862171	0.01880545	0.014693857	0.014637481	0.0031848	0.013364229	0.001863354	0.9381	0.9242	0.9374	0.9204	0.899	0.8962	0.8992	0.8958	0.9297	0.9222	0.9281	0.9205	-0.029096566	-0.055666667
267	0.07	50	40	0.661733806	0.647058303	0.660252467	0.645520893	0.668169497	0.664012945	0.666909598	0.662705356	0.662358786	0.649426243	0.660919041	0.647932001	0.018232697	0.003557194	0.016751358	0.002019784	0.024668389	0.020511836	0.023408489	0.019204248	0.018857677	0.005925134	0.017417932	0.004430893	0.9318	0.9251	0.9313	0.9232	0.899	0.8967	0.8993	0.8958	0.9202	0.9164	0.9199	0.9138	-0.035359504	-0.062166667
268	0.08	50	40	0.666715636	0.650435639	0.665055842	0.64871302	0.673072891	0.668798773	0.671682142	0.667355383	0.668265712	0.653977515	0.66665296	0.652303718	0.023214527	0.00693453	0.021554733	0.005211911	0.029571782	0.025297664	0.028181034	0.023854274	0.024764603	0.010476406	0.023151851	0.008802609	0.9192	0.922	0.921	0.9191	0.8828	0.8835	0.8842	0.8843	0.91	0.9119	0.9118	0.9107	-0.041622442	-0.068666667
269	0.09	50	40	0.672761007	0.654872254	0.67091948	0.652961023	0.679477868	0.675054929	0.677949179	0.673468376	0.673271029	0.657581213	0.671475642	0.655717868	0.029259898	0.011371145	0.027418371	0.009459914	0.035976759	0.03155382	0.03444807	0.029967267	0.02976992	0.014080104	0.027974533	0.012216759	0.9023	0.9081	0.9051	0.9063	0.8605	0.863	0.8617	0.8647	0.8951	0.9037	0.896	0.9027	-0.04788538	-0.075166667
270	0.1	50	40	0.678610268	0.659098956	0.676577844	0.656989601	0.683442093	0.678894701	0.68178646	0.677176399	0.679219476	0.66221292	0.677250354	0.660169263	0.03510916	0.015597847	0.033076735	0.013488492	0.039940984	0.035393592	0.038285351	0.03367529	0.035718367	0.018711811	0.033749245	0.016668154	0.8932	0.9135	0.8975	0.9137	0.8489	0.8525	0.8516	0.8538	0.877	0.8983	0.8807	0.8984	-0.054148318	-0.081666667
271	0.01	50	80	0.643530463	0.643175475	0.643223595	0.642862826	0.645265457	0.645080672	0.644966364	0.644775945	0.643624028	0.643290591	0.643317671	0.642978463	2.94E-05	-0.000325634	-0.000277514	-0.000638283	0.001764348	0.001579564	0.001465255	0.001274836	0.000122919	-0.000210518	-0.000183437	-0.000522645	0.944	0.9431	0.9418	0.9394	0.9342	0.9332	0.9322	0.931	0.9425	0.9421	0.94	0.939	-0.002256963	-0.014916667
272	0.02	50	80	0.644506943	0.643842578	0.644046792	0.643373758	0.647806038	0.647701322	0.647375817	0.647262997	0.644686934	0.644094757	0.644226839	0.643625994	0.001005834	0.000341469	0.000545683	-0.00012735	0.004304929	0.004200213	0.003874708	0.003761888	0.001185825	0.000593648	0.00072573	0.000124886	0.9419	0.9398	0.939	0.9373	0.9294	0.9278	0.9267	0.9251	0.9445	0.9424	0.9422	0.9396	-0.008718573	-0.0215
273	0.03	50	80	0.646162162	0.644937079	0.645534105	0.644297191	0.651619068	0.651614427	0.651053477	0.651038181	0.647339602	0.646392158	0.646721864	0.645762783	0.002661054	0.00143597	0.002032997	0.000796082	0.008117959	0.008113318	0.007552368	0.007537073	0.003838494	0.002891049	0.003220755	0.002261674	0.9407	0.9379	0.9378	0.9348	0.9193	0.9181	0.9173	0.9165	0.9396	0.9373	0.9368	0.9345	-0.015180183	-0.028083333
274	0.04	50	80	0.648607212	0.646702556	0.647802301	0.645882483	0.654913933	0.654994593	0.654219213	0.654286786	0.649595966	0.648152586	0.648807761	0.647349533	0.005106103	0.003201447	0.004301193	0.002381374	0.011412824	0.011493484	0.010718104	0.010785677	0.006094858	0.004651478	0.005306652	0.003848424	0.9385	0.9348	0.9366	0.9332	0.9099	0.9078	0.9082	0.9059	0.9465	0.9432	0.9442	0.9413	-0.021641793	-0.034666667
275	0.05	50	80	0.652673248	0.64994612	0.65167703	0.648931136	0.659763491	0.65994781	0.658930241	0.659098863	0.653198476	0.65114453	0.652233507	0.650161382	0.009172139	0.006445011	0.008175921	0.005430027	0.016262382	0.016446701	0.015429132	0.015597755	0.009697367	0.007643421	0.008732398	0.006660274	0.9428	0.9385	0.9408	0.9365	0.9104	0.9082	0.91	0.908	0.9351	0.9318	0.9322	0.9303	-0.028103404	-0.04125
276	0.06	50	80	0.657184864	0.653536599	0.655990417	0.652319651	0.664547505	0.664836086	0.663577972	0.66384829	0.658616876	0.65600166	0.657462965	0.654826011	0.013683755	0.01003549	0.012489308	0.008818542	0.021046396	0.021334977	0.020076864	0.020347181	0.015115767	0.012500551	0.013961856	0.011324902	0.9301	0.9294	0.9293	0.9279	0.8955	0.8922	0.8943	0.892	0.9231	0.9228	0.923	0.9214	-0.034565014	-0.047833333
277	0.07	50	80	0.663028064	0.658383857	0.661616499	0.6569457	0.669048719	0.669434077	0.667946852	0.668311453	0.662935656	0.659586368	0.661592979	0.658218398	0.019526955	0.014882748	0.01811539	0.013444591	0.02554761	0.025932968	0.024445743	0.024810344	0.019434547	0.016085259	0.01809187	0.014717289	0.9236	0.9269	0.9247	0.9256	0.8829	0.879	0.8823	0.879	0.9169	0.9163	0.9163	0.9151	-0.041026624	-0.054416667
278	0.08	50	80	0.670556995	0.664958683	0.668929051	0.663300071	0.674195499	0.674682929	0.672958909	0.673423045	0.669389372	0.665289492	0.667840767	0.663711715	0.027055887	0.021457574	0.025427942	0.019798963	0.03069439	0.031181821	0.029457801	0.029921936	0.025888263	0.021788383	0.024339659	0.020210606	0.9049	0.9139	0.9069	0.9148	0.8724	0.8689	0.8733	0.8697	0.8995	0.9021	0.8996	0.9018	-0.047488234	-0.061
279	0.09	50	80	0.676203276	0.669508889	0.674348494	0.667619167	0.678924322	0.67950369	0.677554295	0.678107855	0.677146126	0.672303503	0.675375415	0.670499435	0.032702167	0.026007781	0.030847385	0.024118059	0.035423213	0.036002581	0.034053187	0.034606746	0.033645017	0.028802394	0.031874306	0.026998326	0.8847	0.8944	0.8866	0.8965	0.8578	0.8527	0.8607	0.8553	0.87	0.8804	0.8725	0.8822	-0.053949845	-0.067583333
280	0.1	50	80	0.685227371	0.677546746	0.683138347	0.675418369	0.685261979	0.685960775	0.683757639	0.684428096	0.684842605	0.679232106	0.682868732	0.67722105	0.041726262	0.034045637	0.039637238	0.031917261	0.04176087	0.042459666	0.04025653	0.040926987	0.041341496	0.035730998	0.039367624	0.033719942	0.8496	0.8731	0.8572	0.8756	0.8356	0.8303	0.8382	0.8333	0.8432	0.8563	0.8478	0.8601	-0.060411455	-0.074166667
281	0.01	50	160	0.643543609	0.643537606	0.643321303	0.643313211	0.64504985	0.645055223	0.64483474	0.644838091	0.643690051	0.643686319	0.643467925	0.643462105	4.25E-05	3.65E-05	-0.000179805	-0.000187898	0.001548741	0.001554114	0.001333631	0.001336983	0.000188942	0.000185211	-3.32E-05	-3.90E-05	0.9399	0.9399	0.9375	0.9374	0.9296	0.9294	0.9273	0.927	0.9444	0.9442	0.9425	0.9424	-0.004470362	-0.010791667
282	0.02	50	160	0.644633131	0.644641214	0.644260753	0.644265336	0.648448814	0.648513139	0.648101459	0.64816252	0.645047508	0.645071204	0.64467697	0.644697183	0.001132023	0.001140105	0.000759644	0.000764227	0.004947705	0.005012031	0.00460035	0.004661411	0.001546399	0.001570095	0.001175861	0.001196075	0.9429	0.9422	0.9396	0.939	0.9209	0.9206	0.9184	0.918	0.9397	0.9395	0.9372	0.937	-0.011033687	-0.017416667
283	0.03	50	160	0.645915482	0.645860674	0.645379873	0.645320031	0.651410945	0.651536539	0.650929634	0.651050706	0.647049408	0.647072507	0.646521346	0.646539483	0.002414373	0.002359565	0.001878764	0.001818922	0.007909836	0.008035431	0.007428525	0.007549597	0.003548299	0.003571398	0.003020237	0.003038374	0.9436	0.9431	0.941	0.9408	0.9184	0.9179	0.9171	0.9167	0.9409	0.9407	0.939	0.9387	-0.017597011	-0.024041667
284	0.04	50	160	0.6486222	0.648399476	0.647905517	0.647676058	0.655845481	0.65603548	0.655228216	0.655412414	0.649792324	0.649748123	0.649091634	0.649040849	0.005121092	0.004898367	0.004404409	0.004174949	0.012344373	0.012534371	0.011727108	0.011911305	0.006291215	0.006247014	0.005590525	0.00553974	0.9437	0.9432	0.942	0.9408	0.9152	0.9141	0.9135	0.9124	0.9367	0.9369	0.9357	0.9351	-0.024160336	-0.030666667
285	0.05	50	160	0.653280196	0.65281393	0.652361226	0.651886325	0.659490139	0.659743681	0.658741222	0.658987727	0.653677836	0.653506732	0.652796287	0.652616899	0.009779087	0.009312822	0.008860117	0.008385216	0.01598903	0.016242572	0.015240113	0.015486618	0.010176727	0.010005623	0.009295178	0.00911579	0.9375	0.9365	0.9364	0.9349	0.9077	0.9064	0.907	0.9058	0.9355	0.9352	0.9334	0.9336	-0.03072366	-0.037291667
286	0.06	50	160	0.658219745	0.657398702	0.657083715	0.656251997	0.663734488	0.664054279	0.662851602	0.663163096	0.658951214	0.658625833	0.657870741	0.657535207	0.014718637	0.013897593	0.013582606	0.012750888	0.020233379	0.02055317	0.019350493	0.019661987	0.015450106	0.015124725	0.014369632	0.014034098	0.9292	0.9294	0.9283	0.9279	0.8925	0.8913	0.8933	0.8914	0.9293	0.9295	0.9282	0.9277	-0.037286985	-0.043916667
287	0.07	50	160	0.66485552	0.663632915	0.663497399	0.662262032	0.669324295	0.669714164	0.668303756	0.668684035	0.665029408	0.66447059	0.663737976	0.663167022	0.021354411	0.020131806	0.01999629	0.018760923	0.025823187	0.026213055	0.024802647	0.025182926	0.0215283	0.020969481	0.020236867	0.019665913	0.917	0.9166	0.9169	0.9177	0.8798	0.877	0.88	0.8785	0.9102	0.9088	0.9092	0.9091	-0.04385031	-0.050541667
288	0.08	50	160	0.673078249	0.671353632	0.671462128	0.669722324	0.674275186	0.67473562	0.673118666	0.673568232	0.671874977	0.671061942	0.67036916	0.669541975	0.029577141	0.027852523	0.027961019	0.026221215	0.030774077	0.031234511	0.029617557	0.030067123	0.028373868	0.027560833	0.026868052	0.026040866	0.8935	0.8982	0.897	0.9011	0.867	0.8644	0.8684	0.8662	0.8839	0.8858	0.8867	0.8877	-0.050413634	-0.057166667
289	0.09	50	160	0.681639563	0.679370472	0.679757467	0.67747069	0.67850172	0.679029124	0.677218554	0.677733901	0.6795669	0.678441811	0.677834574	0.676693206	0.038138454	0.035869363	0.036256359	0.033969582	0.035000611	0.035528016	0.033717445	0.034232792	0.036065791	0.034940702	0.034333465	0.033192098	0.8594	0.8654	0.8629	0.8693	0.8555	0.8521	0.8583	0.8551	0.8569	0.8582	0.8591	0.8627	-0.056976959	-0.063791667
290	0.1	50	160	0.691927325	0.689098204	0.689774375	0.686925023	0.685275364	0.685879427	0.683851569	0.684442252	0.687990955	0.686500004	0.686016766	0.684507264	0.048426216	0.045597095	0.046273266	0.043423914	0.041774255	0.042378318	0.04035046	0.040941143	0.044489846	0.042998895	0.042515657	0.041006155	0.8064	0.8194	0.8136	0.8262	0.8301	0.8263	0.833	0.8297	0.8184	0.8238	0.8246	0.8296	-0.063540283	-0.070416667
291	0.01	50	250	0.643843723	0.643859334	0.643651728	0.643666185	0.645370318	0.645388444	0.645184397	0.645201406	0.643964349	0.643980331	0.643772814	0.643787645	0.000342615	0.000358225	0.000150619	0.000165076	0.001869209	0.001887336	0.001683288	0.001700297	0.00046324	0.000479222	0.000271705	0.000286536	0.9463	0.9462	0.9434	0.9435	0.9317	0.9313	0.9284	0.9281	0.9451	0.9451	0.9425	0.9427	-0.005263041	-0.009306667
292	0.02	50	250	0.644388694	0.644435673	0.644046874	0.644091798	0.648092097	0.648149104	0.647774311	0.647829408	0.645079539	0.645129778	0.644740257	0.644788457	0.000887585	0.000934564	0.000545765	0.00059069	0.004590988	0.004647995	0.004273202	0.004328299	0.00157843	0.001628669	0.001239148	0.001287348	0.9431	0.9432	0.9409	0.941	0.9229	0.9225	0.9208	0.9208	0.9439	0.944	0.9417	0.9415	-0.01186338	-0.015946667
293	0.03	50	250	0.645737564	0.645789027	0.645235045	0.645283489	0.651111971	0.651208938	0.650662262	0.650756526	0.646552768	0.646629521	0.646055537	0.646129302	0.002236455	0.002287918	0.001733936	0.00178238	0.007610862	0.007707829	0.007161153	0.007255418	0.003051659	0.003128412	0.002554428	0.002628193	0.9418	0.9418	0.9387	0.9389	0.916	0.9157	0.9136	0.913	0.9388	0.9386	0.936	0.9355	-0.018463718	-0.022586667
294	0.04	50	250	0.649210387	0.649223338	0.64852704	0.648535885	0.654579655	0.654717862	0.653997158	0.654131864	0.650359865	0.650441934	0.649693131	0.649771193	0.005709278	0.005722229	0.005025932	0.005034777	0.011078546	0.011216753	0.010496049	0.010630756	0.006858756	0.006940825	0.006192022	0.006270084	0.9432	0.9436	0.941	0.9409	0.9065	0.9058	0.9049	0.9043	0.9384	0.9381	0.9363	0.9358	-0.025064057	-0.029226667
295	0.05	50	250	0.653382867	0.653301842	0.652500755	0.65241443	0.659905521	0.660087923	0.659184715	0.659362786	0.653241944	0.653309292	0.652397705	0.65245998	0.009881759	0.009800734	0.008999646	0.008913321	0.016404412	0.016586815	0.015683606	0.015861678	0.009740835	0.009808183	0.008896596	0.008958871	0.9356	0.935	0.9344	0.9342	0.9006	0.8997	0.8989	0.8984	0.932	0.9318	0.9309	0.9302	-0.031664395	-0.035866667
296	0.06	50	250	0.658334073	0.65808891	0.657231858	0.656980071	0.664596151	0.664822857	0.663739314	0.663960871	0.658665174	0.658683514	0.657625866	0.657637961	0.014832965	0.014587801	0.013730749	0.013478962	0.021095042	0.021321748	0.020238205	0.020459762	0.015164065	0.015182405	0.014124757	0.014136852	0.9304	0.9298	0.9289	0.9294	0.8958	0.8947	0.8946	0.8942	0.9211	0.9199	0.9201	0.9199	-0.038264734	-0.042506667
297	0.07	50	250	0.664960756	0.664490709	0.663616578	0.663138454	0.668697666	0.668968132	0.667709393	0.667973921	0.663865884	0.663800073	0.662612384	0.662539041	0.021459647	0.0209896	0.02011547	0.019637345	0.025196557	0.025467024	0.024208284	0.024472812	0.020364775	0.020298964	0.019111275	0.019037932	0.9176	0.9178	0.918	0.9193	0.8805	0.879	0.8805	0.8797	0.9105	0.9105	0.9109	0.9111	-0.044865072	-0.049146667
298	0.08	50	250	0.673251335	0.672505127	0.671647156	0.670891309	0.674572662	0.674890322	0.67344615	0.673757041	0.672107005	0.671928273	0.670625219	0.670437583	0.029750226	0.029004018	0.028146047	0.0273902	0.031071553	0.031389213	0.029945041	0.030255932	0.028605896	0.028427164	0.02712411	0.026936474	0.8893	0.8918	0.8934	0.8951	0.8628	0.8612	0.8637	0.8623	0.8893	0.889	0.8917	0.8915	-0.051465411	-0.055786667
299	0.09	50	250	0.684516442	0.683456145	0.682618091	0.681546387	0.679710408	0.680075089	0.678448479	0.678805577	0.68056041	0.680247564	0.678843665	0.678520503	0.041015333	0.039955036	0.039116982	0.038045278	0.036209299	0.03657398	0.034947371	0.035304468	0.037059301	0.036746455	0.035342556	0.035019394	0.8443	0.8486	0.8498	0.8548	0.8472	0.8451	0.8499	0.8479	0.847	0.8483	0.8506	0.8513	-0.05806575	-0.062426667
300	0.1	50	250	0.695018039	0.693603572	0.692827525	0.691399896	0.685896039	0.686309723	0.68449667	0.684901945	0.689975192	0.689465584	0.688007386	0.687485953	0.05151693	0.050102463	0.049326417	0.047898787	0.042394931	0.042808615	0.040995561	0.041400837	0.046474084	0.045964475	0.044506277	0.043984844	0.7868	0.7936	0.7945	0.8002	0.8327	0.8303	0.8363	0.8344	0.8099	0.8126	0.8163	0.8173	-0.064666088	-0.069066667
301	0.01	50	640	0.643906627	0.64391922	0.643747874	0.643760094	0.645512014	0.645524539	0.645358544	0.64537071	0.643932182	0.643944743	0.643774127	0.643786317	0.000405518	0.000418111	0.000246766	0.000258985	0.002010905	0.00202343	0.001857436	0.001869601	0.000431073	0.000443634	0.000273018	0.000285208	0.9439	0.944	0.9417	0.9416	0.9187	0.9186	0.916	0.916	0.9423	0.9421	0.9388	0.9389	-0.006119235	-0.007697917
302	0.02	50	640	0.6446544	0.64468329	0.644347793	0.644375964	0.648151666	0.648179979	0.647865413	0.647893055	0.645230695	0.645259773	0.644925948	0.644954311	0.001153291	0.001182181	0.000846684	0.000874855	0.004650557	0.00467887	0.004364304	0.004391946	0.001729586	0.001758665	0.001424839	0.001453203	0.944	0.9441	0.9413	0.9415	0.9152	0.915	0.9126	0.9127	0.9418	0.9417	0.9396	0.9394	-0.012759912	-0.014354167
303	0.03	50	640	0.646606268	0.646651873	0.646135663	0.646180165	0.651354233	0.651398648	0.650935678	0.650979111	0.647355135	0.647401735	0.646892796	0.646938312	0.003105159	0.003150765	0.002634554	0.002679056	0.007853125	0.007897539	0.007434569	0.007478002	0.003854026	0.003900626	0.003391687	0.003437203	0.9439	0.9436	0.9418	0.9416	0.9173	0.917	0.9156	0.9152	0.9447	0.9448	0.943	0.9433	-0.019400589	-0.021010417
304	0.04	50	640	0.649144417	0.649200074	0.648499315	0.64855346	0.655471014	0.655532346	0.654916595	0.654976627	0.6493115	0.649375569	0.648682915	0.648745509	0.005643308	0.005698965	0.004998207	0.005052351	0.011969905	0.012031237	0.011415486	0.011475518	0.005810392	0.00587446	0.005181806	0.0052444	0.9392	0.9391	0.9376	0.9375	0.9136	0.9134	0.9119	0.9116	0.9353	0.9355	0.9339	0.9339	-0.026041266	-0.027666667
305	0.05	50	640	0.653035363	0.653089838	0.652189414	0.652241905	0.659680741	0.659759273	0.658991038	0.659067953	0.653237033	0.653316476	0.652431811	0.652509365	0.009534254	0.009588729	0.008688305	0.008740796	0.016179632	0.016258164	0.015489929	0.015566844	0.009735925	0.009815367	0.008930702	0.009008256	0.9374	0.9371	0.936	0.9359	0.9116	0.9115	0.9105	0.9104	0.9324	0.9324	0.932	0.9321	-0.032681942	-0.034322917
306	0.06	50	640	0.658571196	0.65860768	0.65750189	0.657535866	0.663936293	0.664032184	0.663113123	0.663207084	0.658268292	0.658358076	0.657262372	0.657349797	0.015070087	0.015106571	0.014000781	0.014034758	0.020435184	0.020531075	0.019612014	0.019705975	0.014767183	0.014856967	0.013761263	0.013848689	0.9354	0.9352	0.9347	0.9345	0.8986	0.8982	0.8987	0.8985	0.9224	0.9222	0.922	0.9215	-0.039322619	-0.040979167
307	0.07	50	640	0.665543196	0.665537318	0.664227956	0.664218994	0.669372584	0.669486843	0.668411239	0.668523244	0.664459097	0.664556117	0.663244516	0.663338687	0.022042087	0.022036209	0.020726847	0.020717885	0.025871475	0.025985734	0.02491013	0.025022135	0.020957988	0.021055008	0.019743407	0.019837579	0.9138	0.9139	0.9143	0.9149	0.885	0.8845	0.8861	0.8853	0.9068	0.9068	0.908	0.9079	-0.045963296	-0.047635417
308	0.08	50	640	0.675543312	0.675461831	0.67393999	0.67385475	0.674284993	0.674417439	0.673189673	0.673319551	0.671776041	0.671868002	0.670339282	0.670427874	0.032042203	0.031960722	0.030438881	0.030353641	0.030783884	0.030916331	0.029688564	0.029818442	0.028274932	0.028366893	0.026838173	0.026926765	0.8744	0.8743	0.8768	0.8771	0.8685	0.8676	0.8702	0.8698	0.8845	0.8842	0.8869	0.8869	-0.052603973	-0.054291667
309	0.09	50	640	0.687269383	0.687090962	0.685342388	0.685159448	0.679984505	0.680136192	0.678750395	0.678899188	0.680160853	0.680240566	0.678477624	0.678553389	0.043768274	0.043589853	0.041841279	0.041658339	0.036483396	0.036635083	0.035249286	0.035398079	0.036659744	0.036739457	0.034976515	0.035052281	0.8185	0.8191	0.826	0.8262	0.8508	0.8502	0.8519	0.8518	0.8488	0.8488	0.8533	0.8527	-0.05924465	-0.060947917
310	0.1	50	640	0.701693566	0.701394003	0.699427176	0.699122299	0.685192555	0.685362892	0.683826782	0.683993917	0.691455877	0.691505262	0.689504971	0.689549781	0.058192457	0.057892895	0.055926067	0.05562119	0.041691446	0.041861784	0.040325673	0.040492808	0.047954768	0.048004153	0.046003862	0.046048672	0.7404	0.7407	0.7483	0.7508	0.8395	0.8391	0.8425	0.8418	0.7954	0.7946	0.8021	0.8015	-0.065885326	-0.067604167
311	0.01	50	1000	0.643546129	0.643555103	0.643394382	0.643403128	0.645391878	0.645400629	0.645246096	0.645254628	0.643722384	0.643731314	0.643571513	0.643580217	4.50E-05	5.40E-05	-0.000106727	-9.80E-05	0.001890769	0.00189952	0.001744987	0.001753519	0.000221275	0.000230205	7.04E-05	7.91E-05	0.9411	0.941	0.9389	0.9389	0.9194	0.9194	0.9175	0.9176	0.9443	0.9443	0.9411	0.9411	-0.006316438	-0.007326667
312	0.02	50	1000	0.644558137	0.644577978	0.644257605	0.644276996	0.64852389	0.648542944	0.648243634	0.648262268	0.644821762	0.644841555	0.644524134	0.644543481	0.001057028	0.001076869	0.000756497	0.000775887	0.005022781	0.005041836	0.004742526	0.00476116	0.001320653	0.001340447	0.001023025	0.001042372	0.9426	0.9426	0.9402	0.9403	0.9231	0.923	0.92	0.92	0.9358	0.9357	0.9333	0.9333	-0.01296646	-0.013986667
313	0.03	50	1000	0.646473393	0.646504675	0.646012781	0.646043371	0.650911014	0.650940214	0.650501169	0.650529753	0.646862402	0.646893896	0.6464079	0.646438713	0.002972285	0.003003566	0.002511672	0.002542263	0.007409906	0.007439105	0.00700006	0.007028645	0.003361293	0.003392787	0.002906792	0.002937604	0.9419	0.9419	0.9399	0.9398	0.9189	0.9189	0.9163	0.9162	0.946	0.9459	0.9435	0.9435	-0.019616481	-0.020646667
314	0.04	50	1000	0.648978771	0.649020678	0.648341643	0.648382594	0.655989337	0.656029768	0.655439291	0.655478897	0.650011341	0.650054936	0.649390641	0.649433305	0.005477662	0.005519569	0.004840534	0.004881485	0.012488228	0.01252866	0.011938182	0.011977788	0.006510232	0.006553827	0.005889533	0.005932196	0.9385	0.9384	0.9366	0.9366	0.9148	0.915	0.9135	0.9133	0.9379	0.9378	0.9353	0.9352	-0.026266502	-0.027306667
315	0.05	50	1000	0.653110809	0.653157851	0.652273271	0.652319057	0.659690808	0.659742061	0.659008447	0.659058675	0.65363385	0.653690275	0.652834696	0.652889922	0.0096097	0.009656742	0.008772162	0.008817948	0.016189699	0.016240952	0.015507338	0.015557567	0.010132742	0.010189167	0.009333587	0.009388813	0.9412	0.9412	0.9387	0.9387	0.9092	0.9092	0.909	0.9087	0.9359	0.9359	0.9343	0.9342	-0.032916523	-0.033966667
316	0.06	50	1000	0.659319278	0.659364549	0.658259795	0.658303476	0.664993792	0.665056614	0.664173188	0.664234779	0.65874473	0.658812449	0.657752575	0.657818805	0.015818169	0.01586344	0.014758686	0.014802367	0.021492683	0.021555505	0.02067208	0.02073367	0.015243621	0.015311341	0.014251466	0.014317696	0.9334	0.9332	0.9326	0.9326	0.902	0.9019	0.9019	0.9016	0.9216	0.9217	0.9212	0.9209	-0.039566545	-0.040626667
317	0.07	50	1000	0.666308641	0.666334994	0.664989628	0.665014001	0.66808031	0.668154008	0.667132079	0.667204354	0.664132655	0.664209654	0.662929242	0.663004435	0.022807532	0.022833885	0.021488519	0.021512893	0.024579201	0.024652899	0.02363097	0.023703245	0.020631547	0.020708545	0.019428133	0.019503326	0.9082	0.9082	0.9085	0.9083	0.8916	0.891	0.8936	0.8932	0.906	0.9062	0.9065	0.9063	-0.046216566	-0.047286667
318	0.08	50	1000	0.676101218	0.676096463	0.674498278	0.674491118	0.67395115	0.674037048	0.672862854	0.672947119	0.672461303	0.67254428	0.671025447	0.671106268	0.032600109	0.032595354	0.030997169	0.030990009	0.030450041	0.030535939	0.029361745	0.02944601	0.028960195	0.029043171	0.027524338	0.027605159	0.877	0.8776	0.881	0.8807	0.872	0.8717	0.8744	0.8736	0.8864	0.8861	0.8888	0.8883	-0.052866587	-0.053946667
319	0.09	50	1000	0.688570101	0.68851014	0.686639412	0.686576554	0.679201022	0.679298868	0.67797885	0.678074862	0.679831613	0.679913555	0.678164111	0.67824355	0.045068992	0.045009031	0.043138304	0.043075445	0.035699914	0.03579776	0.034477742	0.034573754	0.036330505	0.036412446	0.034663002	0.034742441	0.8126	0.8126	0.8191	0.8195	0.8459	0.8459	0.8471	0.847	0.8478	0.8475	0.853	0.8523	-0.059516608	-0.060606667
320	0.1	50	1000	0.703141432	0.70300757	0.700842681	0.700705369	0.685217986	0.685328351	0.683858274	0.683966598	0.691056285	0.691132609	0.6891149	0.689188311	0.059640324	0.059506461	0.057341572	0.05720426	0.041716878	0.041827242	0.040357165	0.040465489	0.047555176	0.0476315	0.045613791	0.045687202	0.7222	0.723	0.7328	0.7334	0.8384	0.8377	0.8403	0.8402	0.7977	0.7978	0.8045	0.804	-0.06616663	-0.067266667
321	0.01	80	10	0.657320603	0.578811289	0.656617663	0.577998954	0.657748632	0.579862693	0.657047614	0.579052579	0.657600508	0.579268399	0.656899801	0.578458645	0.013819494	-0.06468982	0.013116554	-0.065502155	0.014247524	-0.063638416	0.013546505	-0.06444853	0.014099399	-0.064232709	0.013398693	-0.065042463	0.9545	0.5639	0.9543	0.5547	0.9527	0.5762	0.9527	0.5676	0.9571	0.5765	0.9571	0.5657	0.030142419	-0.072666667
322	0.02	80	10	0.659867723	0.578978289	0.659106674	0.578098802	0.661013302	0.581728693	0.660259328	0.580857383	0.660447192	0.579815362	0.659687171	0.578937062	0.016366614	-0.06452282	0.015605565	-0.065402307	0.017512193	-0.061772415	0.016758219	-0.062643726	0.016946084	-0.063685747	0.016186062	-0.064564046	0.9517	0.5914	0.9526	0.5816	0.9503	0.6145	0.9507	0.6029	0.9527	0.6034	0.9523	0.5934	0.024950424	-0.078666667
323	0.03	80	10	0.663120281	0.580195211	0.662304486	0.579252458	0.664444244	0.58375598	0.663633121	0.582818625	0.662675481	0.579871453	0.661859781	0.57892881	0.019619172	-0.063305898	0.018803377	-0.064248651	0.020943135	-0.059745129	0.020132012	-0.060682484	0.019174372	-0.063629656	0.018358672	-0.064572299	0.9464	0.6272	0.9467	0.6166	0.9399	0.6444	0.9411	0.6336	0.9483	0.616	0.9491	0.6038	0.019758428	-0.084666667
324	0.04	80	10	0.665278632	0.580165142	0.664406677	0.579157489	0.667176132	0.585269207	0.666314013	0.58427292	0.666383823	0.581995209	0.665515552	0.580991813	0.021777523	-0.063335967	0.020905568	-0.06434362	0.023675024	-0.058231902	0.022812904	-0.059228189	0.022882714	-0.0615059	0.022014444	-0.062509295	0.9481	0.6393	0.9482	0.6292	0.9385	0.6683	0.939	0.6589	0.939	0.6461	0.9398	0.6372	0.014566432	-0.090666667
325	0.05	80	10	0.66870354	0.581801718	0.66777575	0.58072954	0.670146741	0.587121547	0.669232521	0.586065052	0.669280541	0.582988042	0.668355659	0.581919225	0.025202432	-0.061699391	0.024274641	-0.062771569	0.026645632	-0.056379562	0.025731412	-0.057436057	0.025779432	-0.060513067	0.02485455	-0.061581884	0.9363	0.6575	0.9371	0.6471	0.9286	0.6908	0.9291	0.6821	0.932	0.6687	0.933	0.6589	0.009374437	-0.096666667
326	0.06	80	10	0.672561828	0.584132581	0.671579919	0.582997864	0.674363884	0.590572339	0.673398814	0.589457079	0.672092892	0.584202939	0.671116188	0.583074235	0.029060719	-0.059368527	0.028078811	-0.060503245	0.030862775	-0.05292877	0.029897705	-0.05404403	0.028591784	-0.05929817	0.027615079	-0.060426874	0.9347	0.6995	0.9355	0.6899	0.9212	0.7217	0.9227	0.7117	0.929	0.6903	0.9303	0.679	0.004182441	-0.102666667
327	0.07	80	10	0.674795032	0.584409943	0.673759204	0.583212915	0.67794704	0.593239236	0.676931059	0.592065144	0.675628624	0.586313584	0.674599635	0.585124458	0.031293923	-0.059091166	0.030258095	-0.060288194	0.034445931	-0.050261872	0.03342995	-0.051435965	0.032127515	-0.057187525	0.031098526	-0.058376651	0.9261	0.7046	0.9272	0.696	0.9057	0.7477	0.9071	0.7382	0.9201	0.7164	0.9211	0.7055	-0.001009555	-0.108666667
328	0.08	80	10	0.678784579	0.587116585	0.677698389	0.585861356	0.682257063	0.596961968	0.681192061	0.595731225	0.679602608	0.589025615	0.678521436	0.587776185	0.03528347	-0.056384524	0.03419728	-0.057639753	0.038755955	-0.046539141	0.037690953	-0.047769884	0.036101499	-0.054475493	0.035020327	-0.055724923	0.9205	0.7337	0.9231	0.726	0.8937	0.7683	0.8968	0.7602	0.9101	0.7346	0.9118	0.7267	-0.00620155	-0.114666667
329	0.09	80	10	0.682843573	0.589831462	0.681703142	0.58851355	0.68543127	0.599329527	0.684321256	0.598046767	0.683193603	0.591286442	0.682060129	0.589976571	0.039342465	-0.053669647	0.038202033	-0.054987559	0.041930161	-0.044171582	0.040820147	-0.045454342	0.039692494	-0.052214667	0.03855902	-0.053524538	0.9094	0.7539	0.9117	0.7445	0.8805	0.7768	0.8829	0.7703	0.9008	0.7549	0.9032	0.744	-0.011393546	-0.120666667
330	0.1	80	10	0.68580617	0.591314803	0.684617122	0.58994071	0.68980154	0.603042363	0.68864189	0.601702243	0.68682047	0.593643088	0.685635646	0.592273876	0.042305061	-0.052186306	0.041116013	-0.053560399	0.046300431	-0.040458746	0.045140782	-0.041798866	0.043319362	-0.04985802	0.042134537	-0.051227233	0.8963	0.7693	0.8989	0.7595	0.8666	0.7979	0.8715	0.7905	0.889	0.7748	0.8928	0.7662	-0.016585542	-0.126666667
331	0.01	80	20	0.644475567	0.620280394	0.644001296	0.619769885	0.64541725	0.622434703	0.644945866	0.621927302	0.644254482	0.619983744	0.643778605	0.619471507	0.000974458	-0.023220715	0.000500188	-0.023731223	0.001916141	-0.021066406	0.001444757	-0.021573806	0.000753373	-0.023517365	0.000277496	-0.024029602	0.953	0.8322	0.9517	0.826	0.9475	0.8382	0.9464	0.8303	0.9489	0.8243	0.9478	0.8166	0.011341753	-0.039666667
332	0.02	80	20	0.646309389	0.619073057	0.645751813	0.618472879	0.648322984	0.62397126	0.647774692	0.623381075	0.646815533	0.619847426	0.646258098	0.619247399	0.00280828	-0.024428052	0.002250704	-0.025028229	0.004821875	-0.019529849	0.004273583	-0.020120034	0.003314425	-0.023653683	0.002756989	-0.02425371	0.9516	0.8298	0.9503	0.8222	0.9437	0.8508	0.9429	0.8445	0.9512	0.8318	0.95	0.826	0.005457976	-0.046
333	0.03	80	20	0.648452026	0.618409637	0.647810267	0.617718843	0.652132919	0.626731238	0.651507519	0.626058053	0.649010551	0.619396588	0.648367661	0.618704578	0.004950917	-0.025091472	0.004309158	-0.025782266	0.00863181	-0.016769871	0.00800641	-0.017443056	0.005509442	-0.02410452	0.004866552	-0.024796531	0.9519	0.8374	0.9501	0.8288	0.9388	0.8708	0.9384	0.8649	0.9544	0.8419	0.9526	0.8351	-0.0004258	-0.052333333
334	0.04	80	20	0.651363531	0.618666944	0.650635905	0.617883723	0.655589806	0.629290165	0.654889158	0.628535983	0.651881112	0.619942658	0.651157861	0.619164146	0.007862422	-0.024834165	0.007134796	-0.025617386	0.012088698	-0.014210943	0.011388049	-0.014965126	0.008380004	-0.023558451	0.007656752	-0.024336963	0.9467	0.8446	0.9463	0.8387	0.9351	0.8764	0.9357	0.8726	0.9461	0.8437	0.9447	0.8379	-0.006309576	-0.058666667
335	0.05	80	20	0.655295081	0.620194713	0.654480284	0.61931766	0.660170107	0.633055609	0.659394306	0.632220532	0.655429563	0.621198629	0.654619751	0.620326943	0.011793972	-0.023306396	0.010979175	-0.024183449	0.016668998	-0.0104455	0.015893197	-0.011280577	0.011928454	-0.022302479	0.011118643	-0.023174166	0.9455	0.8547	0.9454	0.8488	0.9243	0.8863	0.9243	0.8817	0.9435	0.8592	0.9433	0.851	-0.012193352	-0.065
336	0.06	80	20	0.657832785	0.620329665	0.656933237	0.619361385	0.663880527	0.635908978	0.663029406	0.634992827	0.659768563	0.62361059	0.658874713	0.622648444	0.014331677	-0.023171444	0.013432128	-0.024139724	0.020379418	-0.007592131	0.019528298	-0.008508282	0.016267455	-0.019890519	0.015373604	-0.020852665	0.9393	0.8587	0.9399	0.8516	0.9111	0.8901	0.9116	0.8865	0.9309	0.8662	0.9306	0.8615	-0.018077128	-0.071333333
337	0.07	80	20	0.662207356	0.622586496	0.661223184	0.621527127	0.668502558	0.639851549	0.667578748	0.638857155	0.663390941	0.625333956	0.662414012	0.624282383	0.018706247	-0.020914613	0.017722075	-0.021973982	0.025001449	-0.00364956	0.02407764	-0.004643954	0.019889832	-0.018167153	0.018912903	-0.019218725	0.9364	0.8719	0.9374	0.8655	0.8961	0.8917	0.8977	0.8882	0.9249	0.8744	0.9262	0.8681	-0.023960904	-0.077666667
338	0.08	80	20	0.66712902	0.625456991	0.666056661	0.624302698	0.673628035	0.644357291	0.672627259	0.64328005	0.668253357	0.628368735	0.667191102	0.627225318	0.023627911	-0.018044118	0.022555552	-0.019198411	0.030126926	0.000856182	0.02912615	-0.000221059	0.024752248	-0.015132374	0.023689994	-0.016275791	0.9206	0.8789	0.9214	0.874	0.8799	0.8925	0.8817	0.8911	0.9093	0.8767	0.9104	0.8715	-0.02984468	-0.084
339	0.09	80	20	0.672163476	0.628651744	0.671003395	0.627403025	0.678803481	0.648947426	0.677731565	0.647793609	0.672815511	0.631357527	0.671674558	0.630129398	0.028662367	-0.014849365	0.027502287	-0.016098083	0.035302372	0.005446317	0.034230456	0.0042925	0.029314402	-0.012143582	0.028173449	-0.013371711	0.9041	0.8843	0.9064	0.8809	0.8545	0.8913	0.8573	0.8892	0.8919	0.8875	0.8945	0.8815	-0.035728456	-0.090333333
340	0.1	80	20	0.677070072	0.631818416	0.675827067	0.630480438	0.683514631	0.653097627	0.682371074	0.651866695	0.677770484	0.63475633	0.676548431	0.633440906	0.033568963	-0.011682693	0.032325958	-0.013020671	0.040013523	0.009596519	0.038869965	0.008365586	0.034269375	-0.008744779	0.033047323	-0.010060203	0.8877	0.8875	0.8915	0.8829	0.8327	0.8868	0.8367	0.8862	0.8735	0.8884	0.8769	0.8852	-0.041612232	-0.096666667
341	0.01	80	40	0.643313708	0.639213929	0.643017571	0.638906583	0.644597685	0.641434253	0.644307926	0.641133526	0.643199298	0.639159324	0.64290368	0.638852516	-0.000187401	-0.00428718	-0.000483537	-0.004594526	0.001096576	-0.002066856	0.000806818	-0.002367582	-0.000301811	-0.004341785	-0.000597429	-0.004648593	0.9472	0.9297	0.9452	0.9265	0.9424	0.9297	0.9408	0.9277	0.9458	0.9293	0.9441	0.9273	0.002218124	-0.023166667
342	0.02	80	40	0.644031143	0.638267358	0.643641617	0.637863087	0.64788484	0.644476473	0.647512178	0.644089706	0.644776289	0.63925426	0.644386462	0.638849678	0.000530034	-0.005233751	0.000140508	-0.005638021	0.004383731	0.000975364	0.00401107	0.000588597	0.00127518	-0.004246849	0.000885353	-0.004651431	0.947	0.9276	0.9459	0.9245	0.9366	0.9254	0.9346	0.9235	0.9452	0.9264	0.9433	0.9246	-0.004044814	-0.029666667
343	0.03	80	40	0.645948563	0.638387842	0.645458556	0.637879287	0.651494129	0.647891582	0.651036976	0.647417126	0.646569895	0.6395435	0.646083468	0.639038661	0.002447454	-0.005113267	0.001957447	-0.005621822	0.007993021	0.004390473	0.007535868	0.003916017	0.003068786	-0.003957609	0.002582359	-0.004462448	0.9506	0.9238	0.9481	0.9205	0.9252	0.9205	0.9246	0.9184	0.9404	0.9256	0.9395	0.923	-0.010307752	-0.036166667
344	0.04	80	40	0.649027894	0.639712941	0.648432435	0.639094943	0.655087054	0.651299091	0.654544081	0.650735566	0.649293374	0.640756262	0.648705914	0.640146566	0.005526785	-0.003788168	0.004931326	-0.004406166	0.011585945	0.007797983	0.011042972	0.007234457	0.005792265	-0.002744847	0.005204806	-0.003354543	0.9384	0.9228	0.938	0.9202	0.9224	0.9216	0.9218	0.921	0.9394	0.9213	0.939	0.9201	-0.01657069	-0.042666667
345	0.05	80	40	0.652560083	0.6414338	0.651856635	0.640703726	0.659757478	0.655837975	0.65912951	0.655186236	0.653041053	0.642971476	0.652349698	0.642253952	0.009058974	-0.002067309	0.008355526	-0.002797383	0.01625637	0.012336866	0.015628401	0.011685128	0.009539944	-0.000529633	0.008848589	-0.001247156	0.9452	0.9297	0.9454	0.9275	0.9082	0.9085	0.9097	0.9084	0.9364	0.9256	0.9366	0.9235	-0.022833628	-0.049166667
346	0.06	80	40	0.65613129	0.643194616	0.655319955	0.642352571	0.663538722	0.659478796	0.662827202	0.658740345	0.657336057	0.645861073	0.656539139	0.645033989	0.012630181	-0.000306492	0.011818846	-0.001148538	0.020037613	0.015977688	0.019326094	0.015239236	0.013834949	0.002359964	0.01303803	0.00153288	0.931	0.9254	0.9314	0.9231	0.891	0.8931	0.8922	0.8941	0.9306	0.925	0.9312	0.9224	-0.029096566	-0.055666667
347	0.07	80	40	0.661428252	0.646797785	0.660501686	0.645836146	0.66889033	0.664744415	0.668097373	0.663921443	0.662566039	0.649675911	0.661662367	0.648738033	0.017927143	0.003296676	0.017000577	0.002335038	0.025389221	0.021243306	0.024596264	0.020420334	0.01906493	0.006174802	0.018161258	0.005236924	0.9222	0.9296	0.9229	0.9278	0.8733	0.8787	0.8752	0.8797	0.913	0.924	0.9142	0.9217	-0.035359504	-0.062166667
348	0.08	80	40	0.666333743	0.64993038	0.665289294	0.648846398	0.674519135	0.670275583	0.673638032	0.669361129	0.668193187	0.65384013	0.667173434	0.652781778	0.022832634	0.006429272	0.021788186	0.005345289	0.031018026	0.026774475	0.030136923	0.025860021	0.024692078	0.010339021	0.023672325	0.009280669	0.903	0.9215	0.9046	0.9196	0.8489	0.861	0.852	0.8622	0.8868	0.9081	0.8892	0.9079	-0.041622442	-0.068666667
349	0.09	80	40	0.67302849	0.655066723	0.671867634	0.653861927	0.678715004	0.674276593	0.677753497	0.673278691	0.673789201	0.658149279	0.672663296	0.656980757	0.029527381	0.011565614	0.028366525	0.010360818	0.035213895	0.030775484	0.034252388	0.029777582	0.030288092	0.01464817	0.029162188	0.013479648	0.8769	0.9134	0.8813	0.9138	0.8219	0.834	0.8256	0.8365	0.8684	0.8973	0.8718	0.8989	-0.04788538	-0.075166667
350	0.1	80	40	0.680185951	0.660730342	0.678904176	0.65940005	0.685256642	0.680780698	0.684207918	0.679692279	0.680009461	0.663001513	0.678768091	0.661713155	0.036684842	0.017229233	0.035403068	0.015898941	0.041755533	0.037279589	0.04070681	0.03619117	0.036508352	0.019500404	0.035266982	0.018212046	0.8434	0.9041	0.849	0.9035	0.7993	0.8149	0.8034	0.8189	0.8382	0.8876	0.842	0.8897	-0.054148318	-0.081666667
351	0.01	80	80	0.643494237	0.643138805	0.643302654	0.642943613	0.64530299	0.645119958	0.64511598	0.644929424	0.643769958	0.643436233	0.643578734	0.643241407	-6.87E-06	-0.000362304	-0.000198455	-0.000557496	0.001801881	0.001618849	0.001614871	0.001428316	0.000268849	-6.49E-05	7.76E-05	-0.000259702	0.9432	0.941	0.9409	0.9392	0.939	0.9386	0.9376	0.9362	0.9462	0.9448	0.9443	0.9438	-0.002256963	-0.014916667
352	0.02	80	80	0.644272766	0.643588312	0.643985429	0.643295563	0.64784749	0.647749765	0.647578139	0.64747534	0.644963618	0.644395378	0.644677216	0.644103581	0.000771657	8.72E-05	0.00048432	-0.000205546	0.004346381	0.004248656	0.00407703	0.003974232	0.001462509	0.00089427	0.001176107	0.000602472	0.9456	0.9431	0.9439	0.9414	0.9353	0.9339	0.9337	0.9321	0.9502	0.9481	0.949	0.9466	-0.008718573	-0.0215
353	0.03	80	80	0.646023153	0.644807998	0.645630826	0.64440828	0.651235584	0.651225607	0.65088143	0.650864781	0.646823967	0.645876189	0.646436652	0.645481578	0.002522045	0.00130689	0.002129717	0.000907171	0.007734475	0.007724498	0.007380321	0.007363672	0.003322858	0.00237508	0.002935544	0.00198047	0.9442	0.9424	0.943	0.9412	0.9199	0.9183	0.9188	0.9174	0.9476	0.9456	0.9467	0.9449	-0.015180183	-0.028083333
354	0.04	80	80	0.648725127	0.646820294	0.648222537	0.646308237	0.655238148	0.655327047	0.65479826	0.654878873	0.649780824	0.648336827	0.649287151	0.647833854	0.005224018	0.003319186	0.004721429	0.002807128	0.01173704	0.011825939	0.011297152	0.011377764	0.006279715	0.004835718	0.005786042	0.004332745	0.9435	0.9405	0.9429	0.9391	0.919	0.9171	0.9193	0.9171	0.935	0.9337	0.9351	0.9326	-0.021641793	-0.034666667
355	0.05	80	80	0.65286293	0.650141378	0.652239036	0.649505732	0.659367239	0.6595543	0.658843815	0.659021016	0.653863681	0.651841421	0.653257438	0.651223757	0.009361821	0.00664027	0.008737927	0.006004623	0.01586613	0.016053191	0.015342706	0.015519907	0.010362572	0.008340312	0.009756329	0.007722648	0.9388	0.9378	0.9387	0.9367	0.9021	0.8999	0.9018	0.8996	0.9314	0.9324	0.9313	0.9312	-0.028103404	-0.04125
356	0.06	80	80	0.657321324	0.653636844	0.656572654	0.652874071	0.664207854	0.664504937	0.663597747	0.663883337	0.658036774	0.655389743	0.657313094	0.654652429	0.013820215	0.010135736	0.013071545	0.009372962	0.020706745	0.021003828	0.020096638	0.020382228	0.014535666	0.011888634	0.013811985	0.011151321	0.9256	0.9308	0.9264	0.9312	0.8876	0.8839	0.8892	0.885	0.9183	0.9195	0.9189	0.9195	-0.034565014	-0.047833333
357	0.07	80	80	0.663683851	0.659082789	0.662803764	0.658186123	0.669132662	0.669523627	0.668436101	0.668813944	0.663959314	0.660607948	0.663110801	0.659743451	0.020182743	0.01558168	0.019302656	0.014685014	0.025631554	0.026022518	0.024934993	0.025312835	0.020458205	0.01710684	0.019609692	0.016242342	0.9113	0.922	0.9131	0.9235	0.8607	0.8569	0.8623	0.8582	0.8947	0.9008	0.8964	0.902	-0.041026624	-0.054416667
358	0.08	80	80	0.669889755	0.664237506	0.668867515	0.663196009	0.674820396	0.675321249	0.674038958	0.674525091	0.670994907	0.666957164	0.670017819	0.665961669	0.026388646	0.020736397	0.025366406	0.019694901	0.031319287	0.03182014	0.030537849	0.031023982	0.027493799	0.023456055	0.02651671	0.02246056	0.8854	0.9006	0.8882	0.9034	0.8412	0.8369	0.8428	0.8394	0.8681	0.8834	0.8705	0.8845	-0.047488234	-0.061
359	0.09	80	80	0.677654334	0.670988254	0.676488706	0.669800669	0.680346388	0.680954224	0.679477178	0.680068639	0.67705254	0.672189032	0.675941888	0.671057458	0.034153225	0.027487145	0.032987598	0.02629956	0.036845279	0.037453115	0.035976069	0.036567531	0.033551431	0.028687923	0.032440779	0.027556349	0.8402	0.8708	0.844	0.8737	0.8064	0.7985	0.8101	0.8041	0.8302	0.8532	0.835	0.8559	-0.053949845	-0.067583333
360	0.1	80	80	0.686594917	0.678963508	0.685281738	0.677625591	0.685540494	0.686249466	0.684586366	0.685277364	0.684906145	0.679316592	0.68366448	0.678051537	0.043093809	0.035462399	0.041780629	0.034124482	0.042039386	0.042748358	0.041085257	0.041776255	0.041405037	0.035815484	0.040163371	0.034550428	0.7844	0.829	0.7903	0.835	0.7822	0.7744	0.7869	0.7799	0.7845	0.8182	0.7924	0.8219	-0.060411455	-0.074166667
361	0.01	80	160	0.643669976	0.643663824	0.643531191	0.643523735	0.645537776	0.645544093	0.645402221	0.645407264	0.643732065	0.643728028	0.643593612	0.643588275	0.000168868	0.000162715	3.01E-05	2.26E-05	0.002036667	0.002042984	0.001901112	0.001906156	0.000230956	0.000226919	9.25E-05	8.72E-05	0.9487	0.9486	0.9467	0.9463	0.9399	0.9398	0.9388	0.9385	0.9487	0.9487	0.9475	0.9473	-0.004470362	-0.010791667
362	0.02	80	160	0.644703745	0.6447092	0.644470171	0.644473432	0.648171213	0.648236901	0.647951973	0.648015601	0.645046026	0.645072423	0.644814536	0.644838757	0.001202636	0.001208091	0.000969063	0.000972323	0.004670104	0.004735792	0.004450864	0.004514492	0.001544918	0.001571315	0.001313427	0.001337649	0.9465	0.9459	0.9451	0.9446	0.9308	0.9302	0.9299	0.9294	0.9494	0.9491	0.9484	0.9483	-0.011033687	-0.017416667
363	0.03	80	160	0.646206739	0.646145922	0.645871517	0.64580755	0.651665358	0.651793083	0.651361688	0.65148656	0.646708557	0.646720899	0.64637836	0.646387599	0.00270563	0.002644813	0.002370408	0.002306441	0.008164249	0.008291974	0.007860579	0.007985451	0.003207448	0.00321979	0.002877252	0.002886491	0.9408	0.9404	0.94	0.9398	0.9184	0.9176	0.9175	0.9171	0.9435	0.9427	0.9423	0.9417	-0.017597011	-0.024041667
364	0.04	80	160	0.648916143	0.648703903	0.648467797	0.648251343	0.655844863	0.656037217	0.655455675	0.655644371	0.65030279	0.65025508	0.64986492	0.649813096	0.005415034	0.005202794	0.004966688	0.004750235	0.012343754	0.012536108	0.011954566	0.012143262	0.006801681	0.006753971	0.006363812	0.006311987	0.9446	0.944	0.9439	0.9429	0.9133	0.912	0.9127	0.9119	0.9384	0.9378	0.9372	0.937	-0.024160336	-0.030666667
365	0.05	80	160	0.652982025	0.652503843	0.652409199	0.651925633	0.660425606	0.660684952	0.659950024	0.6602049	0.653553893	0.653391346	0.653000098	0.652832347	0.009480917	0.009002734	0.00890809	0.008424524	0.016924497	0.017183843	0.016448915	0.016703792	0.010052784	0.009890237	0.00949899	0.009331238	0.9339	0.934	0.9333	0.9335	0.8912	0.8894	0.8917	0.8901	0.9335	0.933	0.9339	0.933	-0.03072366	-0.037291667
366	0.06	80	160	0.658034707	0.657209539	0.657325316	0.656493481	0.664130078	0.664455225	0.663571132	0.663891027	0.658696689	0.658364066	0.658021114	0.657682143	0.014533599	0.01370843	0.013824207	0.012992373	0.020628969	0.020954117	0.020070023	0.020389918	0.01519558	0.014862958	0.014520005	0.014181034	0.9205	0.9219	0.9212	0.9234	0.8824	0.8802	0.8832	0.8811	0.9125	0.9132	0.9136	0.9144	-0.037286985	-0.043916667
367	0.07	80	160	0.664881566	0.663631246	0.664028733	0.662770399	0.669185156	0.669579775	0.668540444	0.668929005	0.664053964	0.663499687	0.663252154	0.662690342	0.021380458	0.020130137	0.020527624	0.01926929	0.025684047	0.026078666	0.025039336	0.025427896	0.020552855	0.019998578	0.019751045	0.019189233	0.894	0.8976	0.8962	0.9004	0.8635	0.8602	0.8654	0.8623	0.891	0.8932	0.8932	0.8941	-0.04385031	-0.050541667
368	0.08	80	160	0.672866298	0.671135095	0.671855504	0.670114803	0.674974694	0.675442137	0.674242562	0.674703125	0.671403072	0.670568299	0.670459739	0.669616102	0.029365189	0.027633986	0.028354396	0.026613694	0.031473585	0.031941028	0.030741453	0.031202017	0.027901963	0.02706719	0.02695863	0.026114993	0.8612	0.8705	0.8647	0.8733	0.8318	0.8272	0.8354	0.8306	0.8574	0.86	0.8607	0.8635	-0.050413634	-0.057166667
369	0.09	80	160	0.681787156	0.679560225	0.680617711	0.678379791	0.680951202	0.681492868	0.680131667	0.680665631	0.67914217	0.678007058	0.678054531	0.676909199	0.038286047	0.036059116	0.037116603	0.034878682	0.037450094	0.037991759	0.036630558	0.037164522	0.035641061	0.034505949	0.034553423	0.03340809	0.8027	0.8154	0.8064	0.8207	0.7931	0.7874	0.7988	0.7913	0.8143	0.8211	0.8189	0.8251	-0.056976959	-0.063791667
370	0.1	80	160	0.691678039	0.688869455	0.690330579	0.687509333	0.686312081	0.686928147	0.685406827	0.686014386	0.688689707	0.687222916	0.687447092	0.685968624	0.04817693	0.045368346	0.04682947	0.044008224	0.042810972	0.043427038	0.041905718	0.042513277	0.045188598	0.043721807	0.043945983	0.042467515	0.7348	0.7575	0.7436	0.7658	0.7699	0.7637	0.7743	0.7684	0.7427	0.7547	0.7505	0.7608	-0.063540283	-0.070416667
371	0.01	80	250	0.643563853	0.643579373	0.643444162	0.643458963	0.645438628	0.645456947	0.645322044	0.645339662	0.643600689	0.643616559	0.643481324	0.643496477	6.27E-05	7.83E-05	-5.69E-05	-4.21E-05	0.00193752	0.001955838	0.001820936	0.001838553	9.96E-05	0.00011545	-1.98E-05	-4.63E-06	0.946	0.9461	0.9446	0.9444	0.936	0.9358	0.9349	0.9348	0.9434	0.9432	0.9413	0.9412	-0.005263041	-0.009306667
372	0.02	80	250	0.644787286	0.644832003	0.644573989	0.644617424	0.648525288	0.648583708	0.648323734	0.648380943	0.644821023	0.644871155	0.644609569	0.64465843	0.001286178	0.001330894	0.001072881	0.001116315	0.005024179	0.005082599	0.004822626	0.004879834	0.001319914	0.001370046	0.00110846	0.001157321	0.9454	0.9454	0.9446	0.9444	0.9302	0.9301	0.9293	0.9289	0.9459	0.9457	0.9445	0.9444	-0.01186338	-0.015946667
373	0.03	80	250	0.646474285	0.646525738	0.646158502	0.646208057	0.651715044	0.651814138	0.651429594	0.651526974	0.64700916	0.647086372	0.646698514	0.646773859	0.002973176	0.003024629	0.002657394	0.002706949	0.008213935	0.00831303	0.007928485	0.008025865	0.003508051	0.003585263	0.003197405	0.00327275	0.9451	0.9455	0.9438	0.9439	0.9196	0.9191	0.9197	0.9187	0.944	0.9439	0.9431	0.9428	-0.018463718	-0.022586667
374	0.04	80	250	0.648782837	0.648797574	0.648356393	0.648368568	0.655998647	0.656140468	0.655627376	0.655766967	0.650021863	0.650110122	0.649604965	0.64969072	0.005281729	0.005296465	0.004855285	0.004867459	0.012497538	0.01263936	0.012126267	0.012265858	0.006520754	0.006609014	0.006103857	0.006189611	0.9415	0.9409	0.9398	0.9397	0.9102	0.9093	0.91	0.9094	0.9425	0.942	0.9412	0.9414	-0.025064057	-0.029226667
375	0.05	80	250	0.652883695	0.652800214	0.652329605	0.652242795	0.659874883	0.660059957	0.659418512	0.659600843	0.654052563	0.654125547	0.65352173	0.653591524	0.009382586	0.009299105	0.008828497	0.008741686	0.016373774	0.016558848	0.015917403	0.016099735	0.010551454	0.010624438	0.010020621	0.010090415	0.9342	0.9342	0.9339	0.9336	0.8977	0.8962	0.8987	0.8969	0.9319	0.931	0.9312	0.9309	-0.031664395	-0.035866667
376	0.06	80	250	0.658620437	0.658379673	0.65793197	0.657687069	0.665005797	0.665236095	0.664462718	0.664689753	0.658313387	0.658328178	0.657661263	0.657672134	0.015119328	0.014878564	0.014430861	0.01418596	0.021504688	0.021734986	0.020961609	0.021188644	0.014812279	0.014827069	0.014160154	0.014171026	0.9184	0.9186	0.9187	0.919	0.8792	0.8776	0.8793	0.8783	0.9198	0.9188	0.9195	0.9197	-0.038264734	-0.042506667
377	0.07	80	250	0.665312995	0.664844457	0.664468132	0.663994517	0.669805595	0.670081417	0.669176975	0.66944902	0.664763072	0.664709139	0.663977922	0.663919271	0.021811886	0.021343349	0.020967023	0.020493409	0.026304486	0.026580309	0.025675866	0.025947911	0.021261963	0.021208031	0.020476813	0.020418162	0.8897	0.8912	0.892	0.8939	0.8575	0.8553	0.8591	0.8569	0.8893	0.8893	0.8911	0.8906	-0.044865072	-0.049146667
378	0.08	80	250	0.673577959	0.672839725	0.672571148	0.671826864	0.674977141	0.675299605	0.674263013	0.674581185	0.671930689	0.671747971	0.671002124	0.670813827	0.03007685	0.029338616	0.029070039	0.028325755	0.031476033	0.031798496	0.030761904	0.031080076	0.028429581	0.028246862	0.027501016	0.027312718	0.8469	0.8521	0.8525	0.857	0.8285	0.8253	0.8319	0.8282	0.8528	0.8527	0.8561	0.8562	-0.051465411	-0.055786667
379	0.09	80	250	0.684588523	0.683523641	0.683404596	0.682332599	0.680548705	0.680919068	0.679748416	0.680113969	0.680826014	0.680504333	0.679744173	0.679415992	0.041087414	0.040022532	0.039903487	0.038831491	0.037047597	0.037417959	0.036247307	0.03661286	0.037324905	0.037003224	0.036243065	0.035914883	0.7731	0.7806	0.7797	0.7872	0.7966	0.7937	0.8	0.7968	0.7968	0.7987	0.8025	0.8043	-0.05806575	-0.062426667
380	0.1	80	250	0.695659808	0.694223822	0.694282184	0.692837919	0.685561409	0.685979787	0.684676442	0.685089502	0.69070645	0.69020732	0.689464841	0.688958251	0.052158699	0.050722713	0.050781075	0.04933681	0.0420603	0.042478679	0.041175333	0.041588393	0.047205341	0.046706211	0.045963732	0.045457142	0.6857	0.6985	0.6957	0.7078	0.7675	0.7638	0.7729	0.7681	0.7224	0.7269	0.7313	0.7359	-0.064666088	-0.069066667
381	0.01	80	640	0.643619442	0.643632023	0.643520233	0.643532581	0.645480218	0.645492907	0.645383393	0.645395855	0.643893889	0.643906435	0.643795178	0.643807493	0.000118333	0.000130914	1.91E-05	3.15E-05	0.001979109	0.001991799	0.001882284	0.001894746	0.00039278	0.000405326	0.000294069	0.000306384	0.9454	0.9453	0.9439	0.9441	0.9355	0.9352	0.9338	0.9337	0.9467	0.9466	0.9451	0.9451	-0.006119235	-0.007697917
382	0.02	80	640	0.644752514	0.644781599	0.644560162	0.644588796	0.648872729	0.648901642	0.648690665	0.64871915	0.644973397	0.645002474	0.644782872	0.644811502	0.001251405	0.00128049	0.001059053	0.001087687	0.00537162	0.005400533	0.005189556	0.005218042	0.001472288	0.001501365	0.001281763	0.001310393	0.9427	0.9427	0.9412	0.9411	0.9245	0.9243	0.9233	0.9231	0.9415	0.9415	0.94	0.94	-0.012759912	-0.014354167
383	0.03	80	640	0.645826066	0.645871202	0.645533439	0.645577889	0.651930618	0.651975868	0.651664585	0.651709211	0.647345005	0.647391638	0.647055728	0.647101683	0.002324957	0.002370093	0.002032331	0.00207678	0.008429509	0.008474759	0.008163476	0.008208102	0.003843896	0.003890529	0.003554619	0.003600574	0.9405	0.9405	0.9399	0.9398	0.9181	0.9177	0.9179	0.9177	0.9419	0.942	0.9411	0.941	-0.019400589	-0.021010417
384	0.04	80	640	0.649019794	0.649076264	0.648615799	0.648671321	0.656113977	0.656176373	0.65576182	0.655823391	0.649876058	0.649940108	0.649482553	0.64954568	0.005518686	0.005575155	0.00511469	0.005170213	0.012612868	0.012675265	0.012260711	0.012322282	0.006374949	0.006438999	0.005981444	0.006044571	0.9423	0.9424	0.942	0.9415	0.9023	0.9022	0.903	0.9022	0.935	0.9345	0.9335	0.9336	-0.026041266	-0.027666667
385	0.05	80	640	0.652794634	0.652850491	0.652263686	0.652318298	0.660957183	0.661037265	0.660518147	0.6605972	0.653456644	0.653537017	0.652950162	0.653029348	0.009293525	0.009349382	0.008762577	0.008817189	0.017456074	0.017536156	0.017017039	0.017096091	0.009955535	0.010035909	0.009449053	0.009528239	0.9375	0.9374	0.9376	0.9372	0.8887	0.8879	0.8889	0.8884	0.9301	0.9297	0.9296	0.9294	-0.032681942	-0.034322917
386	0.06	80	640	0.659221175	0.659256302	0.658547717	0.658581265	0.664734901	0.664832252	0.664212696	0.664308822	0.658368723	0.658460028	0.657740352	0.657830184	0.015720066	0.015755194	0.015046608	0.015080156	0.021233793	0.021331143	0.020711588	0.020807713	0.014867614	0.014958919	0.014239243	0.014329075	0.9174	0.9174	0.9187	0.9177	0.8741	0.8735	0.8744	0.8736	0.9121	0.9116	0.9128	0.9125	-0.039322619	-0.040979167
387	0.07	80	640	0.666400909	0.666392262	0.665573687	0.665563101	0.669779876	0.669895514	0.669171529	0.66928574	0.664548018	0.664644911	0.66378904	0.663884153	0.0228998	0.022891153	0.022072578	0.022061992	0.026278767	0.026394405	0.02567042	0.025784631	0.02104691	0.021143802	0.020287931	0.020383044	0.8862	0.8858	0.889	0.8891	0.8458	0.8457	0.8464	0.8461	0.8825	0.8821	0.8853	0.8845	-0.045963296	-0.047635417
388	0.08	80	640	0.676285428	0.676205613	0.675281967	0.675199799	0.675271332	0.675406046	0.674575036	0.674708117	0.671827561	0.671921293	0.670924073	0.671015687	0.032784319	0.032704504	0.031780859	0.03169869	0.031770224	0.031904938	0.031073928	0.031207009	0.028326452	0.028420184	0.027422964	0.027514578	0.8246	0.825	0.8294	0.8295	0.8225	0.8216	0.8252	0.8244	0.8525	0.8517	0.8565	0.8549	-0.052603973	-0.054291667
389	0.09	80	640	0.68751728	0.687339112	0.686313556	0.686132565	0.680484961	0.680638585	0.679703291	0.679855082	0.680750321	0.680829345	0.679691929	0.679768471	0.044016171	0.043838003	0.042812447	0.042631456	0.036983852	0.037137476	0.036202182	0.036353973	0.037249212	0.037328236	0.03619082	0.036267362	0.7377	0.7393	0.7456	0.7472	0.8015	0.8004	0.8048	0.803	0.7916	0.7909	0.7969	0.7969	-0.05924465	-0.060947917
390	0.1	80	640	0.701902677	0.701603399	0.700479752	0.700177137	0.686428175	0.686601434	0.685559976	0.685731199	0.691953573	0.692000702	0.690722309	0.690766552	0.058401568	0.05810229	0.056978644	0.056676028	0.042927066	0.043100325	0.042058868	0.04223009	0.048452464	0.048499594	0.047221201	0.047265443	0.6249	0.628	0.6363	0.6387	0.7618	0.76	0.766	0.7642	0.7112	0.7109	0.7197	0.7195	-0.065885326	-0.067604167
391	0.01	80	1000	0.643806778	0.6438157	0.643712391	0.643721171	0.645504524	0.645513392	0.645412421	0.64542115	0.643778912	0.643787868	0.643684398	0.643693213	0.000305669	0.000314591	0.000211283	0.000220063	0.002003416	0.002012283	0.001911312	0.001920042	0.000277803	0.000286759	0.000183289	0.000192104	0.948	0.9479	0.9463	0.9462	0.9325	0.9324	0.9315	0.9313	0.9464	0.9465	0.9448	0.9447	-0.006316438	-0.007326667
392	0.02	80	1000	0.644379106	0.644398881	0.644192164	0.644211658	0.648402786	0.648422003	0.648226203	0.648245155	0.644964861	0.644984705	0.644778415	0.644797979	0.000877997	0.000897772	0.000691055	0.000710549	0.004901677	0.004920894	0.004725094	0.004744046	0.001463753	0.001483597	0.001277306	0.00129687	0.9437	0.9437	0.9427	0.9425	0.9231	0.9232	0.9224	0.9222	0.9476	0.9477	0.9463	0.9463	-0.01296646	-0.013986667
393	0.03	80	1000	0.646190383	0.646221777	0.645901769	0.64593273	0.652029628	0.65205952	0.65176782	0.651797319	0.646827439	0.646858754	0.646544112	0.646575002	0.002689274	0.002720668	0.00240066	0.002431621	0.008528519	0.008558411	0.008266712	0.008296211	0.003326331	0.003357646	0.003043004	0.003073893	0.947	0.9469	0.9455	0.9456	0.9225	0.9224	0.9224	0.922	0.9402	0.9403	0.9394	0.9393	-0.019616481	-0.020646667
394	0.04	80	1000	0.648864381	0.648905754	0.648464876	0.648505649	0.656232869	0.656273758	0.655885165	0.655925531	0.649904015	0.64994792	0.649514159	0.649557478	0.005363272	0.005404646	0.004963767	0.00500454	0.012731761	0.012772649	0.012384056	0.012424423	0.006402906	0.006446811	0.00601305	0.006056369	0.9427	0.9426	0.9418	0.9417	0.9064	0.9062	0.9067	0.9063	0.9352	0.935	0.9345	0.9347	-0.026266502	-0.027306667
395	0.05	80	1000	0.653400456	0.653447437	0.652874806	0.652920998	0.660433196	0.66048529	0.659999776	0.66005122	0.653480034	0.653536475	0.652978783	0.653034473	0.009899348	0.009946329	0.009373697	0.009419889	0.016932087	0.016984182	0.016498667	0.016550111	0.009978925	0.010035366	0.009477675	0.009533364	0.9317	0.9318	0.9319	0.9317	0.8881	0.8879	0.8892	0.8889	0.9303	0.9302	0.9298	0.9294	-0.032916523	-0.033966667
396	0.06	80	1000	0.658811329	0.658855074	0.658146641	0.658189389	0.664328816	0.664391976	0.6638125	0.663874885	0.658142288	0.658209848	0.657520385	0.657587011	0.015310221	0.015353965	0.014645533	0.01468828	0.020827707	0.020890867	0.020311391	0.020373776	0.014641179	0.014708739	0.014019276	0.014085903	0.9183	0.918	0.9184	0.9181	0.8698	0.8693	0.8697	0.8697	0.9117	0.9114	0.9121	0.9117	-0.039566545	-0.040626667
397	0.07	80	1000	0.666093902	0.666119499	0.665270729	0.66529509	0.669989261	0.670064582	0.669383782	0.669458195	0.664721153	0.664799183	0.66396703	0.664043928	0.022592793	0.02261839	0.02176962	0.021793982	0.026488152	0.026563473	0.025882673	0.025957086	0.021220044	0.021298074	0.020465921	0.020542819	0.8865	0.8863	0.8885	0.8886	0.8503	0.8492	0.8521	0.8517	0.8875	0.8869	0.8896	0.8886	-0.046216566	-0.047286667
398	0.08	80	1000	0.676478612	0.676474694	0.675476475	0.675471053	0.675053636	0.675140896	0.674362493	0.674448716	0.672093911	0.67217726	0.671193054	0.671275052	0.032977503	0.032973585	0.031975366	0.031969944	0.031552527	0.031639787	0.030861384	0.030947607	0.028592802	0.028676151	0.027691946	0.027773943	0.8233	0.8238	0.8296	0.8297	0.82	0.8195	0.8218	0.8212	0.8487	0.8473	0.8524	0.8522	-0.052866587	-0.053946667
399	0.09	80	1000	0.689080729	0.689025857	0.687870533	0.687813845	0.679984956	0.680084219	0.679209466	0.679307565	0.681640652	0.681723427	0.680584202	0.680665392	0.04557962	0.045524748	0.044369424	0.044312736	0.036483847	0.03658311	0.035708357	0.035806456	0.038139543	0.038222319	0.037083093	0.037164284	0.7256	0.7259	0.7332	0.7341	0.8043	0.8034	0.8065	0.806	0.7889	0.7883	0.7938	0.7934	-0.059516608	-0.060606667
400	0.1	80	1000	0.703722118	0.703597154	0.702290941	0.70216383	0.686035889	0.686147764	0.685173849	0.685284431	0.691680104	0.69175703	0.690454339	0.690529426	0.060221009	0.060096045	0.058789832	0.058662721	0.04253478	0.042646655	0.04167274	0.041783322	0.048178995	0.048255922	0.04695323	0.047028318	0.6001	0.6019	0.6103	0.6121	0.7665	0.7644	0.7716	0.7704	0.7116	0.711	0.7176	0.7172	-0.06616663	-0.067266667
