# Supplementary material for: Inference for binomial probability based on dependent Bernoulli random variables with applications to meta‐analysis and group level studies
Source: Biom J. 2016 May 18;58(4):896–914. doi: 10.1002/bimj.201500115 (PMC4999030; doi:10.1002/bimj.201500115)
Supplement: Supplementary file 2 — Supporting Information [file BIMJ-58-896-s002.zip › README/FIGURE4/DATAForMetaAnalysisOfLogOdds.csv]

	rho	k	n	LogOdds0meanBB	LogOddsmeanBB	LogOdds0meanClus	LogOddsmeanClus	LogOdds0meanCopula	LogOddsmeanCopula	LogOdds0biasBB	LogOddsbiasBB	LogOdds0biasClus	LogOddsbiasClus	LogOdds0biasCopula	LogOddsbiasCopula	covLogOdds0BB	covLogOddsBB	covLogOdds0Clus	covLogOddsClus	covLogOdds0Copula	covLogOddsCopula	biash_ther	biash_ther0
1	0.01	10	20	-1.88821536097391	-1.86097179249328	-1.89078738407246	-1.86242198431035	-1.88341243588418	-1.85709793141223	0.309009216362313	0.336252784842941	0.306437193263755	0.334802593025869	0.313812141452044	0.340126645923987	0.755	0.6891	0.7651	0.6911	0.7519	0.6842	-0.0422222222222222	-0.264444444444444
2	0.02	10	20	-1.85566493167302	-1.8376080326318	-1.87444131073757	-1.85037801432354	-1.86202558121362	-1.84274393341646	0.341559645663199	0.359616544704423	0.32278326659865	0.346846563012676	0.335198996122596	0.354480643919756	0.7423	0.6945	0.7677	0.7106	0.7434	0.6966	-0.0844444444444444	-0.306666666666667
3	0.03	10	20	-1.83608110246949	-1.82334504919141	-1.86501267345065	-1.84473222156916	-1.83625487249167	-1.82271878124524	0.361143474866725	0.373879528144805	0.332211903885574	0.352492355767059	0.360969704844549	0.374505796090979	0.7416	0.7109	0.7829	0.7376	0.7403	0.706	-0.126666666666667	-0.348888888888889
4	0.04	10	20	-1.81648027055894	-1.80707317136253	-1.84802031753455	-1.82965781772265	-1.81952548625079	-1.80917905126763	0.380744306777279	0.390151405973684	0.349204259801666	0.367566759613571	0.377699091085427	0.388045526068593	0.7431	0.7187	0.7835	0.7428	0.7382	0.7142	-0.168888888888889	-0.391111111111111
5	0.05	10	20	-1.79597370874538	-1.78918499547955	-1.83917353830353	-1.82309220878075	-1.80047640586171	-1.79232306742087	0.40125086859084	0.408039581856665	0.358051039032686	0.374132368555468	0.396748171474506	0.404901509915346	0.7392	0.7237	0.7981	0.7666	0.7423	0.7228	-0.211111111111111	-0.433333333333333
6	0.06	10	20	-1.77659116126818	-1.77169074465849	-1.82814912889825	-1.81496790053805	-1.78814771139484	-1.78226045984144	0.420633416068044	0.42553383267773	0.369075448437966	0.382256676798171	0.409076865941375	0.414964117494776	0.739	0.727	0.7998	0.7722	0.7492	0.7335	-0.253333333333333	-0.475555555555555
7	0.07	10	20	-1.76226469880847	-1.75850854651706	-1.82326886125145	-1.81158704745499	-1.77697440731557	-1.77219103128536	0.434959878527753	0.438716030819159	0.373955716084773	0.38563752988123	0.420250170020652	0.425033546050856	0.7337	0.7241	0.8136	0.7914	0.7553	0.7447	-0.295555555555556	-0.517777777777778
8	0.08	10	20	-1.75192717013323	-1.74931669875958	-1.8121061581087	-1.80210436316894	-1.75980324386597	-1.75664298117286	0.44529740720299	0.447907878576635	0.38511841922752	0.395120214167281	0.437421333470247	0.440581596163358	0.7468	0.7395	0.821	0.7999	0.7523	0.7436	-0.337777777777778	-0.56
9	0.09	10	20	-1.74328757513405	-1.74157223833887	-1.80745496203166	-1.79792401120265	-1.75104902732912	-1.74853034576109	0.453937002202168	0.455652338997347	0.38976961530456	0.399300566133573	0.446175550007099	0.448694231575132	0.7469	0.7424	0.8256	0.8085	0.7593	0.7535	-0.38	-0.602222222222222
10	0.1	10	20	-1.72303805891877	-1.72119725166057	-1.80459641486528	-1.79660747554903	-1.74163652003635	-1.73959334182168	0.474186518417453	0.476027325675652	0.392628162470944	0.40061710178719	0.45558805729987	0.457631235514537	0.7473	0.7436	0.8244	0.8108	0.7637	0.7586	-0.422222222222222	-0.644444444444444
11	0.01	10	80	-2.11120788070258	-2.06922494726768	-2.12650848157868	-2.08178836159598	-2.11470055749999	-2.07249347446312	0.0860166966336431	0.127999630068542	0.0707160957575419	0.115436215740242	0.0825240198362267	0.1247311028731	0.8973	0.8526	0.8987	0.8699	0.9015	0.8574	-0.0438888888888889	-0.0994444444444444
12	0.02	10	80	-2.0773442172077	-2.04172367848271	-2.10490559072996	-2.06250582111988	-2.07483711769525	-2.03852918762688	0.119880360128514	0.155500898853509	0.0923189866062604	0.134718756216341	0.122387459640971	0.158695389709343	0.8889	0.8521	0.8707	0.8616	0.8839	0.8468	-0.0877777777777778	-0.143333333333333
13	0.03	10	80	-2.03666613926385	-2.00759442474698	-2.08920459706976	-2.04864727942077	-2.04526985392785	-2.01481862437585	0.160558438072369	0.189630152589235	0.108019980266463	0.148577297915454	0.151954723408374	0.182405952960365	0.8809	0.8498	0.8458	0.8559	0.8825	0.853	-0.131666666666667	-0.187222222222222
14	0.04	10	80	-2.00315290298888	-1.9800522158244	-2.08057844036475	-2.04133770467707	-2.01123323637437	-1.98624540388487	0.194071674347339	0.217172361511822	0.116646136971472	0.155886872659152	0.185991340961853	0.210979173451352	0.8631	0.8431	0.8205	0.8446	0.8653	0.8398	-0.175555555555556	-0.231111111111111
15	0.05	10	80	-1.96909239575003	-1.95153505760192	-2.06415662054394	-2.02664148556009	-1.98241607816538	-1.9622974441751	0.228132181586186	0.2456895197343	0.13306795679228	0.17058309177613	0.214808499170835	0.234927133161123	0.8521	0.8311	0.7907	0.8212	0.8629	0.8433	-0.219444444444444	-0.275
16	0.06	10	80	-1.93654743948198	-1.9230695008197	-2.05094091057996	-2.01499241999841	-1.95525049829238	-1.93899116265449	0.260677137854241	0.274155076516518	0.146283666756254	0.182232157337811	0.241974079043837	0.258233414681728	0.8428	0.8286	0.7726	0.8081	0.858	0.841	-0.263333333333333	-0.318888888888889
17	0.07	10	80	-1.90292614537662	-1.89341037038036	-2.03574268949282	-2.0013487751549	-1.92867962192174	-1.91603696528786	0.294298431959603	0.303814206955858	0.161481887843399	0.195875802181321	0.268544955414476	0.281187612048359	0.8293	0.8156	0.7413	0.7813	0.8412	0.828	-0.307222222222222	-0.362777777777778
18	0.08	10	80	-1.88342564642704	-1.876318211471	-2.02321275070833	-1.99032746066971	-1.89898886166906	-1.88953830939427	0.313798930909181	0.320906365865221	0.17401182662789	0.206897116666507	0.29823571566716	0.307686267941945	0.8269	0.8158	0.7219	0.7658	0.8338	0.8232	-0.351111111111111	-0.406666666666667
19	0.09	10	80	-1.85600545327956	-1.85135841173339	-2.02401124844414	-1.99182102256346	-1.88064683198462	-1.87339444501446	0.341219124056661	0.345866165602834	0.173213328892078	0.20540355477276	0.316577745351599	0.323830132321761	0.8198	0.8116	0.7086	0.749	0.8294	0.8219	-0.395	-0.450555555555555
20	0.1	10	80	-1.82474730294632	-1.82127810978583	-2.00577880513507	-1.97539695355658	-1.85460365154464	-1.84942891094608	0.3724772743899	0.375946467550394	0.191445772201144	0.221827623779639	0.342620925791582	0.34779566639014	0.8048	0.7985	0.688	0.7271	0.8274	0.8205	-0.438888888888889	-0.494444444444445
21	0.01	10	250	-2.14951234225122	-2.13401538529863	-2.15923310822554	-2.14308609890965	-2.14642384044987	-2.13094704374777	0.0477122350850001	0.0632091920375863	0.0379914691106822	0.0541384784265708	0.0508007368863486	0.0662775335884502	0.9101	0.9003	0.8422	0.8623	0.9071	0.8957	-0.0442666666666667	-0.0620444444444445
22	0.02	10	250	-2.1134091553284	-2.09959515822093	-2.13686194827954	-2.12141366722424	-2.11292728376045	-2.09897503228071	0.0838154220078167	0.0976294191152851	0.0603626290566792	0.0758109101119833	0.0842972935757733	0.0982495450555141	0.897	0.8887	0.763	0.786	0.9005	0.8903	-0.0885333333333333	-0.106311111111111
23	0.03	10	250	-2.07384799299291	-2.06194227082719	-2.1305704029871	-2.11544507454987	-2.08326586526101	-2.07090026569493	0.123376584343311	0.13528230650903	0.0666541743491149	0.0817795027863459	0.113958712075205	0.126324311641285	0.8861	0.8781	0.685	0.7091	0.8905	0.8815	-0.1328	-0.150577777777778
24	0.04	10	250	-2.03962533717268	-2.02967240240163	-2.11425662804221	-2.09962845482783	-2.04955392686434	-2.03886615741586	0.15759924016354	0.167552174934588	0.0829679492940141	0.0975961225083872	0.147670650471876	0.158358419920361	0.8733	0.8659	0.6401	0.6554	0.88	0.8706	-0.177066666666667	-0.194844444444444
25	0.05	10	250	-2.00990905259875	-2.00201299085686	-2.09968074349073	-2.08552647286508	-2.02076091242408	-2.01172524014414	0.187315524737471	0.195211586479362	0.0975438338454881	0.111698104471141	0.176463664912139	0.185499337192082	0.8696	0.8618	0.617	0.6301	0.8687	0.8626	-0.221333333333333	-0.239111111111111
26	0.06	10	250	-1.97448248178295	-1.96846947465405	-2.08359577249115	-2.06992822614046	-1.99261196667593	-1.98527836311908	0.22274209555327	0.228755102682168	0.113628804845072	0.127296351195763	0.204612610660287	0.211946214217141	0.8564	0.851	0.6038	0.6095	0.8615	0.8567	-0.2656	-0.283377777777778
27	0.07	10	250	-1.94563572001832	-1.94126007961955	-2.07610851450233	-2.06271637016973	-1.97313389631266	-1.96732890304824	0.251588857317894	0.255964497716672	0.121116062833889	0.134508207166491	0.224090681023562	0.229895674287981	0.8484	0.8428	0.5938	0.5977	0.8564	0.8534	-0.309866666666667	-0.327644444444445
28	0.08	10	250	-1.91609970444497	-1.91334522356987	-2.07230311118567	-2.05912107926524	-1.9358689922533	-1.93168702849747	0.28112487289125	0.283879353766353	0.124921466150548	0.138103498070983	0.261355585082916	0.26553754883875	0.8402	0.8364	0.5803	0.5823	0.8492	0.8449	-0.354133333333333	-0.371911111111111
29	0.09	10	250	-1.87865140444883	-1.87722787129909	-2.06692930204727	-2.05397696326978	-1.91065556708872	-1.90771990777247	0.31857317288739	0.319996706037133	0.130295275288953	0.143247614066436	0.286569010247495	0.289504669563744	0.8324	0.8292	0.574	0.5754	0.8385	0.8348	-0.3984	-0.416177777777778
30	0.1	10	250	-1.85674254785893	-1.85626493105348	-2.05673427802098	-2.04416984827227	-1.88635170589418	-1.88481083454936	0.340482029477289	0.340959646282738	0.140490299315244	0.15305472906395	0.31087287144204	0.312413742786864	0.8232	0.8212	0.5808	0.5812	0.8339	0.8311	-0.442666666666667	-0.460444444444444
31	0.01	10	1000	-2.15773577490504	-2.15371692260659	-2.17088361104732	-2.1666914054059	-2.15994120200574	-2.15590428181707	0.0394888024311792	0.0435076547296318	0.0263409662888945	0.0305331719303208	0.0372833753304751	0.0413202955191476	0.9073	0.9041	0.6571	0.6633	0.9077	0.9055	-0.0444	-0.0488444444444444
32	0.02	10	1000	-2.12312106956207	-2.11950956712348	-2.15320581274176	-2.1491590335945	-2.12692476107186	-2.12326603434861	0.0741035077741476	0.0777150102127431	0.0440187645944601	0.0480655437417208	0.0702998162643613	0.0739585429876115	0.8988	0.8964	0.6072	0.6066	0.9043	0.9027	-0.0888	-0.0932444444444445
33	0.03	10	1000	-2.08971885162552	-2.08654346050555	-2.13624162268408	-2.13232684491039	-2.0958504375241	-2.09257827468854	0.107505725710702	0.110681116830665	0.0609829546521343	0.0648977324258304	0.101374139812117	0.10464630264768	0.8871	0.8843	0.5933	0.5921	0.8936	0.8916	-0.1332	-0.137644444444444
34	0.04	10	1000	-2.05480522126712	-2.0521067168322	-2.12743100550807	-2.12359372422518	-2.06471564999206	-2.06183574181679	0.142419356069099	0.14511786050402	0.0697935718281473	0.0736308531110432	0.132508927344159	0.135388835519431	0.8764	0.8739	0.577	0.5766	0.8802	0.8786	-0.1776	-0.182044444444444
35	0.05	10	1000	-2.02091145653636	-2.0187252864756	-2.10846061875117	-2.10475855868156	-2.03198354271327	-2.02953331318784	0.176313120799864	0.178499290860618	0.0887639585850488	0.0924660186546555	0.165241034622947	0.167691264148375	0.8714	0.87	0.5828	0.5828	0.8734	0.8727	-0.222	-0.226444444444444
36	0.06	10	1000	-1.9869044779799	-1.98524687654511	-2.10394193397035	-2.10029091958959	-2.00548647198929	-2.00345665034667	0.210320099356319	0.211977700791109	0.0932826433658689	0.0969336577466273	0.191738105346926	0.193767926989549	0.8611	0.8598	0.5777	0.5777	0.8642	0.863	-0.2664	-0.270844444444444
37	0.07	10	1000	-1.95455660941984	-1.95344567501267	-2.09422088910475	-2.09065156759155	-1.9835240068436	-1.98192292551148	0.242667967916375	0.243778902323549	0.103003688231472	0.106573009744665	0.213700570492618	0.21530165182474	0.8511	0.85	0.5785	0.5785	0.8631	0.8621	-0.3108	-0.315244444444444
38	0.08	10	1000	-1.91999352130997	-1.91940796149115	-2.08992681429399	-2.08640876241562	-1.95363189073311	-1.95245347961217	0.277231056026248	0.277816615845067	0.107297763042232	0.110815814920602	0.243592686603107	0.244771097724047	0.8387	0.8377	0.5761	0.5761	0.8485	0.8468	-0.3552	-0.359644444444444
39	0.09	10	1000	-1.89463664922589	-1.89451486118957	-2.07809073917579	-2.07467108352313	-1.92825704043664	-1.92751414780571	0.302587928110326	0.302709716146646	0.119133838160431	0.122553493813089	0.268967536899584	0.269710429530513	0.8275	0.8272	0.5858	0.5858	0.8386	0.8378	-0.3996	-0.404044444444444
40	0.1	10	1000	-1.86669137351059	-1.86707672414282	-2.06780092875641	-2.06445913968351	-1.89928086700046	-1.8990498274089	0.330533203825631	0.330147853193401	0.129423648579811	0.132765437652707	0.29794371033576	0.298174749927323	0.8258	0.825	0.5776	0.5776	0.8349	0.8347	-0.444	-0.448444444444445
41	0.01	30	20	-1.83803985059546	-1.83706523714142	-1.84349531460744	-1.84187926490797	-1.84031200237456	-1.83941402718966	0.359184726740755	0.360159340194797	0.353729262728778	0.355345312428253	0.356912574961662	0.357810550146562	0.2253	0.2232	0.2296	0.2249	0.2221	0.2211	-0.0422222222222222	-0.264444444444444
42	0.02	30	20	-1.81757560855983	-1.81717914176301	-1.83028922482977	-1.82926708146299	-1.81540228549361	-1.81495769137346	0.379648968776394	0.380045435573207	0.36693535250645	0.367957495873226	0.38182229184261	0.382266885962758	0.2352	0.2346	0.2616	0.2585	0.2271	0.2265	-0.0844444444444444	-0.306666666666667
43	0.03	30	20	-1.79858772122033	-1.79840803212207	-1.81366083118439	-1.8131193259416	-1.79600416905686	-1.79583784958885	0.398636856115888	0.398816545214154	0.383563746151827	0.384105251394618	0.401220408279355	0.401386727747374	0.2491	0.249	0.2831	0.2821	0.2451	0.245	-0.126666666666667	-0.348888888888889
44	0.04	30	20	-1.7767516358971	-1.77664820824807	-1.80185348419589	-1.80142690208681	-1.77751808838237	-1.77742483648891	0.420472941439121	0.420576369088146	0.395371093140333	0.395797675249408	0.419706488953851	0.419799740847307	0.2604	0.2602	0.3093	0.3086	0.2578	0.2577	-0.168888888888889	-0.391111111111111
45	0.05	30	20	-1.75961395641279	-1.75955326054195	-1.79010921153242	-1.78979825182922	-1.7628929630879	-1.76286427340058	0.437610620923425	0.437671316794271	0.407115365803801	0.407426325507001	0.434331614248315	0.434360303935639	0.2736	0.2735	0.3341	0.333	0.2745	0.2744	-0.211111111111111	-0.433333333333333
46	0.06	30	20	-1.74238463596505	-1.74236132254726	-1.77565483586562	-1.77548643297768	-1.74641697373237	-1.7463946179984	0.454839941371166	0.454863254788954	0.421569741470597	0.421738144358543	0.450807603603853	0.450829959337817	0.2796	0.2796	0.3484	0.3481	0.2892	0.2891	-0.253333333333333	-0.475555555555555
47	0.07	30	20	-1.72554229869222	-1.72553311885732	-1.771373510149	-1.77129031407332	-1.72664680524978	-1.72664680524978	0.471682278643995	0.471691458478897	0.42585106718722	0.425934263262901	0.470577772086443	0.470577772086443	0.2922	0.2922	0.3798	0.3796	0.2921	0.2921	-0.295555555555556	-0.517777777777778
48	0.08	30	20	-1.70712515883428	-1.70711858939972	-1.76034238612453	-1.76023089667551	-1.71959438754835	-1.71959438754835	0.490099418501943	0.490105987936503	0.436882191211694	0.436993680660707	0.477630189787871	0.477630189787871	0.2975	0.2975	0.3975	0.3973	0.3142	0.3142	-0.337777777777778	-0.56
49	0.09	30	20	-1.69481297880514	-1.69480489097003	-1.74967926101488	-1.74956131515555	-1.70192803292218	-1.70192803292218	0.502411598531082	0.502419686366185	0.447545316321341	0.447663262180666	0.495296544414035	0.495296544414035	0.3093	0.3093	0.4096	0.4094	0.3208	0.3208	-0.38	-0.602222222222222
50	0.1	30	20	-1.67523718202923	-1.67523718202923	-1.74499107416767	-1.74492017414969	-1.68715334734628	-1.68715334734628	0.52198739530699	0.52198739530699	0.452233503168553	0.452304403186525	0.510071229989943	0.510071229989943	0.3113	0.3113	0.4331	0.4329	0.3252	0.3252	-0.422222222222222	-0.644444444444444
51	0.01	30	80	-2.09942974610453	-2.06029388619993	-2.11167621949615	-2.06885120284336	-2.0986871543974	-2.05925439501247	0.0977948312316914	0.136930691136286	0.0855483578400733	0.128373374492856	0.0985374229388158	0.13797018232375	0.8143	0.6597	0.8415	0.6979	0.8157	0.6563	-0.0438888888888889	-0.0994444444444444
52	0.02	30	80	-2.05331320712834	-2.02383869391314	-2.08765474192862	-2.04782133488387	-2.05822197890021	-2.02725431426046	0.143911370207884	0.173385883423081	0.109569835407601	0.149403242452351	0.139002598436011	0.169970263075755	0.7456	0.6335	0.8172	0.7146	0.7583	0.6461	-0.0877777777777778	-0.143333333333333
53	0.03	30	80	-2.01020826536247	-1.99029515356676	-2.06445469597225	-2.02726144837604	-2.01665656887079	-1.99421899154505	0.187016311973752	0.20692942376946	0.132769881363965	0.169963128960183	0.180568008465432	0.203005585791172	0.6737	0.6005	0.7871	0.7097	0.7025	0.624	-0.131666666666667	-0.187222222222222
54	0.04	30	80	-1.96779307053717	-1.95523965161649	-2.04923312714585	-2.01433203946473	-1.97830929382455	-1.96306530033312	0.229431506799051	0.24198492571973	0.147991450190373	0.182892537871493	0.218915283511669	0.234159277003099	0.6221	0.572	0.7771	0.719	0.6512	0.5991	-0.175555555555556	-0.231111111111111
55	0.05	30	80	-1.92973814754929	-1.92245616794635	-2.03172847439328	-1.99899762568373	-1.94373696064801	-1.93365809015236	0.267486429786925	0.274768409389872	0.165496102942935	0.19822695165249	0.253487616688205	0.263566487183861	0.5729	0.5436	0.7573	0.7088	0.6212	0.5834	-0.219444444444444	-0.275
56	0.06	30	80	-1.89341238924936	-1.88938284420933	-2.01087508312253	-1.98049424290094	-1.91174014999856	-1.90555335181588	0.30381218808686	0.307841733126891	0.186349494213691	0.216730334435278	0.285484427337656	0.291671225520342	0.5334	0.5183	0.7505	0.7032	0.5753	0.5523	-0.263333333333333	-0.318888888888889
57	0.07	30	80	-1.863672843839	-1.86177646844103	-1.9918013360038	-1.96378972671313	-1.88118058486888	-1.87763073577625	0.333551733497223	0.335448108895187	0.205423241332423	0.23343485062309	0.316043992467337	0.319593841559964	0.5123	0.5039	0.732	0.6912	0.5543	0.5397	-0.307222222222222	-0.362777777777778
58	0.08	30	80	-1.83177704632824	-1.8308408898287	-1.97379981723728	-1.94799917991996	-1.85240545394225	-1.85033953139209	0.365447531007978	0.366383687507521	0.223424760098944	0.249225397416256	0.344819123393971	0.346885045944128	0.4802	0.476	0.7249	0.6879	0.535	0.5254	-0.351111111111111	-0.406666666666667
59	0.09	30	80	-1.80165232960544	-1.80121333259352	-1.96457465018407	-1.94043727798685	-1.82781157041576	-1.82668082935986	0.395572247730778	0.396011244742701	0.232649927152146	0.256787299349371	0.369413006920464	0.370543747976363	0.4583	0.4568	0.7264	0.6878	0.518	0.5124	-0.395	-0.450555555555555
60	0.1	30	80	-1.77659179686323	-1.77639410248218	-1.94885699169404	-1.92692127988694	-1.8046500252044	-1.80404552555361	0.420632780472987	0.420830474854039	0.248367585642179	0.270303297449284	0.392574552131823	0.393179051782607	0.4493	0.4481	0.7228	0.6876	0.5052	0.5023	-0.438888888888889	-0.494444444444445
61	0.01	30	250	-2.13929670365179	-2.12412611849961	-2.15148157731898	-2.13566244512947	-2.13995274207602	-2.12474587979606	0.0579278736844295	0.0730984588366099	0.0457430000172434	0.061562132206749	0.0572718352601975	0.072478697540161	0.872	0.8222	0.8748	0.8485	0.8716	0.8253	-0.0442666666666667	-0.0620444444444445
62	0.02	30	250	-2.09858158684904	-2.08530572031094	-2.12646822152905	-2.11152206869626	-2.10213333160984	-2.08864914076198	0.098642990487178	0.111918857025281	0.0707563558071729	0.0857025086399621	0.0950912457263828	0.108575436574242	0.8208	0.7805	0.8312	0.8113	0.83	0.7894	-0.0885333333333333	-0.106311111111111
63	0.03	30	250	-2.05966447062256	-2.04851032928184	-2.10824097148928	-2.09399591871438	-2.06373490177669	-2.05206320010494	0.137560106713661	0.148714248054384	0.0889836058469413	0.103228658621841	0.133489675559532	0.145161377231282	0.7761	0.7448	0.8144	0.796	0.7768	0.741	-0.1328	-0.150577777777778
64	0.04	30	250	-2.01703525576794	-2.00820197909284	-2.08942314813423	-2.07586808047852	-2.02747881584301	-2.01771629969325	0.180189321568275	0.189022598243374	0.107801429201989	0.121356496857698	0.169745761493214	0.179508277642969	0.7156	0.684	0.809	0.7908	0.7433	0.7117	-0.177066666666667	-0.194844444444444
65	0.05	30	250	-1.97824981274066	-1.97185162521866	-2.07455307598449	-2.06158752888861	-1.99368180309322	-1.98587848919613	0.218974764595558	0.225372952117557	0.122671501351729	0.135637048447606	0.203542774243	0.21134608814009	0.6673	0.6458	0.7979	0.7828	0.7001	0.6752	-0.221333333333333	-0.239111111111111
66	0.06	30	250	-1.94211960557438	-1.93785573493748	-2.05821682538983	-2.04586139825963	-1.96007671451604	-1.95426991725383	0.255104971761838	0.259368842398737	0.139007751946392	0.151363179076585	0.237147862820177	0.242954660082387	0.6294	0.6151	0.7838	0.7715	0.6689	0.6504	-0.2656	-0.283377777777778
67	0.07	30	250	-1.90297648962076	-1.90052648568141	-2.04131323353698	-2.02960145648019	-1.92809813435349	-1.92411421003592	0.294248087715456	0.296698091654809	0.155911343799241	0.167623120856025	0.269126442982728	0.273110367300299	0.581	0.5697	0.7763	0.7671	0.64	0.6267	-0.309866666666667	-0.327644444444445
68	0.08	30	250	-1.87172458129494	-1.87053575954469	-2.02249716210053	-2.01144701601084	-1.89543182069429	-1.89297354012349	0.325499996041279	0.326688817791525	0.174727415235693	0.185777561325375	0.301792756641928	0.304251037212728	0.5426	0.5371	0.7672	0.7585	0.6017	0.5913	-0.354133333333333	-0.371911111111111
69	0.09	30	250	-1.82910208879299	-1.82878735601159	-2.01075508514873	-2.00024770593235	-1.86497677169525	-1.86380780854268	0.368122488543233	0.368437221324631	0.186469492187491	0.196976871403872	0.332247805640965	0.333416768793535	0.5008	0.4979	0.7764	0.7679	0.5785	0.5711	-0.3984	-0.416177777777778
70	0.1	30	250	-1.80252798615665	-1.80268975548792	-1.99834090315752	-1.98837949597354	-1.83445816115854	-1.83422670299069	0.394696591179573	0.394534821848304	0.198883674178695	0.208845081362682	0.362766416177682	0.362997874345532	0.4852	0.4842	0.7773	0.7697	0.555	0.5507	-0.442666666666667	-0.460444444444444
71	0.01	30	1000	-2.15041306395538	-2.1464613145231	-2.16368611586145	-2.15956756991288	-2.15204439170198	-2.14807864849935	0.0468115133808422	0.0507632628131183	0.033538461474774	0.0376570074233427	0.0451801856342384	0.0491459288368703	0.8849	0.8739	0.8708	0.8686	0.888	0.8748	-0.0444	-0.0488444444444444
72	0.02	30	1000	-2.11374566598318	-2.11023719769856	-2.14023626006238	-2.13632620425035	-2.11332192001115	-2.10978013462751	0.0834789113530365	0.0869873796376615	0.0569883172738352	0.0608983730858688	0.0839026573250736	0.0874444427087053	0.8429	0.8339	0.8565	0.8526	0.8338	0.8244	-0.0888	-0.0932444444444445
73	0.03	30	1000	-2.07213279876934	-2.06910726871295	-2.11886806987047	-2.11514549832444	-2.07684161336408	-2.07373002541892	0.125091778566876	0.128117308623267	0.078356507465748	0.0820790790117796	0.120382963972137	0.123494551917301	0.7854	0.7768	0.8348	0.8269	0.802	0.7937	-0.1332	-0.137644444444444
74	0.04	30	1000	-2.03111008827289	-2.02861196905079	-2.10016785576027	-2.09661428435968	-2.03935290144586	-2.03668894310132	0.166114489063326	0.168612608285426	0.0970567215759539	0.100610292976544	0.157871675890358	0.160535634234902	0.7369	0.7284	0.8074	0.8015	0.7575	0.7483	-0.1776	-0.182044444444444
75	0.05	30	1000	-1.99836476590453	-1.99638228159699	-2.08206528837251	-2.0786762209165	-2.00805536941953	-2.0058263435351	0.198859811431693	0.200842295739231	0.115159288963714	0.118548356419723	0.189169207916691	0.191398233801115	0.7075	0.7011	0.7958	0.7915	0.7214	0.7156	-0.222	-0.226444444444444
76	0.06	30	1000	-1.95805581555778	-1.95665197964185	-2.06810800980861	-2.0648565323178	-1.97342263198448	-1.97165778354408	0.239168761778436	0.240572597694366	0.129116567527611	0.132368045018417	0.223801945351736	0.225566793792135	0.6477	0.6438	0.7789	0.7781	0.6873	0.6815	-0.2664	-0.270844444444444
77	0.07	30	1000	-1.91761469587456	-1.91680318904784	-2.05405448674537	-2.05094558172225	-1.94196824220542	-1.94065920579404	0.279609881461656	0.280421388288377	0.143170090590854	0.14627899561397	0.2552563351308	0.256565371542179	0.6093	0.606	0.7865	0.7865	0.6554	0.6505	-0.3108	-0.315244444444444
78	0.08	30	1000	-1.88365010213682	-1.88335249549159	-2.04077538354478	-2.03780243587135	-1.9082898432259	-1.90748446975794	0.313574475199403	0.313872081844629	0.156449193791439	0.159422141464865	0.288934734110321	0.289740107578279	0.5781	0.5757	0.7887	0.7887	0.6214	0.6173	-0.3552	-0.359644444444444
79	0.09	30	1000	-1.85090020579921	-1.85103169204822	-2.02527557683841	-2.02244678527958	-1.87820003382964	-1.87786161349166	0.346324371537005	0.346192885288001	0.17194900049781	0.174777792056639	0.31902454350658	0.319362963844554	0.5462	0.5455	0.783	0.783	0.6045	0.6029	-0.3996	-0.404044444444444
80	0.1	30	1000	-1.81771805180761	-1.8181670397986	-2.01630464009228	-2.01359122126695	-1.85006968754198	-1.85019178731557	0.379506525528613	0.379057537537617	0.180919937243937	0.183633356069265	0.347154889794235	0.347032790020652	0.5123	0.5116	0.7858	0.7857	0.5765	0.5752	-0.444	-0.448444444444445
81	0.01	80	20	-1.8327762375686	-1.8327762375686	-1.83602056676885	-1.83602056676885	-1.83195366915682	-1.83195366915682	0.364448339767623	0.364448339767623	0.361204010567364	0.361204010567364	0.365270908179396	0.365270908179396	0.0038	0.0038	0.0043	0.0043	0.0031	0.0031	-0.0422222222222222	-0.264444444444444
82	0.02	80	20	-1.80848479273547	-1.80848479273547	-1.82070234573477	-1.82070234573477	-1.80900876028602	-1.80900876028602	0.388739784600745	0.388739784600745	0.376522231601452	0.376522231601452	0.388215817050195	0.388215817050195	0.0044	0.0044	0.0059	0.0059	0.0042	0.0042	-0.0844444444444444	-0.306666666666667
83	0.03	80	20	-1.78832605759392	-1.78832605759392	-1.80649756051169	-1.80649756051169	-1.78862109298813	-1.78862109298813	0.408898519742303	0.408898519742303	0.39072701682453	0.39072701682453	0.408603484348087	0.408603484348087	0.0047	0.0047	0.0087	0.0087	0.0054	0.0054	-0.126666666666667	-0.348888888888889
84	0.04	80	20	-1.7676983150685	-1.7676983150685	-1.79459319092939	-1.79459319092939	-1.77051003008211	-1.77051003008211	0.42952626226772	0.42952626226772	0.402631386406831	0.402631386406831	0.42671454725411	0.42671454725411	0.0065	0.0065	0.0132	0.0132	0.0077	0.0077	-0.168888888888889	-0.391111111111111
85	0.05	80	20	-1.74840791521575	-1.74840791521575	-1.78179826676176	-1.78179826676176	-1.75271864306056	-1.75271864306056	0.448816662120471	0.448816662120471	0.415426310574454	0.415426310574454	0.444505934275663	0.444505934275663	0.0077	0.0077	0.0169	0.0169	0.0096	0.0096	-0.211111111111111	-0.433333333333333
86	0.06	80	20	-1.732303289097	-1.732303289097	-1.7693556893815	-1.7693556893815	-1.73499747682457	-1.73499747682457	0.46492128823922	0.46492128823922	0.427868887954717	0.427868887954717	0.462227100511649	0.462227100511649	0.0106	0.0106	0.0209	0.0209	0.0089	0.0089	-0.253333333333333	-0.475555555555555
87	0.07	80	20	-1.71124794159773	-1.71124794159773	-1.75927427440706	-1.75927427440706	-1.71858413212269	-1.71858413212269	0.485976635738487	0.485976635738487	0.437950302929161	0.437950302929161	0.478640445213533	0.478640445213533	0.0102	0.0102	0.0286	0.0286	0.0095	0.0095	-0.295555555555556	-0.517777777777778
88	0.08	80	20	-1.69460155200657	-1.69460155200657	-1.74949538817951	-1.74949538817951	-1.70436244561116	-1.70436244561116	0.502623025329653	0.502623025329653	0.447729189156705	0.447729189156705	0.492862131725056	0.492862131725056	0.0104	0.0104	0.0349	0.0349	0.0123	0.0123	-0.337777777777778	-0.56
89	0.09	80	20	-1.68078405905782	-1.68078405905782	-1.7392904985985	-1.7392904985985	-1.69014708000789	-1.69014708000789	0.5164405182784	0.5164405182784	0.45793407873772	0.45793407873772	0.507077497328328	0.507077497328328	0.0137	0.0137	0.042	0.042	0.0144	0.0144	-0.38	-0.602222222222222
90	0.1	80	20	-1.66298998450309	-1.66298998450309	-1.72731748750352	-1.72731748750352	-1.6750350434857	-1.6750350434857	0.53423459283313	0.53423459283313	0.4699070898327	0.4699070898327	0.522189533850521	0.522189533850521	0.0153	0.0153	0.0436	0.0436	0.017	0.017	-0.422222222222222	-0.644444444444444
91	0.01	80	80	-2.09063250692958	-2.05576240049412	-2.10731183092519	-2.06584047574207	-2.09122270229211	-2.05604904978682	0.106592070406637	0.141462176842097	0.0899127464110303	0.131384101594146	0.106001875044109	0.141175527549395	0.515	0.2506	0.6349	0.3172	0.5238	0.2499	-0.0438888888888889	-0.0994444444444444
92	0.02	80	80	-2.03867464959685	-2.01855830654231	-2.07912742503366	-2.04124643834957	-2.04421112963507	-2.0211234568379	0.158549927739366	0.178666270793906	0.118097152302555	0.155978138986647	0.153013447701154	0.176101120498318	0.3326	0.2079	0.5871	0.3371	0.3737	0.226	-0.0877777777777778	-0.143333333333333
93	0.03	80	80	-1.9925415986002	-1.98342103049	-2.0577911054144	-2.02304936752749	-1.99874132989905	-1.98671609526039	0.204682978736023	0.213803546846216	0.13943347192182	0.174175209808732	0.198483247437166	0.210508482075831	0.2225	0.1778	0.5585	0.361	0.2433	0.1869	-0.131666666666667	-0.187222222222222
94	0.04	80	80	-1.95162723396359	-1.94835433593558	-2.03759505334213	-2.00558575596148	-1.96013577843802	-1.9545357696809	0.245597343372627	0.248870241400644	0.15962952399409	0.191638821374736	0.237088798898199	0.242688807655316	0.1566	0.1452	0.5386	0.3832	0.1933	0.1683	-0.175555555555556	-0.231111111111111
95	0.05	80	80	-1.91493772887802	-1.91392080615195	-2.01609553549322	-1.98696146638986	-1.92736817672945	-1.9252032264795	0.282286848458196	0.283303771184271	0.181129041843001	0.21026311094636	0.269856400606768	0.272021350856723	0.119	0.1169	0.5108	0.3805	0.1541	0.1464	-0.219444444444444	-0.275
96	0.06	80	80	-1.88053177115349	-1.88030983518884	-1.99573235405828	-1.96924943393882	-1.89583254614029	-1.89501996582406	0.31669280618273	0.316914742147378	0.201492223277944	0.227975143397395	0.30139203119593	0.302204611512159	0.0954	0.095	0.4918	0.3768	0.1261	0.1234	-0.263333333333333	-0.318888888888889
97	0.07	80	80	-1.85092715316869	-1.85086362656438	-1.97565657075337	-1.95171379960107	-1.86868557676973	-1.86842791705374	0.346297424167533	0.346360950771835	0.221568006582849	0.24551077773515	0.328539000566491	0.328796660282483	0.0861	0.0861	0.4704	0.3757	0.1134	0.1122	-0.307222222222222	-0.362777777777778
98	0.08	80	80	-1.81798102456832	-1.81797375051733	-1.96150927195369	-1.93992204841887	-1.83951400146019	-1.83943414124824	0.379243552767896	0.379250826818891	0.235715305382532	0.257302528917353	0.357710575876026	0.357790436087982	0.0666	0.0666	0.476	0.3922	0.0972	0.0972	-0.351111111111111	-0.406666666666667
99	0.09	80	80	-1.7909692998629	-1.79096799870542	-1.94259703612387	-1.92329066564729	-1.81516264199747	-1.81514545728593	0.40625527747332	0.406256578630795	0.254627541212352	0.273933911688931	0.382061935338752	0.382079120050292	0.0674	0.0674	0.4599	0.3833	0.0938	0.0938	-0.395	-0.450555555555555
100	0.1	80	80	-1.76181531237173	-1.76181531237173	-1.92833585104044	-1.91134735321178	-1.7882290895155	-1.7882245635926	0.435409264964488	0.435409264964488	0.268888726295775	0.285877224124444	0.40899548782072	0.409000013743615	0.0531	0.0531	0.4541	0.3946	0.0856	0.0856	-0.438888888888889	-0.494444444444445
101	0.01	80	250	-2.13617521508291	-2.12110919852822	-2.1475891677777	-2.13190048349	-2.13710881129359	-2.12199756928442	0.0610493622533119	0.0761153788079953	0.0496354095585172	0.0653240938462178	0.060115766042629	0.0752270080518018	0.7186	0.5881	0.788	0.6775	0.7233	0.5928	-0.0442666666666667	-0.0620444444444445
102	0.02	80	250	-2.09393171013122	-2.08084974216777	-2.12335660175383	-2.10857517818488	-2.09663339144758	-2.08335258085236	0.103292867205001	0.11637483516845	0.0738679755823886	0.0886493991513344	0.100591185888642	0.113871996483861	0.5731	0.4716	0.7391	0.6575	0.5894	0.4932	-0.0885333333333333	-0.106311111111111
103	0.03	80	250	-2.05180947494055	-2.04124669946093	-2.10003508993782	-2.08609619728805	-2.05784392274059	-2.04654588701912	0.145415102395668	0.155977877875285	0.0971894873983978	0.111128380048164	0.139380654595634	0.1506786903171	0.4447	0.3745	0.6888	0.621	0.4811	0.4068	-0.1328	-0.150577777777778
104	0.04	80	250	-2.00951133064854	-2.00186372136129	-2.07678978834279	-2.06366914488175	-2.02029935936518	-2.01120330642638	0.187713246687683	0.195360855974925	0.120434788993425	0.133555432454466	0.176925217971038	0.186021270909841	0.3359	0.2912	0.6444	0.5879	0.3856	0.3319	-0.177066666666667	-0.194844444444444
105	0.05	80	250	-1.96921032939544	-1.96455224489043	-2.06084113989212	-2.04838764859875	-1.98406170676549	-1.97734241209394	0.228014247940779	0.232672332445786	0.136383437444104	0.148836928737474	0.213162870570732	0.219882165242277	0.25	0.231	0.6314	0.5861	0.3149	0.2784	-0.221333333333333	-0.239111111111111
106	0.06	80	250	-1.9313838752646	-1.92897064473318	-2.04196845281354	-2.03022518383487	-1.9467799387286	-1.94233097344947	0.265840702071616	0.268253932603036	0.15525612452268	0.166999393501349	0.250444638607616	0.254893603886748	0.1959	0.1858	0.6141	0.5721	0.2496	0.2285	-0.2656	-0.283377777777778
107	0.07	80	250	-1.89144559662781	-1.8904610385528	-2.02434704745164	-2.0132993723618	-1.91296222083779	-1.91040904192793	0.305778980708408	0.306763538783416	0.172877529884575	0.183925204974421	0.284262356498427	0.286815535408292	0.147	0.1426	0.5946	0.5617	0.2066	0.1931	-0.309866666666667	-0.327644444444445
108	0.08	80	250	-1.8579412078833	-1.85765324504928	-2.00424947247823	-1.99394390878961	-1.88277517655312	-1.88155323051769	0.339283369452921	0.339571332286937	0.192975104857989	0.203280668546614	0.3144494007831	0.315671346818527	0.1181	0.1163	0.5723	0.5408	0.1768	0.171	-0.354133333333333	-0.371911111111111
109	0.09	80	250	-1.8236110549339	-1.82356248739022	-1.99357128718232	-1.983819703757	-1.85188180812287	-1.85145994796931	0.373613522402324	0.373662089946001	0.203653290153895	0.213404873579217	0.345342769213349	0.345764629366912	0.0999	0.0995	0.5728	0.5431	0.1557	0.152	-0.3984	-0.416177777777778
110	0.1	80	250	-1.79102119242696	-1.79103880413252	-1.97901911474069	-1.96990676654403	-1.82123770472117	-1.82122422530924	0.406203384909254	0.406185773203702	0.218205462595529	0.227317810792186	0.375986872615053	0.376000352026981	0.0818	0.0815	0.5676	0.5355	0.1303	0.1293	-0.442666666666667	-0.460444444444444
111	0.01	80	1000	-2.14941913885235	-2.14548267726788	-2.16104298414428	-2.15695062306991	-2.15004068465875	-2.14609328850111	0.0478054384838642	0.0517419000683432	0.0361815931919409	0.04027395426631	0.0471838926774719	0.0511312888351054	0.7711	0.7396	0.8217	0.7995	0.7741	0.7419	-0.0444	-0.0488444444444444
112	0.02	80	1000	-2.10748985987137	-2.10402171290458	-2.13505208416189	-2.1311935084961	-2.11050395330041	-2.10699380290242	0.0897347174648515	0.0932028644316385	0.0621724931743306	0.0660310688401196	0.0867206240358085	0.0902307744337976	0.6227	0.5965	0.7589	0.7435	0.6392	0.6131	-0.0888	-0.0932444444444445
113	0.03	80	1000	-2.06723108113554	-2.06425416425787	-2.11348922957755	-2.10983093485164	-2.0722256477768	-2.06915938160747	0.129993496200682	0.132970413078347	0.0837353477586702	0.087393642484578	0.12499892955942	0.128065195728754	0.4958	0.4763	0.7228	0.7076	0.5264	0.5062	-0.1332	-0.137644444444444
114	0.04	80	1000	-2.02532964400277	-2.02288720922081	-2.09229398723431	-2.08882884729978	-2.03472657251091	-2.03211149823265	0.171894933333451	0.174337368115411	0.104930590101906	0.108395730036436	0.162498004825312	0.165113079103566	0.3743	0.3605	0.6893	0.678	0.4297	0.4148	-0.1776	-0.182044444444444
115	0.05	80	1000	-1.98563167451678	-1.98377527036195	-2.07373197430807	-2.07044395688406	-1.99959919492223	-1.99744506795899	0.21159290281944	0.213449306974269	0.123492603028145	0.126780620452162	0.197625382413991	0.19977950937723	0.2996	0.289	0.6665	0.6499	0.3628	0.352	-0.222	-0.226444444444444
116	0.06	80	1000	-1.94574906471907	-1.94450890738166	-2.05702730672067	-2.05390516897819	-1.96518797083639	-1.96351361308591	0.251475512617151	0.25271566995456	0.140197270615546	0.143319408358034	0.232036606499831	0.233710964250307	0.2268	0.2203	0.6454	0.6295	0.2955	0.2879	-0.2664	-0.270844444444444
117	0.07	80	1000	-1.9094608155774	-1.90878945384447	-2.03781260097897	-2.03487011250564	-1.93045514188823	-1.9292738385516	0.287763761758818	0.288435123491749	0.15941197635725	0.162354464830582	0.266769435447987	0.267950738784622	0.1876	0.1843	0.6074	0.5957	0.2428	0.2363	-0.3108	-0.315244444444444
118	0.08	80	1000	-1.87201129346478	-1.8718167748707	-2.0235835656131	-2.0207934351579	-1.89769022632905	-1.89699003388266	0.325213283871436	0.325407802465515	0.173641011723116	0.176431142178314	0.299534351007166	0.300234543453561	0.1391	0.1368	0.5915	0.5863	0.2053	0.2002	-0.3552	-0.359644444444444
119	0.09	80	1000	-1.8344883761047	-1.83460514681716	-2.00724442696545	-2.00462208187165	-1.86816047264533	-1.86792674902718	0.362736201231522	0.362619430519062	0.189980150370769	0.192602495464572	0.329064104690885	0.329297828309042	0.1106	0.1101	0.5881	0.5858	0.1858	0.1826	-0.3996	-0.404044444444444
120	0.1	80	1000	-1.79859378782111	-1.79886089511038	-1.99201698672169	-1.98955343594403	-1.83471256263312	-1.83487761635026	0.398630789515109	0.398363682225835	0.205207590614526	0.20767114139219	0.362512014703095	0.362346960985963	0.0905	0.0901	0.5808	0.5804	0.1509	0.1498	-0.444	-0.448444444444445
