# Supplementary material for: Inference for binomial probability based on dependent Bernoulli random variables with applications to meta‐analysis and group level studies
Source: Biom J. 2016 May 18;58(4):896–914. doi: 10.1002/bimj.201500115 (PMC4999030; doi:10.1002/bimj.201500115)
Supplement: Supplementary file 2 — Supporting Information [file BIMJ-58-896-s002.zip › README/FIGURE4/simulMetaAnalysysOfLogOdds.R]

simulMetaAnalysysOfLogOdds<-function(rho,k,n,piT,iters){
#For beta-binomial
LogOdds0itersBB<-numeric(iters)
LogOddsitersBB<-numeric(iters)
covLogOdds0BB<-0
covLogOddsBB<-0
#For lunn-davis
LogOdds0itersClus<-numeric(iters)
LogOddsitersClus<-numeric(iters)
covLogOdds0Clus<-0
covLogOddsClus<-0
#For copula
LogOdds0itersCopula<-numeric(iters)
LogOddsitersCopula<-numeric(iters)
covLogOdds0Copula<-0
covLogOddsCopula<-0
###############
#####################
   ###Estimation of parameter for Gaussian copula
   #####################
   ################################
   #######################
   bisect <- function(fn, lower, upper, tol=1.e-07, ...) { 
   f.lo <- fn(lower, ...) 
   f.hi <- fn(upper, ...) 
   feval <- 2 

   if (f.lo * f.hi > 0) stop("Root is not bracketed in the specified interval 
   \n") 
   chg <- upper - lower 

   while (abs(chg) > tol) { 
        x.new <- (lower + upper) / 2 
        f.new <- fn(x.new, ...) 
        if (abs(f.new) <= tol) break 
        if (f.lo * f.new < 0) upper <- x.new 
        if (f.hi * f.new < 0) lower <- x.new 
        chg <- upper - lower 
        feval <- feval + 1 
   } 
   list(x = x.new, value = f.new, fevals=feval) 
   }    
   ####################################
   FCorrBin<-function(rhoCopula,rho,piT){
   M<-matrix(c(rep(rhoCopula,times=4)),nrow=2,ncol=2)
   diag(M)<-c(rep(1,times=length(diag(M))))
   X<-c(qnorm(piT, mean = 0, sd = 1),qnorm(piT, mean = 0, sd = 1))
   pmnorm(X,mean=c(rep(0,times=2)),varcov=M)-(rho*piT*(1-piT)+piT^2)
   }
   rhoCopula<-bisect(FCorrBin,0,1,rho=rho,piT=piT)[[1]]

###################
######
LogOdds<-log(piT/(1-piT))
for(i in 1:iters){
   ni      <-rep(n,times=k) 
   ni[ni < 5] <- 5
   #errorLogOdds<-sqrt((1+(ni-1)*rho)/(ni*piT*(1-piT)))*qnorm(0.975)
   ###Beta-binomial data
   if(rho!=0){
   aiBB      <-rbetabinom(k, piT, size=ni, theta=rho^(-1)-1)}
   if(rho==0){
   aiBB      <-rbinom(k,ni,piT)}
   N<-sum(ni)
   MS_bBB<-1/(k-1)*(sum(aiBB^2/ni)-1/N*(sum(aiBB))^2)
   MS_wBB<-1/(N-k)*(sum(aiBB)-sum(aiBB^2/ni))
   n0<-(N-sum((ni^2)/N))/(k-1)
   rho_anovBB<-(MS_bBB-MS_wBB)/(MS_bBB+(n0-1)*MS_wBB)
   wi0BB<-((1+(ni-1)*rho_anovBB)*(1/aiBB+1/(ni-aiBB)))^-1
   LogOdds0BB<-log(aiBB/(ni-aiBB))
   if(sum(aiBB==0)>0){
   LogOdds0BB<-log((aiBB+1/2)/(ni-aiBB+1/2))
   wi0BB<-((1+(ni-1)*rho_anovBB)*(1/(aiBB+0.5)+1/(ni-aiBB+0.5)))^-1
   }
   LogOdds0BBMA<-sum(wi0BB*LogOdds0BB)/sum(wi0BB)
   errorLogOdds0BB<-sqrt(sum(wi0BB)^-1)*qnorm(0.975)
   LogUOdds0BB<-LogOdds0BBMA+errorLogOdds0BB
   LogLOdds0BB<-LogOdds0BBMA-errorLogOdds0BB
   covLogOdds0BB<-covLogOdds0BB+(LogUOdds0BB>LogOdds)*(LogOdds>LogLOdds0BB)
   LogOdds0itersBB[i]<-LogOdds0BBMA
   LogOddsBB<-log((aiBB+1/2)/(ni-aiBB+1/2))
   wiBB<-((1+(ni-1)*rho_anovBB)*(1/(aiBB+0.5)+1/(ni-aiBB+0.5)))^-1
   LogOddsBBMA<-sum(wiBB*LogOddsBB)/sum(wiBB)
   errorLogOddsBB<-sqrt(sum(wiBB)^-1)*qnorm(0.975)
   LogUOddsBB<-LogOddsBBMA+errorLogOddsBB
   LogLOddsBB<-LogOddsBBMA-errorLogOddsBB
   covLogOddsBB<-covLogOddsBB+(LogUOddsBB>LogOdds)*(LogOdds>LogLOddsBB)
   LogOddsitersBB[i]<-LogOddsBBMA
   ###Clustered binary data from LD
   aiClus<-numeric(k)
   if(rho!=0){
   for(j in 1:k)
   {
   X_obs1<-numeric(ni[j]) # nj is a total number of observations in group i for study j 
   U_1jk<-numeric(ni[j])
   Y_1jk<-numeric(ni[j])
   Z_1j<-numeric(ni[j])
   ########################
   U_1jk<-rbinom(ni[j],1,sqrt(rho))
   Y_1jk<-rbinom(ni[j],1,piT) # p_1j is the probability of a particular event
   Z_1j<-rep(rbinom(1,1,piT),ni[j])
   X_obs1<-(1-U_1jk)*Y_1jk+U_1jk*Z_1j
   aiClus[j]=sum(X_obs1)
   }}
   if(rho==0){
   aiClus      <-rbinom(k,ni,piT)}
   ###############Anova estimator from clustered data LD##################
   N<-sum(ni)
   MS_bClus<-1/(k-1)*(sum(aiClus^2/ni)-1/N*(sum(aiClus))^2)
   MS_wClus<-1/(N-k)*(sum(aiClus)-sum(aiClus^2/ni))
   rho_anovClus<-(MS_bClus-MS_wClus)/(MS_bClus+(n0-1)*MS_wClus)
   LogOdds0Clus<-log(aiClus/(ni-aiClus))
   wi0Clus<-((1+(ni-1)*rho_anovClus)*(1/aiClus+1/(ni-aiClus)))^-1
   if(sum(aiClus==0)>0){
   LogOdds0Clus<-log((aiClus+1/2)/(ni-aiClus+1/2))
   wi0Clus<-((1+(ni-1)*rho_anovClus)*(1/(aiClus+0.5)+1/(ni-aiClus+0.5)))^-1
   }
   LogOdds0ClusMA<-sum(wi0Clus*LogOdds0Clus)/sum(wi0Clus)
   errorLogOdds0Clus<-sqrt(sum(wi0Clus)^-1)*qnorm(0.975)
   LogUOdds0Clus<-LogOdds0ClusMA+errorLogOdds0Clus
   LogLOdds0Clus<-LogOdds0ClusMA-errorLogOdds0Clus
   covLogOdds0Clus<-covLogOdds0Clus+(LogUOdds0Clus>LogOdds)*(LogOdds>LogLOdds0Clus)
   LogOdds0itersClus[i]<-LogOdds0ClusMA
   LogOddsClus<-log((aiClus+1/2)/(ni-aiClus+1/2))
   wiClus<-((1+(ni-1)*rho_anovClus)*(1/(aiClus+0.5)+1/(ni-aiClus+0.5)))^-1
   LogOddsClusMA<-sum(wiClus*LogOddsClus)/sum(wiClus)
   errorLogOddsClus<-sqrt(sum(wiClus)^-1)*qnorm(0.975)
   LogUOddsClus<-LogOddsClusMA+errorLogOddsClus
   LogLOddsClus<-LogOddsClusMA-errorLogOddsClus
   covLogOddsClus<-covLogOddsClus+(LogUOddsClus>LogOdds)*(LogOdds>LogLOddsClus)
   LogOddsitersClus[i]<-LogOddsClusMA
   ############################################################
   ############Estimation from Gaussian Copula#################
   ############################################################
   aiClusBinCopula<-numeric(k*n)
   if(rho!=0){
   Sigma<-matrix(c(rep(rhoCopula,times=n*n)),nrow=n,ncol=n)
   diag(Sigma)<-c(rep(1,times=length(diag(Sigma))))
   d <- nrow(Sigma)
   A <- t(chol(Sigma))
   U <- matrix(nrow = k, ncol = d)
   ## Simulation (non-vectorized version)
   for (m in 1:k){
    Z      <- rnorm(d)
    X      <- A%*%Z
    U[m, ] <- pnorm(X)
   }
   ## Simulation (compact vectorized version) 
   U <- pnorm(matrix(rnorm(k*d), ncol = d) %*% chol(Sigma))
   aiClusBinCopula  <-qbinom(U,size=1,prob=piT)
   aiClusCopula     <- rowSums(aiClusBinCopula)}
   N<-sum(ni)
   MS_bCopula<-1/(k-1)*(sum(aiClusCopula^2/ni)-1/N*(sum(aiClusCopula))^2)
   MS_wCopula<-1/(N-k)*(sum(aiClusCopula)-sum(aiClusCopula^2/ni))
   rho_anovCopula<-(MS_bCopula-MS_wCopula)/(MS_bCopula+(n0-1)*MS_wCopula)
   if(rho==0){
   aiClusCopula      <-rbinom(k,ni,piT)}
   LogOdds0ClusCopula<-log(aiClusCopula/(ni-aiClusCopula))
   wi0Copula<- ((1+(ni-1)*rho_anovCopula)*(1/aiClusCopula+1/(ni-aiClusCopula)))^-1
   if(sum(aiClusCopula==0)>0){
   LogOdds0ClusCopula<-log((aiClusCopula+1/2)/(ni-aiClusCopula+1/2)) 
   wi0Copula<- ((1+(ni-1)*rho_anovCopula)*(1/(aiClusCopula+0.5)+1/(ni-aiClusCopula+0.5)))^-1
   }
   LogOdds0ClusCopulaMA<-sum(wi0Copula*LogOdds0ClusCopula)/sum(wi0Copula)
   errorLogOdds0Copula<-sqrt(sum(wi0Copula)^-1)*qnorm(0.975)
   LogUOdds0ClusCopula<-LogOdds0ClusCopulaMA+errorLogOdds0Copula
   LogLOdds0ClusCopula<-LogOdds0ClusCopulaMA-errorLogOdds0Copula
   LogOdds0itersCopula[i]<-LogOdds0ClusCopulaMA
   covLogOdds0Copula<-covLogOdds0Copula+(LogUOdds0ClusCopula>LogOdds)*(LogOdds>LogLOdds0ClusCopula)
   LogOddsClusCopula<-log((aiClusCopula+1/2)/(ni-aiClusCopula+1/2))
   wiCopula<- ((1+(ni-1)*rho_anovCopula)*(1/(aiClusCopula+0.5)+1/(ni-aiClusCopula+0.5)))^-1
   LogOddsClusCopulaMA<-sum(wiCopula*LogOddsClusCopula)/sum(wiCopula)
   errorLogOddsCopula<-sqrt(sum(wiCopula)^-1)*qnorm(0.975)
   LogUOddsClusCopula<-LogOddsClusCopulaMA+errorLogOddsCopula
   LogLOddsClusCopula<-LogOddsClusCopulaMA-errorLogOddsCopula
   covLogOddsCopula<-covLogOddsCopula+(LogUOddsClusCopula>LogOdds)*(LogOdds>LogLOddsClusCopula)
   LogOddsitersCopula[i]<-LogOddsClusCopulaMA 
}
###For beta-binomial
LogOdds0meanBB<-mean(LogOdds0itersBB)
LogOddsmeanBB<-mean(LogOddsitersBB)
LogOdds0biasBB<-(LogOdds0meanBB-LogOdds)
LogOddsbiasBB<-(LogOddsmeanBB-LogOdds)
covLogOdds0BB<-covLogOdds0BB/iters
covLogOddsBB<-covLogOddsBB/iters
###For lunn-davis
LogOdds0meanClus<-mean(LogOdds0itersClus)
LogOddsmeanClus<-mean(LogOddsitersClus)
LogOdds0biasClus<-(LogOdds0meanClus-LogOdds)
LogOddsbiasClus<-(LogOddsmeanClus-LogOdds)
covLogOdds0Clus<-covLogOdds0Clus/iters
covLogOddsClus<-covLogOddsClus/iters
##for Gaussian copula
LogOdds0meanCopula<-mean(LogOdds0itersCopula)
LogOddsmeanCopula<-mean(LogOddsitersCopula)
LogOdds0biasCopula<-(LogOdds0meanCopula-LogOdds)
LogOddsbiasCopula<-(LogOddsmeanCopula-LogOdds)
covLogOdds0Copula<-covLogOdds0Copula/iters
covLogOddsCopula<-covLogOddsCopula/iters
biash_ther0<-(-(1-2*piT)*(1+(n-1)*rho)/(2*n*piT*(1-piT)))
biash_ther<-(1-2*piT)/(2*n*piT*(1-piT))-((1-2*piT)*(1+(n-1)*rho)/(2*n*piT*(1-piT)))
return(c(rho,k,n,LogOdds0meanBB,LogOddsmeanBB,LogOdds0meanClus,LogOddsmeanClus,LogOdds0meanCopula,LogOddsmeanCopula,LogOdds0biasBB,LogOddsbiasBB,LogOdds0biasClus,LogOddsbiasClus,LogOdds0biasCopula,LogOddsbiasCopula,covLogOdds0BB,covLogOddsBB,covLogOdds0Clus,covLogOddsClus,covLogOdds0Copula,covLogOddsCopula,biash_ther,biash_ther0))
}
