# Supplementary material for: Inference for binomial probability based on dependent Bernoulli random variables with applications to meta‐analysis and group level studies
Source: Biom J. 2016 May 18;58(4):896–914. doi: 10.1002/bimj.201500115 (PMC4999030; doi:10.1002/bimj.201500115)
Supplement: Supplementary file 2 — Supporting Information [file BIMJ-58-896-s002.zip › README/MANUSCRIPT/Letter to the Editor final.txt]

Dear Dr Edler,

Thank you very much for accepting our Ms. We are now submitting a final version which takes into account all suggestions of yourself, the Associate Editor and the
referees.

Editor comments:

1. We have added different symbols to differently colored lines so that they can be differentiated in black and white edition.
2. We have deleted legend boxes, as the same content is included in the legend under each figure.
3. We have reduced the nu8mber of figures to four, and added the detailed figures to Web Appendix.
4. We have not included a new schematic table describing the figures as we felt that with just 4 figures this won't save much space.

Reviewer 2:

1. qualified statement p.2 re number of clusters K  by adding "in group level studies". Added to the end of para "In meta-analysis, though, the number of studies may
be quite small."
2. Standardised the title for Exanple 4 to read {\bf Example 4:  Over-dispersed binomial model for arcsine transformation}
3. Yes, the referee is absolutely correct that the additive and multiplicative models of meta-analysis are closely related, and we are aware of this relationship
though we have not mentioned this in this paper. This is mentioned in Kulinskaya and Olkin (2014).
4. We expanded the labels to read "intra-class correlation $\rho$".
5. We considerably shortened and improved the figures. This also applies to comments 8-10.
6. Added to end of Section 3.1. "This may not be satisfied  when the number of studies $K$ is too large, or the sample size $\bar{n}$ is too small.  ....In practice,
as the constant $c$ is not known, particular caution is required in the case of a large number of comparatively small studies."
7. Changed Section 3.3. para 2 line 2 to "The analysis of variance
(AOV) estimator and an estimator based on a weighted average of Pearson
correlation coefficients between pairs of observations within each group, denoted $\hat\rho_{PPR}$ by \cite{ridout1999estimating}
perform best in terms of bias. "
11. Yes, now tables in the Web Appendix have letter A with a number, i.e. Table A1 and  A2.
12. We feel that this is of interest as it shows how much estimation of $\rho$ can affect the results.

Associate Editor:

1. We gave greatly reduced the number of Figures.
2. re Figure 1, we are discussing the first order approximation to bias (blue lines) and the bias is well  approximated by these blue lines for GC and BB but not the
LD model.
3. We have deleted references to Appendices A, B, C etc.
4. We have corrected this.
