# Supplementary material for: Inference for binomial probability based on dependent Bernoulli random variables with applications to meta‐analysis and group level studies
Source: Biom J. 2016 May 18;58(4):896–914. doi: 10.1002/bimj.201500115 (PMC4999030; doi:10.1002/bimj.201500115)
Supplement: Supplementary file 2 — Supporting Information [file BIMJ-58-896-s002.zip › README/README.txt]

###########################################################################
######This is a README.txt file for  reproducing the results ##############
################for the manusctipt with title:#############################
####Inference for Binomial Probability Based on Dependent Bernoulli #######
##Variables with Applications to Meta-analysis and Group Level Studies#####
###########################################################################

###################The title of the manuscript#############################
####Inference for Binomial Probability Based on Dependent Bernoulli #######
##Variables with Applications to Meta-analysis and Group Level Studies#####

#####################The authors of the manuscript#########################
#####Ilyas Bakbergenuly
#####Elena Kulinskaya
#####Stephen Morgenthaler
###########################################################################
#########Ilyas Bakbergenuly is responsible for writing the code ###########
#######If you have any questions, please do not hesistate to###############
##contact Ilyas Bakbergenuly on email address I.Bakbergenuly@uea.ac.uk#####

########All the simulations were run in High Performance Computing ########
#################Versions of R that the code was tested##############
#R version 3.0.3 (2014-03-06)
#Platform: x86_64-w64-mingw32/x64 (64-bit)

#locale:
#[1] LC_COLLATE=English_United Kingdom.1252  LC_CTYPE=English_United Kingdom.1252   
#[3] LC_MONETARY=English_United Kingdom.1252 LC_NUMERIC=C                           
#[5] LC_TIME=English_United Kingdom.1252    

#attached base packages:
#[1] stats     graphics  grDevices utils     datasets  methods   base     

#other attached packages:
#[1] emdbook_1.3.4   plyr_1.8.1      lattice_0.20-27 MASS_7.3-29     mnormt_1.5-1   

#loaded via a namespace (and not attached):
#[1] grid_3.0.3  Rcpp_0.11.0 tools_3.0.3
###############################################################################################
##### In R studio, please go to the menu do the following
##### Go to session-> Set Working Directory -> Choose directory
##### and set the working directory the README folder.
###############################################################################################

############################Beginning of Figure 1##############################################
####The data for figure 1 is simulated using the functions 
#### simulArcsine saved in .R file simulArcsine.R in the directory FIGURE1
#### simulLogOdds saved in .R file simulLogOdds.R in the directory FIGURE1
#### and saved in the csv files 
#### DataForArcsine.csv
#### DataForLogOdds.csv
###############################################################################################
##For the Figure 1
##Make sure the current directory is the folder README folder
###For Arcsine simulations, the code is as following
#Upload the library mnormt and library emdbook using the commands
set.seed(1)
library(mnormt)
library(emdbook)
##now source the function simulArcsine for arcsine transformation:
source("FIGURE1/simulArcsine.R")
###Set the sample sizes for simulation
N<-numeric(8)
N[1]<-10
N[2]<-20
N[3]<-40
N[4]<-80
N[5]<-160
N[6]<-250
N[7]<-640
N[8]<-1000
###Set the values for intra-cluster correlation for simulation
rho<-numeric(10)
rho[1]<-0.01
rho[2]<-0.02
rho[3]<-0.03
rho[4]<-0.04
rho[5]<-0.05
rho[6]<-0.06
rho[7]<-0.07
rho[8]<-0.08
rho[9]<-0.09
rho[10]<-0.1
###initiating the variable for switching the rows
ii<-0
##set the probability for simulation
piT=0.1
##set the matrix for saving the simulated data
resBBandLDandNC<-numeric(80*23)
dim(resBBandLDandNC)<-c(80,23)
###name the columns 
colnames(resBBandLDandNC)<-c("rho","k","n","h_meanBB","h_mean0BB","h_meanClus","h_mean0Clus","h_meanClusCopula","h_mean0ClusCopula","biashBB","biash0BB","biashClus","biash0Clus","biashClusCopula","biash0ClusCopula","covPBB","covP0BB","covPClus","covP0Clus","covPClusCopula","covP0ClusCopula","biash_ther","biash_ther0")
###starting two for loops for simulation of the data 
for (j in 1:8){#######    N
for (t in 1:10){ ###### rho
ii=ii+1
##running the function simulArcsine and saving the data in the matrix resBBandLDandNC row by row
resBBandLDandNC[ii,]<-simulArcsine(rho=rho[t],k=1,n=N[j],piT=piT,iters=10000)
##saving the results in DataForArcsine.csv file to the directory FIGURE1
write.csv(resBBandLDandNC,"FIGURE1/DataForArcsine.csv")
}}
#### The headers of the DataForArcsine.csv correspond to : 
#"rho" - theoretical intra-cluster correlation for setting the simulations
#"k"- the number of studies
#"n"- the sample size in each arm
#"h_meanBB" - the mean of arcsine transformation from Beta-Binomial model with Anscombe continuity correction from 10000 simulations
#"h_mean0BB" - the mean of arcsine transformation from Beta-Binomial model without Anscombe continuity correction from 10000 simulations
#"h_meanClus" - the mean of  arcsine transformation from Lunn and Davies model with Anscombe continuity correction from 10000 simulations
#"h_mean0Clus" - the mean of arcsine transformation from Lunn and Davies model without Anscombe continuity correction from 10000 simulations
#"h_meanClusCopula" - the mean of  arcsine transformation from Gaussian Copula model with Anscombe continuity correction from 10000 simulations
#"h_mean0ClusCopula"- the mean of arcsine transformation from Gaussian Copula model without Anscombe continuity correction from 10000 simulations
#"biashBB" - bias of arcsine transformation from Beta-Binomial model with Anscombe continuity correction from 10000 simulations
#"biash0BB" - bias of arcsine transformation from Beta-Binomial model without Anscombe continuity correction from 10000 simulations
#"biashClus" - bias of arcsine transformation from Lunn and Davies model with Anscombe continuity correction from 10000 simulations
#"biash0Clus" - bias of arcsine transformation from Lunn and Davies model without Anscombe continuity correction from 10000 simulations
#"biashClusCopula" - bias of arcsine transformation from Gaussian Copula model with Anscombe continuity correction from 10000 simulations
#"biash0ClusCopula" -  bias of arcsine transformation from Gaussian Copula model without Anscombe continuity correction from 10000 simulations
#"covPBB" - coverage of arcsine transformation from Beta-Binomial model with Anscombe continuity correction from 10000 simulations
#"covP0BB" - coverage of arcsine transformation from Beta-Binomial model without Anscombe continuity correction from 10000 simulations
#"covPClus" - coverage of arcsine transformation from Lunn and Davies model with Anscombe continuity correction from 10000 simulations
#"covP0Clus" - coverage of arcsine transformation from Lunn and Davies model without Anscombe continuity correction from 10000 simulations
#"covPClusCopula" - coverage of arcsine transformation from Gaussian Copula model with Anscombe continuity correction from 10000 simulations
#"covP0ClusCopula" - coverage of arcsine transformation from Gaussian Copula model without Anscombe continuity correction from 10000 simulations
#"biash_ther" - theoretical bias of arcsine transformation of order 1/n  with Anscombe continuity correction
#"biash_ther0" - theoretical bias of arcsine transformation of order 1/n  without Anscombe continuity correction

#######################################################################################
#######################################################################################
#######################################################################################
###For LogOdds simulations, the code is as following
#Upload the library mnormt and library emdbook using the commands
set.seed(1)
library(mnormt)
library(emdbook)
###now source the function simulLogOdds for LogOdds transformation:
source("FIGURE1/simulLogOdds.R")
###Set the sample sizes for simulation
N<-numeric(8)
N[1]<-10
N[2]<-20
N[3]<-40
N[4]<-80
N[5]<-160
N[6]<-250
N[7]<-640
N[8]<-1000
###Set the values for intra-cluster correlation for simulation
rho<-numeric(10)
rho[1]<-0.01
rho[2]<-0.02
rho[3]<-0.03
rho[4]<-0.04
rho[5]<-0.05
rho[6]<-0.06
rho[7]<-0.07
rho[8]<-0.08
rho[9]<-0.09
rho[10]<-0.1
###initiating the variable for switching the rows
ii<-0
##set the probability for simulation
piT=0.1
##set the matrix for saving the simulated data
simulLogOddsRes<-numeric(80*23)
dim(simulLogOddsRes)<-c(80,23)
###name the columns 
colnames(simulLogOddsRes)<-c("rho","k","n","LogOdds0meanBB","LogOddsmeanBB","LogOdds0meanClus","LogOddsmeanClus","LogOdds0meanCopula","LogOddsmeanCopula","LogOdds0biasBB","LogOddsbiasBB","LogOdds0biasClus","LogOddsbiasClus","LogOdds0biasCopula","LogOddsbiasCopula","covLogOdds0BB","covLogOddsBB","covLogOdds0Clus","covLogOddsClus","covLogOdds0Copula","covLogOddsCopula","biash_ther","biash_ther0")
###starting two for loops for simulation of the data 
for (j in 1:8){#######    N
for (t in 1:10){###### rho
ii=ii+1
##running the function simulArcsine and saving the data in the matrix resBBandLDandNC row by row	
simulLogOddsRes[ii,]<-simulLogOdds(rho=rho[t],k=1,n=N[j],piT=piT,iters=10000)
##saving the results in csv file to the directory FIGURE1
write.csv(simulLogOddsRes,"FIGURE1/DataForLogOdds.csv")
}}
#### The headers of the DataForLogOdds.csv correspond to : 
#"rho" - theoretical intra-cluster correlation for setting the simulations
#"k" - the number of studies
#"n" - the sample size in each arm
#"LogOdds0meanBB" -  the mean of log odds transformation from Beta-Binomial model without Anscombe continuity correction from 10000 simulations
#"LogOddsmeanBB"  -  the mean of log odds transformation from Beta-Binomial model with Anscombe continuity correction from 10000 simulations
#"LogOdds0meanClus" -  the mean of log odds transformation from Lunn and Davies model without Anscombe continuity correction from 10000 simulations
#"LogOddsmeanClus"  -  the mean of log odds transformation from Lunn and Davies model with Anscombe continuity correction from 10000 simulations
#"LogOdds0meanCopula" -  the mean of log odds transformation from Gaussian Copula model without Anscombe continuity correction from 10000 simulations
#"LogOddsmeanCopula" -  the mean of log odds transformation from Gaussian Copula model with Anscombe continuity correction from 10000 simulations
#"LogOdds0biasBB" -  the bias of log odds transformation from Beta-Binomial model without Anscombe continuity correction from 10000 simulations
#"LogOddsbiasBB"  -  the bias of log odds transformation from Lunn and Davies model with Anscombe continuity correction from 10000 simulations
#"LogOdds0biasClus" - the bias of log odds transformation from Lunn and Davies model without Anscombe continuity correction from 10000 simulations
#"LogOddsbiasClus"  -  the bias of log odds transformation from Gaussian Copula model with Anscombe continuity correction from 10000 simulations
#"LogOdds0biasCopula" - the bias of log odds transformation from Gaussian Copula model without Anscombe continuity correction from 10000 simulations
#"LogOddsbiasCopula" - the bias of log odds transformation from Gaussian Copula model with Anscombe continuity correction from 10000 simulations
#"covLogOdds0BB" - the coverage of log odds transformation from Beta-Binomial model without Anscombe continuity correction from 10000 simulations
#"covLogOddsBB" - the coverage of log odds transformation from Beta-Binomial model with Anscombe continuity correction from 10000 simulations
#"covLogOdds0Clus" -  the coverage of log odds transformation from Lunn and Davies model without Anscombe continuity correction from 10000 simulations
#"covLogOddsClus" -  the coverage of log odds transformation from Lunn and Davies model with Anscombe continuity correction from 10000 simulations
#"covLogOdds0Copula" - the coverage of log odds transformation from Gaussian Copula model without Anscombe continuity correction from 10000 simulations
#"covLogOddsCopula" - the coverage of log odds transformation from Gaussian Copula model with Anscombe continuity correction from 10000 simulations
#"biash_ther" -  theoretical bias of log odds transformation of order 1/n  with Anscombe continuity correction
#"biash_ther0" -  theoretical bias of log odds transformation of order 1/n  without Anscombe continuity correction

###############################################################################################
########Based on the results of the simulations, the Figure 1 is plotted as follows############
###LogOdds and Arcsine are plotted in one plot
####reading the simulates data
simLogOdds<-read.csv("FIGURE1/DataForLogOdds.csv")
simArcsine<-read.csv("FIGURE1/DataForArcsine.csv")
#####Initiating the sample sizes for Figure 1
NN<-c(40,160,640)
###########################################################################################
###########################################################################################
dev.off()
###saving the plot in the directory FIGURE1/
pdf("FIGURE1/BiasPlotLogOddsAsinBBandLDandNCp01Kis1.pdf", height=22, width=15,onefile=FALSE)
par(mfrow=c(2,3)) 
for (i in 1:3)#######    N
{
####################Log Odds ###########################
tab00<-simLogOdds[simLogOdds$n==NN[i],]
p<-tab00$rho
##Bias from Beta-binomial model with Gart correction
plot(p,tab00$LogOddsbiasBB, axes=FALSE, ylim=c(-0.65,0.01),xlim=c(0.01,.1), type="l", lty=1,col=1, xlab=expression(paste(" Intra-cluster correlation ", rho)),ylab="Bias",cex.lab=1.7, cex.sub=2)## black solid line 
points(p,tab00$LogOddsbiasBB,pch=1,cex=2)####
#############################################empty circles
####################################################################
##Bias from Beta-binomial model without Gart correction
lines(p,tab00$LogOdds0biasBB,lty=5,col=1) ### black dashed line
points(p,tab00$LogOdds0biasBB,pch=16,cex=2) ###filled circles
##Bias from clustered binary from Lunn and Davies model with Gart correction
lines(p,tab00$LogOddsbiasClus,lty=1,col=2) ### red solid line 
points(p,tab00$LogOddsbiasClus,pch=0,cex=2) ###  empty squares
##Bias from clustered binary from Lunn and Davies model without Gart correction
lines(p,tab00$LogOdds0biasClus,lty=5,col=2) ### red dashed line
points(p,tab00$LogOdds0biasClus,pch=15,cex=2) ### filled squares
##Bias from Gaussian Copula model with Gart correction
lines(p,tab00$LogOddsbiasCopula,lty=1,col=3) ### green solid line 
points(p,tab00$LogOddsbiasCopula,pch=2,cex=2) ### empty triangles
##Bias from Gaussian Copula model without Gart correction
lines(p,tab00$LogOdds0biasCopula,lty=5,col=3) ### green dashed line
points(p,tab00$LogOdds0biasCopula,pch=17,cex=2) ### filled triangles
###################################################
#########theorerical bias of order 1/n#############
lines(p,tab00$biash_ther,lty=1,col=4)  
lines(p,tab00$biash_ther0,lty=5,col=4) 
###################################################
Axis(at=c(0.01,0.02,0.03,0.04,0.05,0.06,0.07,0.08,0.09,0.1),side=1,cex.axis=1.3)
Axis(at=c(-0.65,-0.6,-0.55,-0.5,-0.45,-0.4,-0.35,-0.30,-0.25,-0.20,-0.15,-0.1,-0.05,0,0.01),side=2,cex.axis=1.3)
box()
###################################################
abline(h=0,col='lightgray')
title(paste(expression("n ="),NN[i],expression(", K ="),1),cex.main=2)
###################################################
}
for (i in 1:3)#######    N
{
################Arcsine#############################
tab00<-simArcsine[simArcsine$n==NN[i],]
p<-tab00$rho
##Bias from Beta-binomial model with Anscombe correction
plot(p,tab00$biashBB, axes=FALSE, ylim=c(-0.10,0.01),xlim=c(0.01,.1), type="l", lty=1,col=1, xlab=expression(paste(" Intra-cluster correlation ",rho)),ylab="Bias",cex.lab=1.65, cex.sub=2) ####black solid line
points(p,tab00$biashBB,pch=1,cex=2) 
####################################### empty circles
####################################################################
##Bias from Beta-binomial model without Anscombe correction
lines(p,tab00$biash0BB,lty=5,col=1) ### black dashed line
points(p,tab00$biash0BB,pch=16,cex=2) ### filled circles
##Bias from clustered binary from Lunn and Davies model with Anscombe correction
lines(p,tab00$biashClus,lty=1,col=2) ### red solid line
points(p,tab00$biashClus,pch=0,cex=2) ### empty squares
##Bias from clustered binary from Lunn and Davies modelwithout Anscombe correction
lines(p,tab00$biash0Clus,lty=5,col=2) ### red dashed line
points(p,tab00$biash0Clus,pch=15,cex=2) ###  filled squares
#######################################################
##Bias from Gaussian Copula model with Anscombe correction
lines(p,tab00$biashClusCopula,lty=1,col=3) ### green solid line
points(p,tab00$biashClusCopula,pch=2,cex=2) ### empty triangles
##Bias from Gaussian Copula model without Anscombe correction
lines(p,tab00$biash0ClusCopula,lty=5,col=3) ### green dashed line
points(p,tab00$biash0ClusCopula,pch=17,cex=2) ###  filled triangles
#################################################################################
#########theorerical bias of order 1/n with Anscombe correction################
lines(p,tab00$biash_ther,lty=1,col=4) 
#########theorerical bias of order 1/n without Anscombe correction#############
lines(p,tab00$biash_ther0,lty=5,col=4) 
##############################setting the Axises################################################
Axis(at=c(0.01,0.02,0.03,0.04,0.05,0.06,0.07,0.08,0.09,0.1),side=1,cex.axis=1.3)#####Horizontal Axis for intra-cluster correlation 
Axis(at=c(-0.1,-0.09,-0.08,-0.07,-0.06,-0.05,-0.04,-0.03,-0.02,-0.01,0,0.01),side=2,cex.axis=1.3)##### Vertical axis for bias
box()
#######the lightgray line at 0
abline(h=0,col='lightgray')
#######Making a title for each plot
title(paste(expression("n ="),NN[i],expression(", K ="),1),cex.main=2)
}
###########################End of description for Figure 1#####################################
###############################################################################################
############################Beginning of Figure 2##############################################
####The data for figure 2 was simulated using the functions 
#### simulMetaAnalysisOfArcsine saved in .R file simulMetaAnalysisOfArcsine.R in the directory FIGURE2 
#### and saved in the csv file
#### DATAForMetaAnalysisOfArcsine
################################################################################################################
####For the Figure 2
####Make sure the current directory is the folder README folder
####Upload the library mnormt and library emdbook using the commands
set.seed(1)
library(mnormt)
library(emdbook)
source("FIGURE2/simulMetaAnalysisOfArcsine.R")
###Set the sample sizes for simulation
N<-numeric(8)
N[1]<-10
N[2]<-20
N[3]<-40
N[4]<-80
N[5]<-160
N[6]<-250
N[7]<-640
N[8]<-1000
###Set the values for intra-cluster correlation for simulation
rho<-numeric(10)
rho[1]<-0.01
rho[2]<-0.02
rho[3]<-0.03
rho[4]<-0.04
rho[5]<-0.05
rho[6]<-0.06
rho[7]<-0.07
rho[8]<-0.08
rho[9]<-0.09
rho[10]<-0.1
###Set the number of studies for simulation
KK<-numeric(5)
KK[1]<-10
KK[2]<-20
KK[3]<-30
KK[4]<-50
KK[5]<-80
###initiating the variable for switching the rows
ii<-0
##set the probability for simulation
piT=0.1
##set the matrix for saving the simulated data
resBBandLDandNCMA<-numeric(400*23)
dim(resBBandLDandNCMA)<-c(400,23)
###name the columns 
colnames(resBBandLDandNCMA)<-c("rho","k","n","h_meanBB","h_mean0BB","h_meanClus","h_mean0Clus","h_meanClusCopula","h_mean0ClusCopula","biashBB","biash0BB","biashClus","biash0Clus","biashClusCopula","biash0ClusCopula","covPBB_bar","covP0BB_bar","covPClus_bar","covP0Clus_bar","covPClus_barCopula","covP0Clus_barCopula","biash_ther","biash_ther0")
###starting three for loops for simulation of the data 
for (i in 1:5){     #######    K
for (j in 1:8){#######    N
for (t in 1:10){ ###### rho 
ii=ii+1		
##running the function simulArcsine and saving the data in the matrix resBBandLDandNCMA row by row		
resBBandLDandNCMA[ii,]<-simulMetaAnalysisOfArcsine(rho=rho[t],k=KK[i],n=N[j],piT=piT,iters=10000)
##saving the results in DATAForMetaAnalysisOfArcsine.csv file
write.csv(resBBandLDandNCMA,"FIGURE2/DATAForMetaAnalysisOfArcsine.csv")
}}}
#### The headers of the DATAForMetaAnalysisOfArcsine.csv correspond to : 
#"rho" -  theoretical intra-cluster correlation for setting the simulations
#"k"- the number of studies
#"n"- the sample size in each arm
#"h_meanBB" - the mean of combined meta-analysic arcsine transformation from Beta-Binomial model with Anscombe continuity correction from 10000 simulations
#"h_mean0BB" - the mean of combined meta-analysic arcsine transformation from Beta-Binomial model without Anscombe continuity correction from 10000 simulations
#"h_meanClus" - the mean of combined meta-analysic arcsine transformation from Lunn and Davies model with Anscombe continuity correction from 10000 simulations
#"h_mean0Clus" - the mean of combined meta-analysic arcsine transformation from Lunn and Davies model without Anscombe continuity correction from 10000 simulations
#"h_meanClusCopula" - the mean of combined meta-analysic arcsine transformation from  Gaussian Copula model with Anscombe continuity correction from 10000 simulations
#"h_mean0ClusCopula" - the mean of combined meta-analysic arcsine transformation from  Gaussian Copula model without Anscombe continuity correction from 10000 simulations
#"biashBB" - the bias of combined meta-analysic arcsine transformation from Beta-Binomial model with Anscombe continuity correction from 10000 simulations
#"biash0BB" - the bias of combined meta-analysic arcsine transformation from Beta-Binomial model without Anscombe continuity correction from 10000 simulations
#"biashClus" - the bias of combined meta-analysic arcsine transformation from Lunn and Davies model with Anscombe continuity correction from 10000 simulations
#"biash0Clus" - the bias of combined meta-analysic arcsine transformation from Lunn and Davies model without Anscombe continuity correction from 10000 simulations
#"biashClusCopula" - the bias of combined meta-analysic arcsine transformation from Gaussian Copula model with Anscombe continuity correction from 10000 simulations
#"biash0ClusCopula" -  the bias of combined meta-analysic arcsine transformation from Gaussian Copula model without Anscombe continuity correction from 10000 simulations
#"covPBB_bar" - the coverage of combined meta-analysic arcsine transformation from Beta-Binomial model with Anscombe continuity correction from 10000 simulations
#"covP0BB_bar" - the coverage of combined meta-analysic arcsine transformation from Beta-Binomial model without Anscombe continuity correction from 10000 simulations
#"covPClus_bar" - the coverage of combined meta-analysic arcsine transformation from Lunn and Davies model with Anscombe continuity correction from 10000 simulations
#"covP0Clus_bar" -  the coverage of combined meta-analysic arcsine transformation from Lunn and Davies model without Anscombe continuity correction from 10000 simulations
#"covPClus_barCopula" -  the coverage of combined meta-analysic arcsine transformation from Gaussian Copula model with Anscombe continuity correction from 10000 simulations
#"covP0Clus_barCopula" -  the coverage of combined meta-analysic arcsine transformation from Gaussian Copula model without Anscombe continuity correction from 10000 simulations
#"biash_ther" -  theoretical bias of arcsine transformation of order 1/n  with Anscombe continuity correction
#"biash_ther0" -  theoretical bias of arcsine transformation of order 1/n  without Anscombe continuity correction
###################################################################################################
########Based on the results of the simulations, the Figure 2 is plotted as follows################
########reading the simulated data
sim<-read.csv("FIGURE2/DATAForMetaAnalysisOfArcsine.csv")
##################################################################################################################
#####Initiating the sample sizes for Figure 2
NN<-c(20,250)
#####Initiating the number of studies for Figure 2
KK<-c(10,30,80)
dev.off()
###saving the plot in the directory FIGURE2
pdf("FIGURE2/BiasAndCovPlotAsinBBandLDandNCp01KisNot1MA.pdf", height=22, width=15,onefile=FALSE)
par(mfrow=c(4,3)) 
##################################################################################################################
#####Plotting the bias for meta-analysis of arcsine transformation
for (i in 1:2)##### N
{
tab0<-sim[sim$n==NN[i],]
for(j in 1:3)######K
{
tab00<-tab0[tab0$k==KK[j],]
p<-tab00$rho
if(NN[i]==20){
##Bias from Beta-binomial with Anscombe correction
plot(p,tab00$biashBB, axes=FALSE, ylim=c(-0.18,0.05),xlim=c(0.01,0.1), type="l", lty=1,col=1, xlab=expression(paste(" Intra-cluster correlation ", rho)),ylab="Bias",cex.lab=1.5, cex.sub=2)###black solid line 
points(p,tab00$biashBB,pch=1,cex=2) ### empty circles  
#######################################
##Bias from Beta-binomial without Anscombe  correction
lines(p,tab00$biash0BB,lty=5,col=1)### black dashed line
points(p,tab00$biash0BB,pch=16,cex=2)### filled circles
##Bias from Lunn and Davies model with Anscombe  correction
lines(p,tab00$biashClus,lty=1,col=2)###red solid line
points(p,tab00$biashClus,pch=0,cex=2)###empty squares
 ##Bias from Lunn and Davies model without Anscombe  correction
lines(p,tab00$biash0Clus,lty=5,col=2)### red dashed line
points(p,tab00$biash0Clus,pch=15,cex=2)### filled squares 
##Bias from Gaussian Copula model with Anscombe correction 
lines(p,tab00$biashClusCopula,lty=1,col=3)### green solid line
points(p,tab00$biashClusCopula,pch=2,cex=2)### empty triangles
##Bias from Gaussian Copula model without Anscombe correction   
lines(p,tab00$biash0ClusCopula,lty=5,col=3)###green dashed line
points(p,tab00$biash0ClusCopula,pch=17,cex=2)### filled triangles
##############################setting the Axises################################################
Axis(at=c(0.01,0.02,0.03,0.04,0.05,0.06,0.07,0.08,0.09,0.1),side=1,cex.axis=1.3)#####Horizontal Axis for intra-cluster correlation 
Axis(at=c(-0.18,-0.17,-0.16,-0.15,-0.14,-0.13,-0.12,-0.11,-0.1,-0.09,-0.08,-0.07,-0.06,-0.05,-0.04,-0.03,-0.02,-0.01,0,0.01,0.02,0.03,0.04,0.05),side=2,cex.axis=1.3)##### Vertical axis for bias
box()
} else {
##Bias from Beta-binomial with Anscombe  correction
plot(p,tab00$biashBB, axes=FALSE, ylim=c(-0.07,0.01),xlim=c(0.01,0.1), type="l", lty=1,col=1, xlab=expression(paste(" Intra-cluster correlation ",rho)),ylab="Bias",cex.lab=1.5, cex.sub=2)###black solid line
points(p,tab00$biashBB,pch=1,cex=2) ###empty circles
#######################################
##Bias from Beta-binomial without Anscombe correction
lines(p,tab00$biash0BB,lty=5,col=1)### black dashed line
points(p,tab00$biash0BB,pch=16,cex=2)### filled circles
##Bias from Lunn and Davies model with Anscombe correction
lines(p,tab00$biashClus,lty=1,col=2)###red solid line
points(p,tab00$biashClus,pch=0,cex=2)###empty squares
 ##Bias from Lunn and Davies model without Anscombe correction
lines(p,tab00$biash0Clus,lty=5,col=2)### red dashed line
points(p,tab00$biash0Clus,pch=15,cex=2)### filled squares 
##Bias from Gaussian Copula model with Anscombe correction 
lines(p,tab00$biashClusCopula,lty=1,col=3)### green solid line
points(p,tab00$biashClusCopula,pch=2,cex=2)### empty triangles
##Bias from Gaussian Copula model without Anscombe correction   
lines(p,tab00$biash0ClusCopula,lty=5,col=3)###green dashed line
points(p,tab00$biash0ClusCopula,pch=17,cex=2)### filled triangles 
##############################setting the Axises################################################
Axis(at=c(0.01,0.02,0.03,0.04,0.05,0.06,0.07,0.08,0.09,0.1),side=1,cex.axis=1.3)#####Horizontal Axis for intra-cluster correlation 
Axis(at=c(-0.07,-0.06,-0.05,-0.04,-0.03,-0.02,-0.01,0,0.01),side=2,cex.axis=1.3)##### Vertical axis for bias
box()
}
#################################################################################
#########theorerical bias of order 1/n with Anscombe correction################
lines(p,tab00$biash_ther,lty=1,col=4) 
#########theorerical bias of order 1/n without Anscombe correction#############
lines(p,tab00$biash_ther0,lty=5,col=4) 
#######the lightgray line at 0
abline(h=0,col='lightgray')
#######Making a title for each plot
title(paste(expression("n ="),NN[i],expression(", K ="),KK[j]),cex.main=2)
}
}
##################################################################################################################
#####Plotting the coverage for meta-analysis of arcsine transformation
for (i in 1:2)#######    N
{
tab0<-sim[sim$n==NN[i],]
for(j in 1:3)######K
{
tab00<-tab0[tab0$k==KK[j],]
ymax<- max(sim$covPBB_bar[sim$n==NN[i]],.99)
ymin<- min(sim$covPBB_bar[sim$n==NN[i]],.10)
p<-tab00$rho
if(NN[i]>160){
####Coverage for beta-binomial model with Anscombe correction
plot(p,tab00$covPBB_bar, axes=FALSE, ylim=c(0.4,ymax),xlim=c(0.01,0.1), type="l", lty=1,col=1, xlab=expression(paste(" Intra-cluster correlation ",rho)),ylab="Coverage",cex.lab=1.5, cex.sub=2)##black solid line
points(p,tab00$covPBB_bar,pch=1,cex=2) ### empty circles 
####Coverage for beta-binomial model with Anscombe correction
lines(p,tab00$covP0BB_bar,lty=5,col=1) ### black dashed line
points(p,tab00$covP0BB_bar,pch=16,cex=2) ### filled circles
####Coverage for Lunn and Davies model with Anscombe correction
lines(p,tab00$covPClus_bar,lty=1,col=2) ### red solid line
points(p,tab00$covPClus_bar,pch=0,cex=2) ### empty squares
####Coverage for Lunn and Davies model without Anscombe correction
lines(p,tab00$covP0Clus_bar,lty=5,col=2) ###red dashed line
points(p,tab00$covP0Clus_bar,pch=15,cex=2) ### filled squares
####Coverage for Gaussian Copula model with Anscombe correction
lines(p,tab00$covPClus_barCopula,lty=1,col=3) ### greed solid line
points(p,tab00$covPClus_barCopula,pch=2,cex=2) ### empty triangles
####Coverage for Gaussian Copula model without Anscombe correction
lines(p,tab00$covP0Clus_barCopula,lty=5,col=3) ###green dashed line
points(p,tab00$covP0Clus_barCopula,pch=17,cex=2) ### filled triangles
##############################setting the Axises################################################
Axis(at=c(0.01,0.02,0.03,0.04,0.05,0.06,0.07,0.08,0.09,0.1),side=1,cex.axis=1.3)#####Horizontal Axis for intra-cluster correlation 
Axis(at=c(0.4,0.5,0.6,0.7,0.8,0.9,0.95,1),side=2,cex.axis=1.3)#####Vertical Axis for Coverage
box()
} else {
####Coverage for beta-binomial model with Anscombe correction
plot(p,tab00$covPBB_bar, axes=FALSE, ylim=c(0,ymax),xlim=c(0.01,0.1), type="l", lty=1,col=1, xlab=expression(paste(" Intra-cluster correlation ",rho)),ylab="Coverage",cex.lab=1.5, cex.sub=2)##black solid line
points(p,tab00$covPBB_bar,pch=1,cex=2) ### empty circles 
####Coverage for beta-binomial model with Anscombe correction
lines(p,tab00$covP0BB_bar,lty=5,col=1) ### black dashed line
points(p,tab00$covP0BB_bar,pch=16,cex=2) ### filled circles
####Coverage for Lunn and Davies model with Anscombe correction
lines(p,tab00$covPClus_bar,lty=1,col=2) ### red solid line
points(p,tab00$covPClus_bar,pch=0,cex=2) ### empty squares
####Coverage for Lunn and Davies model without Anscombe correction
lines(p,tab00$covP0Clus_bar,lty=5,col=2) ###red dashed line
points(p,tab00$covP0Clus_bar,pch=15,cex=2) ### filled squares
####Coverage for Gaussian Copula model with Anscombe correction
lines(p,tab00$covPClus_barCopula,lty=1,col=3) ### greed solid line
points(p,tab00$covPClus_barCopula,pch=2,cex=2) ### empty triangles
####Coverage for Gaussian Copula model without Anscombe correction
lines(p,tab00$covP0Clus_barCopula,lty=5,col=3) ###green dashed line
points(p,tab00$covP0Clus_barCopula,pch=17,cex=2) ### filled triangles
##############################setting the Axises################################################
Axis(at=c(0.01,0.02,0.03,0.04,0.05,0.06,0.07,0.08,0.09,0.1),side=1,cex.axis=1.3)#####Horizontal Axis for intra-cluster correlation 
Axis(at=c(0,0.1,0.2,0.3,0.4,0.5,0.6,0.7,0.8,0.9,0.95,1),side=2,cex.axis=1.3)#####Vertical Axis for Coverage
box()
}
#######light grey line at 95% percent confidence level
abline(h=0.95,col='lightgray')
#######Making a title for each plot
title(paste(expression("n ="),NN[i],expression(", K ="),KK[j]),cex.main=2)
}
}
###########################End of description for Figure 2#####################################
###############################################################################################

###############################################Beginning of Figure 3###############################################################
####The data for figure 3 was simulated using the functions 
#### simulMetaAnalysisOfBiasCorrectedArcsine saved in .R file simulMetaAnalysisOfBiasCorrectedArcsine.R in the directory FIGURE3 
#### and saved in the csv file
#### DATAForMetaAnalysisOfBiasCorrectedArcsine
################################################################################################################
####For the Figure 3
####Make sure the current directory is the folder README folder
####Upload the library mnormt and library emdbook using the commands
set.seed(1)
library(mnormt)
library(emdbook)
source("FIGURE3/simulMetaAnalysisOfBiasCorrectedArcsine.R")
###Set the sample sizes for simulation
N<-numeric(8)
N[1]<-10
N[2]<-20
N[3]<-40
N[4]<-80
N[5]<-160
N[6]<-250
N[7]<-640
N[8]<-1000
###Set the values for intra-cluster correlation for simulation
rho<-numeric(10)
rho[1]<-0.01
rho[2]<-0.02
rho[3]<-0.03
rho[4]<-0.04
rho[5]<-0.05
rho[6]<-0.06
rho[7]<-0.07
rho[8]<-0.08
rho[9]<-0.09
rho[10]<-0.1
###Set the number of studies for simulation
KK<-numeric(5)
KK[1]<-10
KK[2]<-20
KK[3]<-30
KK[4]<-50
KK[5]<-80
###initiating the variable for switching the rows
ii<-0
##set the probability for simulation
piT=0.1
##set the matrix for saving the simulated data
resBBandLDandNCMA<-numeric(400*41)
dim(resBBandLDandNCMA)<-c(400,41)
###name the columns
colnames(resBBandLDandNCMA)<-c("rho","k","n","h_meanBB_anov","h_mean0BB_anov","h_meanBB_ppr","h_mean0BB_ppr","h_meanClus_bar_anov","h_mean0Clus_bar_anov","h_meanClus_bar_ppr","h_mean0Clus_bar_ppr","h_mean_anovCopula","h_mean0_anovCopula","h_mean_pprCopula","h_mean0_pprCopula","biashBB_anov","biash0BB_anov","biashBB_ppr","biash0BB_ppr","biashClus_bar_anov","biash0Clus_bar_anov","biashClus_bar_ppr","biash0Clus_bar_ppr","biash_anovCopula","biash0_anovCopula","biash_pprCopula","biash0_pprCopula","covPBB_bar_anov","covP0BB_bar_anov","covPBB_bar_ppr","covP0BB_bar_ppr","covPClus_bar_anov","covP0Clus_bar_anov","covPClus_bar_ppr","covP0Clus_bar_ppr","covP_bar_anovCopula","covP0_bar_anovCopula","covP_bar_pprCopula","covP0_bar_pprCopula","biash_ther","biash_ther0")
###starting three for loops for simulation of the data 
for (i in 1:5){ ######    K
for (j in 1:8){ #######    N
for (t in 1:10){ ###### rho
ii=ii+1	
##running the function simulArcsine 	
resBBandLDandNCMA[ii,]<-simulMetaAnalysisOfBiasCorrectedArcsine(rho=rho[t],k=KK[i],n=N[j],piT=piT,iters=10000)
##saving the results in DataForMetaAnalysisOfBiasCorrectedArcsine.csv file
write.csv(resBBandLDandNCMA,"FIGURE3/DataForMetaAnalysisOfBiasCorrectedArcsine.csv")
}}}
###the headers of DataForMetaAnalysisOfBiasCorrectedArcsine.csv file correspond to
#"rho" -  theoretical intra-cluster correlation for setting the simulations
#"k"- the number of studies
#"n"- the sample size in each arm
#"h_meanBB_anov" - the mean of combined meta-analysic arcsine transformation with estimated bias correction of order 1/n from Beta-Binomial model with Anscombe continuity correction from 10000 simulations
#"h_mean0BB_anov" - the mean of combined meta-analysic arcsine transformation with estimated bias correction of order 1/n from Beta-Binomial model without Anscombe continuity correction  from 10000 simulations
#"h_meanClus_bar_anov" - the mean of combined meta-analysic arcsine transformation with estimated bias correction of order 1/n from Lunn and Davies model with Anscombe continuity correction  from 10000 simulations
#"h_mean0Clus_bar_anov" - the mean of combined meta-analysic arcsine transformation with estimated bias correction of order 1/n from Lunn and Davies model without Anscombe continuity correction  from 10000 simulations
#"h_mean_anovCopula" - the mean of combined meta-analysic arcsine transformation with estimated bias correction of order 1/n from Gaussian Copula model with Anscombe continuity correction  from 10000 simulations
#"h_mean0_anovCopula" - the mean of combined meta-analysic arcsine transformation with estimated bias correction of order 1/n from Gaussian Copula model without Anscombe continuity correction  from 10000 simulations
#"biashBB_anov" - the bias of combined meta-analysic arcsine transformation with estimated bias correction of order 1/n from Beta-Binomial model with Anscombe continuity correction  from 10000 simulations
#"biash0BB_anov" -  the bias of combined meta-analysic arcsine transformation with estimated bias correction of order 1/n from Beta-Binomial model without Anscombe continuity correction from 10000 simulations
#"biashClus_bar_anov" - the bias of combined meta-analysic arcsine transformation with estimated bias correction of order 1/n from Lunn and Davies model with Anscombe continuity correction  from 10000 simulations
#"biash0Clus_bar_anov" - the bias of combined meta-analysic arcsine transformation with estimated bias correction of order 1/n from Lunn and Davies model without Anscombe continuity correction  from 10000 simulations
#"biash_anovCopula" - the bias of combined meta-analysic arcsine transformation with estimated bias correction of order 1/n from Gaussian Copula model with Anscombe continuity correction  from 10000 simulations
#"biash0_anovCopula" - the bias of combined meta-analysic arcsine transformation with estimated bias correction of order 1/n from Gaussian Copula model without Anscombe continuity correction  from 10000 simulations
#"covPBB_bar_anov" -  the coverage of combined meta-analysic arcsine transformation with estimated bias correction of order 1/n from Beta-Binomial model with Anscombe continuity correction from 10000 simulations
#"covP0BB_bar_anov" -  the coverage of combined meta-analysic arcsine transformation with estimated bias correction of order 1/n from Beta-Binomial model without Anscombe continuity correction from 10000 simulations
#"covPClus_bar_anov" -  the coverage of combined meta-analysic arcsine transformation with estimated bias correction of order 1/n from Lunn and Davies model with Anscombe continuity correction  from 10000 simulations
#"covP0Clus_bar_anov" -  the coverage of combined meta-analysic arcsine transformation with estimated bias correction of order 1/n from Lunn and Davies model without Anscombe continuity correction  from 10000 simulations
#"covP_bar_anovCopula" - the coverage of combined meta-analysic arcsine transformation with estimated bias correction of order 1/n from Gaussian Copula model with Anscombe continuity correction  from 10000 simulations
#"covP0_bar_anovCopula" - the coverage of combined meta-analysic arcsine transformation with estimated bias correction of order 1/n from Gaussian Copula model without Anscombe continuity correction  from 10000 simulations
#"biash_ther" -  theoretical bias of arcsine transformation of order 1/n  with Anscombe continuity correction
#"biash_ther0" -  theoretical bias of arcsine transformation of order 1/n  without Anscombe continuity correction

###############################################################################################
########Based on the results of the simulations, the Figure 3 is plotted as follows############
########reading the simulated data
sim<-read.csv("FIGURE3/DataForMetaAnalysisOfBiasCorrectedArcsine.csv")
##################################################################################################################
#####Initiating the sample sizes for Figure 2
NN<-c(20,250)
#####Initiating the number of studies for Figure 2
KK<-c(10,30,80)
dev.off()
###saving the plot in the directory FIGURE3
pdf("FIGURE3/BiasAndCovPlotAsinBBandLDandNCp01KisNot1MAWithBiasCorrection.pdf", height=22, width=15,onefile=FALSE)
par(mfrow=c(4,3)) 
##################################################################################################################
#####Plotting the bias for meta-analysis of arcsine transformation
for (i in 1:2)#######    N
{
tab0<-sim[sim$n==NN[i],]
for(j in 1:3)######K
{
tab00<-tab0[tab0$k==KK[j],]
p<-tab00$rho
##Bias from Beta-binomial model with Anscombe correction and estimated rho in bias correction from analysis of variance method 
plot(p,tab00$biashBB_anov, axes=FALSE, ylim=c(-0.03,0.08),xlim=c(0.01,0.1), type="l", lty=1,col=1, xlab=expression(paste(" Intra-cluster correlation ", rho)),ylab="Bias",cex.lab=1.5, cex.sub=2)### solid black line
points(p,tab00$biashBB_anov,pch=1,cex=2) ### empty circles
########################################################################
##Bias from Beta-binomial model without Anscombe correction and estimated rho in bias correction from analysis of variance method 
lines(p,tab00$biash0BB_anov,lty=5,col=1) ### dashed black line
points(p,tab00$biash0BB_anov,pch=16,cex=2) ###  filled circles
##Bias from Lunn and Davies model with Anscombe correction and estimated rho in bias correction from analysis of variance method 
lines(p,tab00$biashClus_bar_anov,lty=1,col=2) ### solid red line
points(p,tab00$biashClus_bar_anov,pch=0,cex=2) ### empty squares 
##Bias from Lunn and Davies model without Anscombe correction and estimated rho in bias correction from analysis of variance method 
lines(p,tab00$biash0Clus_bar_anov,lty=5,col=2) ### dashed red line
points(p,tab00$biash0Clus_bar_anov,pch=15,cex=2) ### filled squares 
##Bias from Gaussian Copula model with Anscombe correction and estimated rho in bias correction from analysis of variance method 
lines(p,tab00$biash_anovCopula,lty=1,col=3) ### solid green line
points(p,tab00$biash_anovCopula,pch=2,cex=2) ###  empty triangles
##Bias from Gaussian Copula model without Anscombe correction and estimated rho in bias correction from analysis of variance method 
lines(p,tab00$biash0_anovCopula,lty=5,col=3) ### dashed green line
points(p,tab00$biash0_anovCopula,pch=17,cex=2) ###  filled triangles
##############################setting the Axises################################################
Axis(at=c(0.01,0.02,0.03,0.04,0.05,0.06,0.07,0.08,0.09,0.1),side=1,cex.axis=1.3)#####Horizontal Axis for intra-cluster correlation 
Axis(at=c(-0.03,-0.02,-0.01,0,0.01,0.02,0.04,0.06,0.08),side=2,cex.axis=1.3)#####Vertical Axis for Bias
box()
#######light grey line at 0
abline(h=0,col='lightgray')
#######Making a title for each plot
title(paste(expression("n ="),NN[i],expression(", K ="),KK[j]),cex.main=2)
}
}
##################################################################################################################
#####Plotting the coverage for meta-analysis of arcsine transformation
##################################################################################################################
for (i in 1:2){#######    N
tab0<-sim[sim$n==NN[i],]
for(j in 1:3){######K
tab00<-tab0[tab0$k==KK[j],]
p<-tab00$rho
####Coverage for Beta-Binomial model with Anscombe correction and estimated rho in bias correction from analysis of variance method 
plot(p,tab00$covPBB_bar_anov, axes=FALSE, ylim=c(0.5,1),xlim=c(0.01,0.1), type="l", lty=1,col=1, xlab=expression(paste(" Intra-cluster correlation ", rho)),ylab="Coverage",cex.lab=1.5, cex.sub=2)#### solid black line
points(p,tab00$covPBB_bar_anov,pch=1,cex=2) ### empty circles
####Coverage for Beta-Binomial model with Anscombe correction and estimated rho in bias correction from analysis of variance method
lines(p,tab00$covP0BB_bar_anov,lty=5,col=1) ### dashed black line
points(p,tab00$covP0BB_bar_anov,pch=16,cex=2) ### filled circles
####Coverage for Lunn and Davies model with Anscombe correction and estimated rho in bias correction from analysis of variance method
lines(p,tab00$covPClus_bar_anov,lty=1,col=2) ### solid red line
points(p,tab00$covPClus_bar_anov,pch=0,cex=2) ### empty squares
####Coverage for Lunn and Davies model without Anscombe correction and estimated rho in bias correction from analysis of variance method
lines(p,tab00$covP0Clus_bar_anov,lty=5,col=2) ###dashed red line
points(p,tab00$covP0Clus_bar_anov,pch=15,cex=2) ###  filled squares
####Coverage for Gaussian Copula model with Anscombe correction and estimated rho in bias correction from analysis of variance method
lines(p,tab00$covP_bar_anovCopula,lty=1,col=3) ### solid green line
points(p,tab00$covP_bar_anovCopula,pch=2,cex=2) ###  empty triangles
####Coverage for Gaussian Copula model without Anscombe correction and estimated rho in bias correction from analysis of variance method
lines(p,tab00$covP0_bar_anovCopula,lty=5,col=3) ### dashed green line
points(p,tab00$covP0_bar_anovCopula,pch=17,cex=2) ###  filled triangles
##############################setting the Axises################################################
Axis(at=c(0.01,0.02,0.03,0.04,0.05,0.06,0.07,0.08,0.09,0.1),side=1,cex.axis=1.3)#####Horizontal Axis for intra-cluster correlation
Axis(at=c(0.5,0.55,0.6,0.65,0.7,0.75,0.8,0.85,0.9,0.95,1),side=2,cex.axis=1.3)#####Vertical Axis for Coverage
box()
#######light grey line at 95% percent confidence level
abline(h=0.95,col='lightgray')
#######Making a title for each plot
title(paste(expression("n ="),NN[i],expression(", K ="),KK[j]),cex.main=2)
}
}	
###########################End of description for Figure 3#####################################
###############################################################################################

#############################Beginning of Figure 4#############################################
####The data for figure 4 was simulated using the functions 
#### simulMetaAnalysysOfLogOdds saved in .R file simulMetaAnalysysOfLogOdds.R in the directory FIGURE4
#### and saved in the csv file
#### DATAForMetaAnalysisOfLogOdds
################################################################################################################
####For the Figure 3
####Make sure the current directory is the folder README folder
####Upload the library mnormt and library emdbook using the commands
#################################################
##Simulations for log odds ######################
#################################################
#Upload the library mnormt and library emdbook using the commands
set.seed(1)
library(mnormt)
library(emdbook)
#################################################
source("FIGURE4/simulMetaAnalysysOfLogOdds.R")
###Set the sample sizes for simulation
N<-numeric(8)
N[1]<-10
N[2]<-20
N[3]<-40
N[4]<-80
N[5]<-160
N[6]<-250
N[7]<-640
N[8]<-1000
###Set the values for intra-cluster correlation for simulation
rho<-numeric(10)
rho[1]<-0.01
rho[2]<-0.02
rho[3]<-0.03
rho[4]<-0.04
rho[5]<-0.05
rho[6]<-0.06
rho[7]<-0.07
rho[8]<-0.08
rho[9]<-0.09
rho[10]<-0.1
###Set the number of studies for simulation
KK<-numeric(5)
KK[1]<-10
KK[2]<-20
KK[3]<-30
KK[4]<-50
KK[5]<-80
###initiating the variable for switching the rows
ii<-0
##set the probability for simulation
piT=0.1
##set the matrix for saving the simulated data
simulLogOddsRes<-numeric(400*23)
dim(simulLogOddsRes)<-c(400,23)
###name the columns
colnames(simulLogOddsRes)<-c("rho","k","n","LogOdds0meanBB","LogOddsmeanBB","LogOdds0meanClus","LogOddsmeanClus","LogOdds0meanCopula","LogOddsmeanCopula","LogOdds0biasBB","LogOddsbiasBB","LogOdds0biasClus","LogOddsbiasClus","LogOdds0biasCopula","LogOddsbiasCopula","covLogOdds0BB","covLogOddsBB","covLogOdds0Clus","covLogOddsClus","covLogOdds0Copula","covLogOddsCopula","biash_ther","biash_ther0")
###starting three for loops for simulation of the data 
for (i in 1:5){#######    K
for (j in 1:8){#######    N      
for (t in 1:10){ ###### rho  
ii=ii+1
##running the function simulMetaAnalysysOfLogOdds and saving the data in the matrix DATAForMetaAnalysisOfLogOdds row by row		
simulLogOddsRes[ii,]<-simulMetaAnalysysOfLogOdds(rho=rho[t],k=KK[i],n=N[j],piT=piT,iters=10000)
##saving the results in DATAForMetaAnalysisOfLogOdds.csv file
write.csv(simulLogOddsRes,"FIGURE4/DATAForMetaAnalysisOfLogOdds.csv")
}}}
#### The headers of the DATAForMetaAnalysisOfLogOdds.csv correspond to : 
#"rho" - theoretical intra-cluster correlation for setting the simulations
#"k" - the number of studies
#"n" - the sample size in each arm
#"LogOdds0meanBB" -  the mean of meta-analytic log odds transformation from Beta-Binomial model without Anscombe continuity correction from 10000 simulations
#"LogOddsmeanBB"  -  the mean of meta-analytic log odds transformation from Beta-Binomial model with Anscombe continuity correction from 10000 simulations
#"LogOdds0meanClus" -  the mean of meta-analytic log odds transformation from Lunn and Davies model without Anscombe continuity correction from 10000 simulations
#"LogOddsmeanClus"  -  the mean of meta-analytic log odds transformation from Lunn and Davies model with Anscombe continuity correction from 10000 simulations
#"LogOdds0meanCopula" -  the mean of meta-analytic log odds transformation from Gaussian Copula model without Anscombe continuity correction from 10000 simulations
#"LogOddsmeanCopula" -  the mean of meta-analytic log odds transformation from Gaussian Copula model with Anscombe continuity correction from 10000 simulations
#"LogOdds0biasBB" -  the bias of meta-analytic log odds transformation from Beta-Binomial model without Anscombe continuity correction from 10000 simulations
#"LogOddsbiasBB"  -  the bias of meta-analytic log odds transformation from Lunn and Davies model with Anscombe continuity correction from 10000 simulations
#"LogOdds0biasClus" - the bias of meta-analytic log odds transformation from Lunn and Davies model without Anscombe continuity correction from 10000 simulations
#"LogOddsbiasClus"  -  the bias of meta-analytic log odds transformation from Gaussian Copula model with Anscombe continuity correction from 10000 simulations
#"LogOdds0biasCopula" - the bias of meta-analytic log odds transformation from Gaussian Copula model without Anscombe continuity correction from 10000 simulations
#"LogOddsbiasCopula" - the bias of meta-analytic log odds transformation from Gaussian Copula model with Anscombe continuity correction from 10000 simulations
#"covLogOdds0BB" - the coverage of meta-analytic log odds transformation from Beta-Binomial model without Anscombe continuity correction from 10000 simulations
#"covLogOddsBB" - the coverage of meta-analytic log odds transformation from Beta-Binomial model with Anscombe continuity correction from 10000 simulations
#"covLogOdds0Clus" -  the coverage of meta-analytic log odds transformation from Lunn and Davies model without Anscombe continuity correction from 10000 simulations
#"covLogOddsClus" -  the coverage of meta-analytic log odds transformation from Lunn and Davies model with Anscombe continuity correction from 10000 simulations
#"covLogOdds0Copula" - the coverage of meta-analytic log odds transformation from Gaussian Copula model without Anscombe continuity correction from 10000 simulations
#"covLogOddsCopula" - the coverage of meta-analytic log odds transformation from Gaussian Copula model with Anscombe continuity correction from 10000 simulations
#"biash_ther" -  theoretical bias of log odds transformation of order 1/n  with Anscombe continuity correction
#"biash_ther0" -  theoretical bias of log odds transformation of order 1/n  without Anscombe continuity correction

###############################################################################################
########Based on the results of the simulations, the Figure 4 is plotted as follows############
########reading the simulated data
sim<-read.csv("FIGURE4/DATAForMetaAnalysisOfLogOdds.csv")
##################################################################################################################
#####Initiating the sample sizes for Figure 2
NN<-c(20,250)
#####Initiating the number of studies for Figure 2
KK<-c(10,30,80)
dev.off()
###saving the plot in the directory FIGURE4
pdf("FIGURE4/BiasAndCovPlotALogOddsBBandLDandNCp01KisNot1MA.pdf", height=22, width=15,onefile=FALSE)

#####################################
par(mfrow=c(4,3)) 
#####################################
for (i in 1:2){#######    N
tab0<-sim[sim$n==NN[i],]
for(j in 1:3){######K
tab00<-tab0[tab0$k==KK[j],]
p<-tab00$rho
##Bias  of Log-Odds from Beta-binomial model with Gart correction and analysis of variance estimator for rho
plot(p,tab00$LogOddsbiasBB, axes=FALSE,ylim=c(-0.6,0.8),xlim=c(0.01,0.1), type="l", lty=1,col=1, xlab=expression(paste(" Intra-cluster correlation ",rho)),ylab="Bias",cex.lab=1.5, cex.sub=2)## solid black line
points(p,tab00$LogOddsbiasBB,pch=1,cex=2) ### empty circles
##Bias  of Log-Odds from Beta-binomial model without Gart correction and analysis of variance estimator for rho
lines(p,tab00$LogOdds0biasBB,lty=5,col=1) ### dashed black line
points(p,tab00$LogOdds0biasBB,pch=16,cex=2) ### filled circles
####Bias  of Log-Odds from Lunn and Davies model with Gart correction and analysis of variance estimator for rho
lines(p,tab00$LogOddsbiasClus,lty=1,col=2) ### solid red line 
points(p,tab00$LogOddsbiasClus,pch=0,cex=2) ### empty squares
####Bias  of Log-Odds from Lunn and Davies model without Gart correction and analysis of variance estimator for rho
lines(p,tab00$LogOdds0biasClus,lty=5,col=2) ### dashed red line
points(p,tab00$LogOdds0biasClus,pch=15,cex=2) ###  filled squares
####Bias  of Log-Odds from Gaussian Copula model with Gart correction and analysis of variance estimator for rho
lines(p,tab00$LogOddsbiasCopula,lty=1,col=3) ### solid green line
points(p,tab00$LogOddsbiasCopula,pch=2,cex=2) ###  empty triangles
####Bias  of Log-Odds from Gaussian Copula model without Gart correction and analysis of variance estimator for rho
lines(p,tab00$LogOdds0biasCopula,lty=5,col=3) ###  dashed green line
points(p,tab00$LogOdds0biasCopula,pch=17,cex=2) ### filled triangles
##############################setting the Axises################################################
Axis(at=c(0.01,0.02,0.03,0.04,0.05,0.06,0.07,0.08,0.09,0.1),side=1,cex.axis=1.3)#####Horizontal Axis for intra-cluster correlation
Axis(at=c(-0.6,-0.5,-0.4,-0.30,-0.20,-0.1,0,0.1,0.2,0.3,0.4,0.5,0.6,0.7,0.8),side=2,cex.axis=1.3) #####Vertical Axis for Bias
box()
#################################################################################
#########theorerical bias of order 1/n with Gart correction################
lines(p,tab00$biash_ther,lty=1,col=4) 
#########theorerical bias of order 1/n without Gart correction#############
lines(p,tab00$biash_ther0,lty=5,col=4) 
#######the lightgray line at 0
abline(h=0,col='lightgray')
#######Making a title for each plot
title(paste(expression("n ="),NN[i],expression(", K ="),KK[j]),cex.main=2)
}}

##### Plotting the coverage for meta-analysis of log odds transformation
for (i in 1:2){#######  N
tab0<-sim[sim$n==NN[i],]
for(j in 1:3){######K
tab00<-tab0[tab0$k==KK[j],]
p<-tab00$rho
####Coverage for Log-Odds from Beta-Binomial model with Gart correction and estimated rho in bias correction from analysis of variance method 
plot(p,tab00$covLogOddsBB, axes=FALSE, ylim=c(0,1),xlim=c(0.01,0.1), type="l", lty=1,col=1, xlab=expression(paste(" Intra-cluster correlation ",rho)),ylab="Coverage",cex.lab=1.5, cex.sub=2)### solid black line
points(p,tab00$covLogOddsBB,pch=1,cex=2) ###empty circles
####Coverage for Log-Odds from Beta-Binomial model without Gart correction and estimated rho in bias correction from analysis of variance method 
lines(p,tab00$covLogOdds0BB,lty=5,col=1) ### dashed black line
points(p,tab00$covLogOdds0BB,pch=16,cex=2) ### filled circles
####Coverage for Log-Odds from Lunn and Davies  model with Gart correction and estimated rho in bias correction from analysis of variance method 
lines(p,tab00$covLogOddsClus,lty=1,col=2) ### solid red line 
points(p,tab00$covLogOddsClus,pch=0,cex=2) ### empty squares
####Coverage for Log-Odds from Lunn and Davies  model without Gart correction and estimated rho in bias correction from analysis of variance method 
lines(p,tab00$covLogOdds0Clus,lty=5,col=2) ### dashed red line
points(p,tab00$covLogOdds0Clus,pch=15,cex=2) ### filled squares
####Coverage for Log-Odds from Gaussian Copula  model with Gart correction and estimated rho in bias correction from analysis of variance method 
lines(p,tab00$covLogOddsCopula,lty=1,col=3) ### solid green line
points(p,tab00$covLogOddsCopula,pch=2,cex=2) ### empty triangles
####Coverage for Log-Odds from Gaussian Copula  model without Gart correction and estimated rho in bias correction from analysis of variance method 
lines(p,tab00$covLogOdds0Copula,lty=5,col=3) ### dashed green line
points(p,tab00$covLogOdds0Copula,pch=17,cex=2) ### filled triangles
##############################setting the Axises################################################
Axis(at=c(0.01,0.02,0.03,0.04,0.05,0.06,0.07,0.08,0.09,0.1),side=1,cex.axis=1.3)#####Horizontal Axis for intra-cluster correlation
Axis(at=c(0,0.1,0.2,0.3,0.4,0.5,0.6,0.7,0.8,0.9,0.95,1),side=2,cex.axis=1.3)#####Vertical Axis for Coverage
box()
#######light grey line at 95% percent confidence level
abline(h=0.95,col='lightgray')
#######Making a title for each plot
title(paste(expression("n ="),NN[i],expression(", K ="),KK[j]),cex.main=2)
}
}
###########################End of description for Figure 4#####################################
###############################################################################################

##########################################TABLE 1###############################################
####For the TABLE 1
####Make sure the current directory is the folder README folder

###The present function inputs number of successes and sample sizes 
###of the binary data and output the results from the meta-analysis
###of arcsine transformations using four models : 
###1. inverse variance method for fixed effects model
###2. inverse variance method for random effects model with estimated between study variance from Dersimonian and Laird method
###3. Beta-binomial model with estimate of rho obtained with analysis of variance method
###4. Beta-binomial model with second order bias correction in arcsine transformations

###data for prevalence of syndromal depression for patients on dialysis
ai <- c(8,21,2,3,5,15,4,13,23,15,55,70,53,9,47,12,30,11,26,17,20,15,9,21,22,25,22,34)
ni <-c(99,244,22,25,40,107,26,84,141,83,300,380,238,40,200,50,124,42,98,62,70,50,30,62,64,70,42,62)
### The data for prevalences analysed using the function rma.arcsine.R in the directory TABLE1/
### with input variables ai-number of events and ni-the total sample size
source("TABLE1/rma.arcsine.R")
res<-numeric(1*21)
dim(res)<-c(1,21)
colnames(res)<-c("pIV","pIV_L","pIV_U","pREM","pREM_L","pREM_U","p0BB","p0BB_L","p0BB_U","pBB","pBB_L","pBB_U","p0BiasCor","p0LBiasCor","p0UBiasCor","pBiasCor","pLBiasCor","pUBiasCor","rho","tau2","Q")
res[1,]<-rma.arcsine(ai,ni)
write.csv(res,"TABLE1/DATAFORDIALYSISEXAMPLE.csv")
# The headers of DATAFORDIALYSISEXAMPLE.csv correspond to 
#"pIV" -  the overall prevalence from fixed effects model 
#"pIV_L" - the lower bound of the overall prevalence from fixed effects model 
#"pIV_U" - the upper bound of the overall prevalence from fixed effects model 
#"pREM" - the overall prevalence from random effects model 
#"pREM_L" -  the lower bound of the overall prevalence from random effects model 
#"pREM_U" -  the upper bound of the overall prevalence from random effects model
#"p0BB" - the overall prevalence from beta-binomial random effects model without Anscombe continuity correction
#"p0BB_L" - the lower bound of the overall prevalence from beta-binomial random effects model without Anscombe continuity correction
#"p0BB_U" - the upper bound of the overall prevalence from beta-binomial random effects model without Anscombe continuity correction
#"pBB"  - the overall prevalence from beta-binomial random effects model with Anscombe continuity correction
#"pBB_L" - the lower bound of the overall prevalence from beta-binomial random effects model with Anscombe continuity correction
#"pBB_U" - the upper bound of the overall prevalence from beta-binomial random effects model with Anscombe continuity correction
#"p0BiasCor" - the overall bias corrected prevalence from beta-binomial random effects model without Anscombe continuity correction
#"p0LBiasCor" - the lower bound of the overall bias corrected prevalence from beta-binomial random effects model without Anscombe continuity correction
#"p0UBiasCor" -  the upper bound of the overall bias corrected prevalence from beta-binomial random effects model without Anscombe continuity correction
#"pBiasCor" - the overall bias corrected prevalence from beta-binomial random effects model with Anscombe continuity correction
#"pLBiasCor" - the lower bound of the overall bias corrected prevalence from beta-binomial random effects model with Anscombe continuity correction
#"pUBiasCor" -  the upper bound of the overall bias corrected prevalence from beta-binomial random effects model with Anscombe continuity correction
#"rho" -  estimated intra-cluster correlation
#"tau2" - estimated between study variance
#"Q" -  Cochranes Q statistic 

########################################End of TABLE 1#########################################
###############################################################################################
##########################################TABLE 2##############################################
###simulations without bias correction for known rho in weights
####For the TABLE 2
####Make sure the current directory is the folder README folder
####Upload the library mnormt and library emdbook using the commands
library(mnormt)
library(emdbook)
##############################################################################################
source("TABLE2/simulForDialysisWithoutBiasCorrectionAndKnownRho.R")
####Parameters for simulation
###number of studies
k=28
###intra-cluster correlation
rho=0.046
###probability of event
piT=0.2367
###number of iterations
iters=1000
##############################################################################################
##set the matrix for saving the simulated data
resBBandLDandNCMA<-numeric(1*20)
dim(resBBandLDandNCMA)<-c(1,20)
###name the columns
colnames(resBBandLDandNCMA)<-c("rho","k","h_meanBB","h_mean0BB","h_meanClus","h_mean0Clus","h_meanClusCopula","h_mean0ClusCopula","biashBB","biash0BB","biashClus","biash0Clus","biashClusCopula","biash0ClusCopula","covPBB_bar","covP0BB_bar","covPClus_bar","covP0Clus_bar","covPClus_barCopula","covP0Clus_barCopula")
resBBandLDandNCMA[1,]<-simulForDialysisWithoutBiasCorrectionAndKnownRho(rho,k,piT,iters)
###saving the data in SIMULATEDDATAFORDIALYSISEXAMPLEwithoutBiasCorrectionAndKnownRho.csv file in the directory TABLE2
write.csv(resBBandLDandNCMA,"TABLE2/SIMULATEDDATAFORDIALYSISEXAMPLEwithoutBiasCorrectionAndKnownRho.csv")
##The headers of the SIMULATEDDATAFORDIALYSISEXAMPLEwithoutBiasCorrectionAndKnownRho.csv file correspond to  : 
#"rho" - theoretical intra-cluster correlation for setting the simulations
#"k"- the number of studies
#"n"- the sample size in each arm
#"h_meanBB" - the mean of arcsine transformation from Beta-Binomial model with Anscombe continuity correction from 10000 simulations
#"h_mean0BB" - the mean of arcsine transformation from Beta-Binomial model without Anscombe continuity correction from 10000 simulations
#"h_meanClus" - the mean of  arcsine transformation from Lunn and Davies model with Anscombe continuity correction from 10000 simulations
#"h_mean0Clus" - the mean of arcsine transformation from Lunn and Davies model without Anscombe continuity correction from 10000 simulations
#"h_meanClusCopula" - the mean of  arcsine transformation from Gaussian Copula model with Anscombe continuity correction from 10000 simulations
#"h_mean0ClusCopula"- the mean of arcsine transformation from Gaussian Copula model without Anscombe continuity correction from 10000 simulations
#"biashBB" - bias of arcsine transformation from Beta-Binomial model with Anscombe continuity correction from 10000 simulations
#"biash0BB" - bias of arcsine transformation from Beta-Binomial model without Anscombe continuity correction from 10000 simulations
#"biashClus" - bias of arcsine transformation from Lunn and Davies model with Anscombe continuity correction from 10000 simulations
#"biash0Clus" - bias of arcsine transformation from Lunn and Davies model without Anscombe continuity correction from 10000 simulations
#"biashClusCopula" - bias of arcsine transformation from Gaussian Copula model with Anscombe continuity correction from 10000 simulations
#"biash0ClusCopula" -  bias of arcsine transformation from Gaussian Copula model without Anscombe continuity correction from 10000 simulations
#"covPBB" - coverage of arcsine transformation from Beta-Binomial model with Anscombe continuity correction from 10000 simulations
#"covP0BB" - coverage of arcsine transformation from Beta-Binomial model without Anscombe continuity correction from 10000 simulations
#"covPClus" - coverage of arcsine transformation from Lunn and Davies model with Anscombe continuity correction from 10000 simulations
#"covP0Clus" - coverage of arcsine transformation from Lunn and Davies model without Anscombe continuity correction from 10000 simulations
#"covPClusCopula" - coverage of arcsine transformation from Gaussian Copula model with Anscombe continuity correction from 10000 simulations
#"covP0ClusCopula" - coverage of arcsine transformation from Gaussian Copula model without Anscombe continuity correction from 10000 simulations
#"biash_ther" - theoretical bias of arcsine transformation of order 1/n  with Anscombe continuity correction
#"biash_ther0" - theoretical bias of arcsine transformation of order 1/n  without Anscombe continuity correction
######################################################################################################################################################
###simulations without bias correction for estimated rho in weights
####For the TABLE 2
####Make sure the current directory is the folder README folder
####Upload the library mnormt and library emdbook using the commands
library(mnormt)
library(emdbook)
##############################################################################################
source("TABLE2/simulForDialysisWithoutBiasCorrectionAndEstimatedRho.R")
####Parameters for simulation
###number of studies
k=28
###intra-cluster correlation
rho=0.046
###probability of event
piT=0.2367
###number of iterations
iters=1000
##############################################################################################
##set the matrix for saving the simulated data
resBBandLDandNCMA<-numeric(1*20)
dim(resBBandLDandNCMA)<-c(1,20)
colnames(resBBandLDandNCMA)<-c("rho","k","h_meanBB","h_mean0BB","h_meanClus","h_mean0Clus","h_meanClusCopula","h_mean0ClusCopula","biashBB","biash0BB","biashClus","biash0Clus","biashClusCopula","biash0ClusCopula","covPBB_bar","covP0BB_bar","covPClus_bar","covP0Clus_bar","covPClus_barCopula","covP0Clus_barCopula")   
resBBandLDandNCMA[1,]<-simulForDialysisWithoutBiasCorrectionAndEstimatedRho(rho,k,piT,iters)
###saving the data in SIMULATEDDATAFORDIALYSISEXAMPLEwithoutBiasCorrectionAndEstimatedRho.csv file in the directory TABLE2
write.csv(resBBandLDandNCMA,"TABLE2/SIMULATEDDATAFORDIALYSISEXAMPLEwithoutBiasCorrectionAndEstimatedRho.csv")
##The headers of SIMULATEDDATAFORDIALYSISEXAMPLEwithoutBiasCorrectionAndEstimatedRho.csv file correspond to 
#"rho" -  theoretical intra-cluster correlation for setting the simulations
#"k"- the number of studies
#"h_meanBB" - the mean of combined meta-analysic arcsine transformation without bias correction of order 1/n from Beta-Binomial model with Anscombe continuity correction and with estimated rho in weights from 10000 simulations
#"h_mean0BB" -  the mean of combined meta-analysic arcsine transformation without bias correction of order 1/n from Beta-Binomial model without Anscombe continuity correction and with estimated rho in weights from 10000 simulations
#"h_meanClus" -  the mean of combined meta-analysic arcsine transformation without bias correction of order 1/n from Lunn and Davies model with Anscombe continuity correction and with estimated rho in weights from 10000 simulations
#"h_mean0Clus" -  the mean of combined meta-analysic arcsine transformation without bias correction of order 1/n from Lunn and Davies model without Anscombe continuity correction and with estimated rho in weights from 10000 simulations
#"h_meanClusCopula" -  the mean of combined meta-analysic arcsine transformation without bias correction of order 1/n from Gaussian Copula model with Anscombe continuity correction and with estimated rho in weights from 10000 simulations
#"h_mean0ClusCopula" -  the mean of combined meta-analysic arcsine transformation without bias correction of order 1/n from Gaussian Copula model without Anscombe continuity correction and with estimated rho in weights from 10000 simulations
#"biashBB" - the bias of combined meta-analysic arcsine transformation without bias correction of order 1/n from Beta-Binomial model with Anscombe continuity correction and with estimated rho in weights from 10000 simulations
#"biash0BB" - the bias of combined meta-analysic arcsine transformation without bias correction of order 1/n from Beta-Binomial model without Anscombe continuity correction and with estimated rho in weights from 10000 simulations
#"biashClus" - the bias of combined meta-analysic arcsine transformation without bias correction of order 1/n from Lunn and Davies model with Anscombe continuity correction and with estimated rho in weights from 10000 simulations
#"biashClus" - the bias of combined meta-analysic arcsine transformation without bias correction of order 1/n from Lunn and Davies model with Anscombe continuity correction and with estimated rho in weights from 10000 simulations
#"biash0Clus" -  the bias of combined meta-analysic arcsine transformation without bias correction of order 1/n from Lunn and Davies model without Anscombe continuity correction and with estimated rho in weights from 10000 simulations
#"biashClusCopula" -  the bias of combined meta-analysic arcsine transformation without bias correction of order 1/n from Gaussian Copula model with Anscombe continuity correction and with estimated rho in weights from 10000 simulations
#"biash0ClusCopula" -  the bias of combined meta-analysic arcsine transformation without bias correction of order 1/n from Gaussian Copula model without Anscombe continuity correction and with estimated rho in weights from 10000 simulations
#"covPBB_bar" - the coverage of combined meta-analysic arcsine transformation without bias correction of order 1/n from Beta-Binomial model with Anscombe continuity correction and with estimated rho in weights from 10000 simulations
#"covP0BB_bar" - the coverage of combined meta-analysic arcsine transformation without bias correction of order 1/n from Beta-Binomial model without Anscombe continuity correction and with estimated rho in weights from 10000 simulations
#"covPClus_bar" - the coverage of combined meta-analysic arcsine transformation without bias correction of order 1/n from Lunn and Davies model with Anscombe continuity correction and with estimated rho in weights from 10000 simulations
#"covP0Clus_bar" -  the coverage of combined meta-analysic arcsine transformation without bias correction of order 1/n from Lunn and Davies model without Anscombe continuity correction and with estimated rho in weights from 10000 simulations
#"covPClus_barCopula" -  the coverage of combined meta-analysic arcsine transformation without bias correction of order 1/n from Gaussian Copula model with Anscombe continuity correction and with estimated rho in weights from 10000 simulations
#"covP0Clus_barCopula" -  the coverage of combined meta-analysic arcsine transformation without bias correction of order 1/n from Gaussian Copula model without Anscombe continuity correction and with estimated rho in weights from 10000 simulations


###############################################################################################################
###simulations with bias correction for known rho in weights
#Upload the library mnormt and library emdbook using the commands
library(mnormt)
library(emdbook)
##############################################################################################
source("TABLE2/simulForDialysisWithBiasCorrectionsAndKnownRho.R")
####Parameters for simulation
###number of studies
k=28
###intra-cluster correlation
rho=0.046
###probability of event
piT=0.2367
###number of iterations
iters=1000
##set the matrix for saving the simulated data
resBBandLDandNCMA<-numeric(1*20)
dim(resBBandLDandNCMA)<-c(1,20)
###name the columns
colnames(resBBandLDandNCMA)<-c("rho","k","h_meanBB_anov","h_mean0BB_anov","h_meanClus_bar_anov","h_mean0Clus_bar_anov","h_mean_anovCopula","h_mean0_anovCopula","biashBB_anov","biash0BB_anov","biashClus_bar_anov","biash0Clus_bar_anov","biash_anovCopula","biash0_anovCopula","covPBB_bar_anov","covP0BB_bar_anov","covPClus_bar_anov","covP0Clus_bar_anov","covP_bar_anovCopula","covP0_bar_anovCopula")
resBBandLDandNCMA[1,]<-simulForDialysisWithBiasCorrectionsAndKnownRho(rho,k,piT,iters)
##saving the data in the file SIMULATEDDATAFORDIALYSISEXAMPLEwithBiasCorrectionAndKnownRho.csv
write.csv(resBBandLDandNCMA,"TABLE2/SIMULATEDDATAFORDIALYSISEXAMPLEwithBiasCorrectionAndKnownRho.csv")
##The headers of the SIMULATEDDATAFORDIALYSISEXAMPLEwithBiasCorrectionAndKnownRho.csv file correspond to
#"rho" -  theoretical intra-cluster correlation for setting the simulations
#"k"- the number of studies
#"n"- the sample size in each arm
#"h_meanBB_anov" - the mean of combined meta-analysic arcsine transformation with bias correction of order 1/n (known rho) from Beta-Binomial model with Anscombe continuity correction from 10000 simulations
#"h_mean0BB_anov" - the mean of combined meta-analysic arcsine transformation with  bias correction of order 1/n (known rho) from Beta-Binomial model without Anscombe continuity correction  from 10000 simulations
#"h_meanClus_bar_anov" - the mean of combined meta-analysic arcsine transformation with  bias correction of order 1/n (known rho) from Lunn and Davies model with Anscombe continuity correction  from 10000 simulations
#"h_mean0Clus_bar_anov" - the mean of combined meta-analysic arcsine transformation with  bias correction of order 1/n (known rho) from Lunn and Davies model without Anscombe continuity correction  from 10000 simulations
#"h_mean_anovCopula" - the mean of combined meta-analysic arcsine transformation with  bias correction of order 1/n (known rho) from Gaussian Copula model with Anscombe continuity correction  from 10000 simulations
#"h_mean0_anovCopula" - the mean of combined meta-analysic arcsine transformation with bias correction of order 1/n (known rho) from Gaussian Copula model without Anscombe continuity correction  from 10000 simulations
#"biashBB_anov" - the bias of combined meta-analysic arcsine transformation with bias correction of order 1/n (known rho)  from Beta-Binomial model with Anscombe continuity correction  from 10000 simulations
#"biash0BB_anov" -  the bias of combined meta-analysic arcsine transformation with  bias correction of order 1/n (known rho) from Beta-Binomial model without Anscombe continuity correction from 10000 simulations
#"biashClus_bar_anov" - the bias of combined meta-analysic arcsine transformation with bias correction of order 1/n (known rho) from Lunn and Davies model with Anscombe continuity correction  from 10000 simulations
#"biash0Clus_bar_anov" - the bias of combined meta-analysic arcsine transformation with  bias correction of order 1/n (known rho) from Lunn and Davies model without Anscombe continuity correction  from 10000 simulations
#"biash_anovCopula" - the bias of combined meta-analysic arcsine transformation with bias correction of order 1/n (known rho) from Gaussian Copula model with Anscombe continuity correction  from 10000 simulations
#"biash0_anovCopula" - the bias of combined meta-analysic arcsine transformation with bias correction of order 1/n (known rho) from Gaussian Copula model without Anscombe continuity correction  from 10000 simulations
#"covPBB_bar_anov" -  the coverage of combined meta-analysic arcsine transformation with bias correction of order 1/n (known rho) from Beta-Binomial model with Anscombe continuity correction from 10000 simulations
#"covP0BB_bar_anov" -  the coverage of combined meta-analysic arcsine transformation with bias correction of order 1/n (known rho) from Beta-Binomial model without Anscombe continuity correction from 10000 simulations
#"covPClus_bar_anov" -  the coverage of combined meta-analysic arcsine transformation with  bias correction of order 1/n(known rho) from Lunn and Davies model with Anscombe continuity correction  from 10000 simulations
#"covP0Clus_bar_anov" -  the coverage of combined meta-analysic arcsine transformation with  bias correction of order 1/n (known rho) from Lunn and Davies model without Anscombe continuity correction  from 10000 simulations
#"covP_bar_anovCopula" - the coverage of combined meta-analysic arcsine transformation with  bias correction of order 1/n (known rho) from Gaussian Copula model with Anscombe continuity correction  from 10000 simulations
#"covP0_bar_anovCopula" - the coverage of combined meta-analysic arcsine transformation with bias correction of order 1/n(known rho) from Gaussian Copula model without Anscombe continuity correction  from 10000 simulations
#"biash_ther" -  theoretical bias of arcsine transformation of order 1/n  with Anscombe continuity correction
#"biash_ther0" -  theoretical bias of arcsine transformation of order 1/n  without Anscombe continuity correction


################################################################################################
################################################################################################
###simulations with bias correction for estimated rho in weights
####Upload the library mnormt and library emdbook using the commands
library(mnormt)
library(emdbook)
source("TABLE2/simulForDialysisWithBiasCorrectionAndEstimatedRho.R")
####Parameters for simulation
###number of studies
k=28
###intra-cluster correlation
rho=0.046
###probability of event
piT=0.2367
###number of iterations
iters=1000
##############################################################################################
##set the matrix for saving the simulated data
resBBandLDandNCMA<-numeric(1*20)
dim(resBBandLDandNCMA)<-c(1,20)
###name the columns
colnames(resBBandLDandNCMA)<-c("rho","k","h_meanBB_anov","h_mean0BB_anov","h_meanClus_bar_anov","h_mean0Clus_bar_anov","h_mean_anovCopula","h_mean0_anovCopula","biashBB_anov","biash0BB_anov","biashClus_bar_anov","biash0Clus_bar_anov","biash_anovCopula","biash0_anovCopula","covPBB_bar_anov","covP0BB_bar_anov","covPClus_bar_anov","covP0Clus_bar_anov","covP_bar_anovCopula","covP0_bar_anovCopula")
resBBandLDandNCMA[1,]<-simulForDialysisWithBiasCorrectionAndEstimatedRho(rho,k,piT,iters)
###saving the data in the file SIMULATEDDATAFORDIALYSISEXAMPLEwithBiasCorrectionAndEstimatedRho.csv
write.csv(resBBandLDandNCMA,"TABLE2/SIMULATEDDATAFORDIALYSISEXAMPLEwithBiasCorrectionAndEstimatedRho.csv")
##The headers of the SIMULATEDDATAFORDIALYSISEXAMPLEwithBiasCorrectionAndEstimatedRho.csv file correspond to
#"rho" -  theoretical intra-cluster correlation for setting the simulations
#"k"- the number of studies
#"n"- the sample size in each arm
#"h_meanBB_anov" - the mean of combined meta-analysic arcsine transformation with estimated bias correction of order 1/n from Beta-Binomial model with Anscombe continuity correction from 10000 simulations
#"h_mean0BB_anov" - the mean of combined meta-analysic arcsine transformation with estimated bias correction of order 1/n from Beta-Binomial model without Anscombe continuity correction  from 10000 simulations
#"h_meanClus_bar_anov" - the mean of combined meta-analysic arcsine transformation with estimated bias correction of order 1/n from Lunn and Davies model with Anscombe continuity correction  from 10000 simulations
#"h_mean0Clus_bar_anov" - the mean of combined meta-analysic arcsine transformation with estimated bias correction of order 1/n from Lunn and Davies model without Anscombe continuity correction  from 10000 simulations
#"h_mean_anovCopula" - the mean of combined meta-analysic arcsine transformation with estimated bias correction of order 1/n from Gaussian Copula model with Anscombe continuity correction  from 10000 simulations
#"h_mean0_anovCopula" - the mean of combined meta-analysic arcsine transformation with estimated bias correction of order 1/n from Gaussian Copula model without Anscombe continuity correction  from 10000 simulations
#"biashBB_anov" - the bias of combined meta-analysic arcsine transformation with estimated bias correction of order 1/n from Beta-Binomial model with Anscombe continuity correction  from 10000 simulations
#"biash0BB_anov" -  the bias of combined meta-analysic arcsine transformation with estimated bias correction of order 1/n from Beta-Binomial model without Anscombe continuity correction from 10000 simulations
#"biashClus_bar_anov" - the bias of combined meta-analysic arcsine transformation with estimated bias correction of order 1/n from Lunn and Davies model with Anscombe continuity correction  from 10000 simulations
#"biash0Clus_bar_anov" - the bias of combined meta-analysic arcsine transformation with estimated bias correction of order 1/n from Lunn and Davies model without Anscombe continuity correction  from 10000 simulations
#"biash_anovCopula" - the bias of combined meta-analysic arcsine transformation with estimated bias correction of order 1/n from Gaussian Copula model with Anscombe continuity correction  from 10000 simulations
#"biash0_anovCopula" - the bias of combined meta-analysic arcsine transformation with estimated bias correction of order 1/n from Gaussian Copula model without Anscombe continuity correction  from 10000 simulations
#"covPBB_bar_anov" -  the coverage of combined meta-analysic arcsine transformation with estimated bias correction of order 1/n from Beta-Binomial model with Anscombe continuity correction from 10000 simulations
#"covP0BB_bar_anov" -  the coverage of combined meta-analysic arcsine transformation with estimated bias correction of order 1/n from Beta-Binomial model without Anscombe continuity correction from 10000 simulations
#"covPClus_bar_anov" -  the coverage of combined meta-analysic arcsine transformation with estimated bias correction of order 1/n from Lunn and Davies model with Anscombe continuity correction  from 10000 simulations
#"covP0Clus_bar_anov" -  the coverage of combined meta-analysic arcsine transformation with estimated bias correction of order 1/n from Lunn and Davies model without Anscombe continuity correction  from 10000 simulations
#"covP_bar_anovCopula" - the coverage of combined meta-analysic arcsine transformation with estimated bias correction of order 1/n from Gaussian Copula model with Anscombe continuity correction  from 10000 simulations
#"covP0_bar_anovCopula" - the coverage of combined meta-analysic arcsine transformation with estimated bias correction of order 1/n from Gaussian Copula model without Anscombe continuity correction  from 10000 simulations
#"biash_ther" -  theoretical bias of arcsine transformation of order 1/n  with Anscombe continuity correction
#"biash_ther0" -  theoretical bias of arcsine transformation of order 1/n  without Anscombe continuity correction

########################################End of TABLE 2#########################################
###############################################################################################
##########################################TABLE 3##############################################
####For the TABLE 3
####Make sure the current directory is the folder README folder

###The present function inputs the probabilities and sample sizes 
###of the binary data and output the results from the meta-analysis
###of arcsine transformations using four models : 
###1. inverse variance method for fixed effects model
###2. inverse variance method for random effects model
### with estimated between study variance from Dersimonian and Laird method
###3. Beta-binomial model with estimate of rho obtained with analysis of variance method
###4. Beta-binomial model with second order bias correction in arcsine transformations

###data for prevalence of HIV in homeless people
p<-c(0.10,0.11,0.13,0.01,0.12,0.00,0.01,0.02,0.05,0.08,0.02,0.05,0.07,0.01,0.01,0.08)
ni<-c(1005,331,90,639,1958,848,285,267,493,123,1757,161,2002,402,220,305)
### The data for HIV in homeless people analysed using the function rma.arcsine.R in the directory TABLE3/
### with input variables p- the probability of number of events and ni-the total sample size
source("TABLE3/rma.arcsine.R")
rma.arcsine(p,ni)
res<-numeric(1*21)
dim(res)<-c(1,21)
colnames(res)<-c("pIV","pIV_L","pIV_U","pREM","pREM_L","pREM_U","p0BB","p0BB_L","p0BB_U","pBB","pBB_L","pBB_U","p0BiasCor","p0LBiasCor","p0UBiasCor","pBiasCor","pLBiasCor","pUBiasCor","rho","tau2","Q")
res[1,]<-rma.arcsine(p,ni)
write.csv(res,"TABLE3/DATAFORHIVSEXAMPLE.csv")
###The headers of DATAFORHIVSEXAMPLE.csv file correspond to
#"pIV" -  the overall prevalence from fixed effects model 
#"pIV_L" - the lower bound of the overall prevalence from fixed effects model 
#"pIV_U" - the upper bound of the overall prevalence from fixed effects model 
#"pREM" - the overall prevalence from random effects model 
#"pREM_L" -  the lower bound of the overall prevalence from random effects model 
#"pREM_U" -  the upper bound of the overall prevalence from random effects model
#"p0BB" - the overall prevalence from beta-binomial random effects model without Anscombe continuity correction
#"p0BB_L" - the lower bound of the overall prevalence from beta-binomial random effects model without Anscombe continuity correction
#"p0BB_U" - the upper bound of the overall prevalence from beta-binomial random effects model without Anscombe continuity correction
#"pBB"  - the overall prevalence from beta-binomial random effects model with Anscombe continuity correction
#"pBB_L" - the lower bound of the overall prevalence from beta-binomial random effects model with Anscombe continuity correction
#"pBB_U" - the upper bound of the overall prevalence from beta-binomial random effects model with Anscombe continuity correction
#"p0BiasCor" - the overall bias corrected prevalence from beta-binomial random effects model without Anscombe continuity correction
#"p0LBiasCor" - the lower bound of the overall bias corrected prevalence from beta-binomial random effects model without Anscombe continuity correction
#"p0UBiasCor" -  the upper bound of the overall bias corrected prevalence from beta-binomial random effects model without Anscombe continuity correction
#"pBiasCor" - the overall bias corrected prevalence from beta-binomial random effects model with Anscombe continuity correction
#"pLBiasCor" - the lower bound of the overall bias corrected prevalence from beta-binomial random effects model with Anscombe continuity correction
#"pUBiasCor" -  the upper bound of the overall bias corrected prevalence from beta-binomial random effects model with Anscombe continuity correction
#"rho" -  estimated intra-cluster correlation
#"tau2" - estimated between study variance
#"Q" -  Cochranes Q statistic 
########################################End of TABLE 3#########################################
###############################################################################################

##########################################TABLE 4##############################################
####For the TABLE 4
####Make sure the current directory is the folder README folder

#####simulations without bias correction with known rho
####Upload the library mnormt and library emdbook using the commands
library(mnormt)
library(emdbook)
source("TABLE4/simulForHIVwithoutBiasCorrectionAndKnownRho.R")
####Parameters for simulation
###number of studies
k=16
###intra-cluster correlation
rho=0.03669881
## probability of event
piT=0.054375
## number of iterations
iters=1000
################################
##set the matrix for saving the simulated data
resBBandLDandNCMA<-numeric(1*20)
dim(resBBandLDandNCMA)<-c(1,20)
###name the columns
colnames(resBBandLDandNCMA)<-c("rho","k","h_meanBB","h_mean0BB","h_meanClus","h_mean0Clus","h_meanClusCopula","h_mean0ClusCopula","biashBB","biash0BB","biashClus","biash0Clus","biashClusCopula","biash0ClusCopula","covPBB_bar","covP0BB_bar","covPClus_bar","covP0Clus_bar","covPClus_barCopula","covP0Clus_barCopula")
resBBandLDandNCMA[1,]<-simulForHIVwithoutBiasCorrectionAndKnownRho(rho,k,piT,iters)
####saving the results in SIMULATEDDATAFORHIVEXAMPLEwithoutBiasCorrectionAndKnownRho.csv file to the directory TABLE4
write.csv(resBBandLDandNCMA,"TABLE4/SIMULATEDDATAFORHIVEXAMPLEwithoutBiasCorrectionAndKnownRho.csv")
##################################################################################################
###The headers of SIMULATEDDATAFORHIVEXAMPLEwithoutBiasCorrectionAndKnownRho.csv file correspond to
#"rho" -  theoretical intra-cluster correlation for setting the simulations
#"k"- the number of studies
#"h_meanBB" - the mean of combined meta-analysic arcsine transformation without bias correction of order 1/n from Beta-Binomial model with Anscombe continuity correction and with known rho in weights from 10000 simulations
#"h_mean0BB" -  the mean of combined meta-analysic arcsine transformation without bias correction of order 1/n from Beta-Binomial model without Anscombe continuity correction and with known rho in weights from 10000 simulations
#"h_meanClus" -  the mean of combined meta-analysic arcsine transformation without bias correction of order 1/n from Lunn and Davies model with Anscombe continuity correction and with known rho in weights from 10000 simulations
#"h_mean0Clus" -  the mean of combined meta-analysic arcsine transformation without bias correction of order 1/n from Lunn and Davies model without Anscombe continuity correction and with known rho in weights from 10000 simulations
#"h_meanClusCopula" -  the mean of combined meta-analysic arcsine transformation without bias correction of order 1/n from Gaussian Copula model with Anscombe continuity correction and with known rho in weights from 10000 simulations
#"h_mean0ClusCopula" -  the mean of combined meta-analysic arcsine transformation without bias correction of order 1/n from Gaussian Copula model without Anscombe continuity correction and with known rho in weights from 10000 simulations
#"biashBB" - the bias of combined meta-analysic arcsine transformation without bias correction of order 1/n from Beta-Binomial model with Anscombe continuity correction and with known rho in weights from 10000 simulations
#"biash0BB" - the bias of combined meta-analysic arcsine transformation without bias correction of order 1/n from Beta-Binomial model without Anscombe continuity correction and with known rho in weights from 10000 simulations
#"biashClus" - the bias of combined meta-analysic arcsine transformation without bias correction of order 1/n from Lunn and Davies model with Anscombe continuity correction and with known rho in weights from 10000 simulations
#"biash0Clus" -  the bias of combined meta-analysic arcsine transformation without bias correction of order 1/n from Lunn and Davies model without Anscombe continuity correction and with known rho in weights from 10000 simulations
#"biashClusCopula" -  the bias of combined meta-analysic arcsine transformation without bias correction of order 1/n from Gaussian Copula model with Anscombe continuity correction and with known rho in weights from 10000 simulations
#"biash0ClusCopula" -  the bias of combined meta-analysic arcsine transformation without bias correction of order 1/n from Gaussian Copula model without Anscombe continuity correction and with known rho in weights from 10000 simulations
#"covPBB_bar" - the coverage of combined meta-analysic arcsine transformation without bias correction of order 1/n from Beta-Binomial model with Anscombe continuity correction and with known rho in weights from 10000 simulations
#"covP0BB_bar" - the coverage of combined meta-analysic arcsine transformation without bias correction of order 1/n from Beta-Binomial model without Anscombe continuity correction and with known rho in weights from 10000 simulations
#"covPClus_bar" - the coverage of combined meta-analysic arcsine transformation without bias correction of order 1/n from Lunn and Davies model with Anscombe continuity correction and with known rho in weights from 10000 simulations
#"covP0Clus_bar" -  the coverage of combined meta-analysic arcsine transformation without bias correction of order 1/n from Lunn and Davies model without Anscombe continuity correction and with known rho in weights from 10000 simulations
#"covPClus_barCopula" -  the coverage of combined meta-analysic arcsine transformation without bias correction of order 1/n from Gaussian Copula model with Anscombe continuity correction and with known rho in weights from 10000 simulations
#"covP0Clus_barCopula" -  the coverage of combined meta-analysic arcsine transformation without bias correction of order 1/n from Gaussian Copula model without Anscombe continuity correction and with known rho in weights from 10000 simulations

##simulations without bias corrections for estimated rho in weights
####Upload the library mnormt and library emdbook using the commands
library(mnormt)
library(emdbook)
source("TABLE4/simulForHIVwithoutBiasCorrectionAndEstimatedRho.R")
####Parameters for simulation
###number of studies
k=16
###intra-cluster correlation
rho=0.03669881
## probability of event
piT=0.054375
## number of iterations
iters=1000
##set the matrix for saving the simulated data
resBBandLDandNCMA<-numeric(1*20)
dim(resBBandLDandNCMA)<-c(1,20)
###name the columns
colnames(resBBandLDandNCMA)<-c("rho","k","h_meanBB","h_mean0BB","h_meanClus","h_mean0Clus","h_meanClusCopula","h_mean0ClusCopula","biashBB","biash0BB","biashClus","biash0Clus","biashClusCopula","biash0ClusCopula","covPBB_bar","covP0BB_bar","covPClus_bar","covP0Clus_bar","covPClus_barCopula","covP0Clus_barCopula")
resBBandLDandNCMA[1,]<-simulForHIVwithoutBiasCorrectionAndEstimatedRho(rho,k,piT,iters)
####saving the results in SIMULATEDDATAFORHIVEXAMPLEwithoutBiasCorrectionAndEstimatedRho.csv file to the directory TABLE4
write.csv(resBBandLDandNCMA,"TABLE4/SIMULATEDDATAFORHIVEXAMPLEwithoutBiasCorrectionAndEstimatedRho.csv")
###The headers of SIMULATEDDATAFORHIVEXAMPLEwithoutBiasCorrectionAndEstimatedRho.csv file correspond to
#"rho" -  theoretical intra-cluster correlation for setting the simulations
#"k"- the number of studies
#"h_meanBB" - the mean of combined meta-analysic arcsine transformation without bias correction of order 1/n from Beta-Binomial model with Anscombe continuity correction and with estimated rho in weights from 10000 simulations
#"h_mean0BB" -  the mean of combined meta-analysic arcsine transformation without bias correction of order 1/n from Beta-Binomial model without Anscombe continuity correction and with estimated rho in weights from 10000 simulations
#"h_meanClus" -  the mean of combined meta-analysic arcsine transformation without bias correction of order 1/n from Lunn and Davies model with Anscombe continuity correction and with estimated rho in weights from 10000 simulations
#"h_mean0Clus" -  the mean of combined meta-analysic arcsine transformation without bias correction of order 1/n from Lunn and Davies model without Anscombe continuity correction and with estimated rho in weights from 10000 simulations
#"h_meanClusCopula" -  the mean of combined meta-analysic arcsine transformation without bias correction of order 1/n from Gaussian Copula model with Anscombe continuity correction and with estimated rho in weights from 10000 simulations
#"h_mean0ClusCopula" -  the mean of combined meta-analysic arcsine transformation without bias correction of order 1/n from Gaussian Copula model without Anscombe continuity correction and with estimated rho in weights from 10000 simulations
#"biashBB" - the bias of combined meta-analysic arcsine transformation without bias correction of order 1/n from Beta-Binomial model with Anscombe continuity correction and with estimated rho in weights from 10000 simulations
#"biash0BB" - the bias of combined meta-analysic arcsine transformation without bias correction of order 1/n from Beta-Binomial model without Anscombe continuity correction and with estimated rho in weights from 10000 simulations
#"biashClus" - the bias of combined meta-analysic arcsine transformation without bias correction of order 1/n from Lunn and Davies model with Anscombe continuity correction and with estimated rho in weights from 10000 simulations
#"biash0Clus" -  the bias of combined meta-analysic arcsine transformation without bias correction of order 1/n from Lunn and Davies model without Anscombe continuity correction and with estimated rho in weights from 10000 simulations
#"biashClusCopula" -  the bias of combined meta-analysic arcsine transformation without bias correction of order 1/n from Gaussian Copula model with Anscombe continuity correction and with estimated rho in weights from 10000 simulations
#"biash0ClusCopula" -  the bias of combined meta-analysic arcsine transformation without bias correction of order 1/n from Gaussian Copula model without Anscombe continuity correction and with estimated rho in weights from 10000 simulations
#"covPBB_bar" - the coverage of combined meta-analysic arcsine transformation without bias correction of order 1/n from Beta-Binomial model with Anscombe continuity correction and with estimated rho in weights from 10000 simulations
#"covP0BB_bar" - the coverage of combined meta-analysic arcsine transformation without bias correction of order 1/n from Beta-Binomial model without Anscombe continuity correction and with estimated rho in weights from 10000 simulations
#"covPClus_bar" - the coverage of combined meta-analysic arcsine transformation without bias correction of order 1/n from Lunn and Davies model with Anscombe continuity correction and with estimated rho in weights from 10000 simulations
#"covP0Clus_bar" -  the coverage of combined meta-analysic arcsine transformation without bias correction of order 1/n from Lunn and Davies model without Anscombe continuity correction and with estimated rho in weights from 10000 simulations
#"covPClus_barCopula" -  the coverage of combined meta-analysic arcsine transformation without bias correction of order 1/n from Gaussian Copula model with Anscombe continuity correction and with estimated rho in weights from 10000 simulations
#"covP0Clus_barCopula" -  the coverage of combined meta-analysic arcsine transformation without bias correction of order 1/n from Gaussian Copula model without Anscombe continuity correction and with estimated rho in weights from 10000 simulations

#####simulations with bias correction for known rho in weights
####Upload the library mnormt and library emdbook using the commands
library(mnormt)
library(emdbook)
source("TABLE4/simulForHIVwithBiasCorrectionAndKnownRho.R")
####Parameters for simulation
###number of studies
k=16
###intra-cluster correlation
rho=0.03669881
## probability of event
piT=0.054375
## number of iterations
iters=1000
##set the matrix for saving the simulated data
resBBandLDandNCMA<-numeric(1*20)
dim(resBBandLDandNCMA)<-c(1,20)
###name the columns
colnames(resBBandLDandNCMA)<-c("rho","k","h_meanBB","h_mean0BB","h_meanClus","h_mean0Clus","h_meanClusCopula","h_mean0ClusCopula","biashBB","biash0BB","biashClus","biash0Clus","biashClusCopula","biash0ClusCopula","covPBB_bar","covP0BB_bar","covPClus_bar","covP0Clus_bar","covPClus_barCopula","covP0Clus_barCopula")   
resBBandLDandNCMA[1,]<-simulForHIVwithBiasCorrectionAndKnownRho(rho,k,piT,iters)
####saving the results in SIMULATEDDATAFORHIVEXAMPLEwithBiasCorrectionAndKnownRho.csv file to the directory TABLE4
write.csv(resBBandLDandNCMA,"TABLE4/SIMULATEDDATAFORHIVEXAMPLEwithBiasCorrectionAndKnownRho.csv")
###The headers of SIMULATEDDATAFORHIVEXAMPLEwithBiasCorrectionAndKnownRho.csv file correspond to
#"rho" -  theoretical intra-cluster correlation for setting the simulations
#"k"- the number of studies
#"h_meanBB" - the mean of combined meta-analysic arcsine transformation with bias correction of order 1/n from Beta-Binomial model with Anscombe continuity correction and with known rho in weights from 10000 simulations
#"h_mean0BB" -  the mean of combined meta-analysic arcsine transformation with bias correction of order 1/n from Beta-Binomial model without Anscombe continuity correction and with known rho in weights from 10000 simulations
#"h_meanClus" -  the mean of combined meta-analysic arcsine transformation with bias correction of order 1/n from Lunn and Davies model with Anscombe continuity correction and with known rho in weights from 10000 simulations
#"h_mean0Clus" -  the mean of combined meta-analysic arcsine transformation with bias correction of order 1/n from Lunn and Davies model without Anscombe continuity correction and with known rho in weights from 10000 simulations
#"h_meanClusCopula" -  the mean of combined meta-analysic arcsine transformation with bias correction of order 1/n from Gaussian Copula model with Anscombe continuity correction and with known rho in weights from 10000 simulations
#"h_mean0ClusCopula" -  the mean of combined meta-analysic arcsine transformation with bias correction of order 1/n from Gaussian Copula model without Anscombe continuity correction and with known rho in weights from 10000 simulations
#"biashBB" - the bias of combined meta-analysic arcsine transformation with bias correction of order 1/n from Beta-Binomial model with Anscombe continuity correction and with known rho in weights from 10000 simulations
#"biash0BB" - the bias of combined meta-analysic arcsine transformation with bias correction of order 1/n from Beta-Binomial model without Anscombe continuity correction and with known rho in weights from 10000 simulations
#"biashClus" - the bias of combined meta-analysic arcsine transformation with bias correction of order 1/n from Lunn and Davies model with Anscombe continuity correction and with known rho in weights from 10000 simulations
#"biash0Clus" -  the bias of combined meta-analysic arcsine transformation with bias correction of order 1/n from Lunn and Davies model without Anscombe continuity correction and with known rho in weights from 10000 simulations
#"biashClusCopula" -  the bias of combined meta-analysic arcsine transformation with bias correction of order 1/n from Gaussian Copula model with Anscombe continuity correction and with known rho in weights from 10000 simulations
#"biash0ClusCopula" -  the bias of combined meta-analysic arcsine transformation with bias correction of order 1/n from Gaussian Copula model without Anscombe continuity correction and with known rho in weights from 10000 simulations
#"covPBB_bar" - the coverage of combined meta-analysic arcsine transformation with bias correction of order 1/n from Beta-Binomial model with Anscombe continuity correction and with known rho in weights from 10000 simulations
#"covP0BB_bar" - the coverage of combined meta-analysic arcsine transformation with bias correction of order 1/n from Beta-Binomial model without Anscombe continuity correction and with known rho in weights from 10000 simulations
#"covPClus_bar" - the coverage of combined meta-analysic arcsine transformation with bias correction of order 1/n from Lunn and Davies model with Anscombe continuity correction and with known rho in weights from 10000 simulations
#"covP0Clus_bar" -  the coverage of combined meta-analysic arcsine transformation with bias correction of order 1/n from Lunn and Davies model without Anscombe continuity correction and with known rho in weights from 10000 simulations
#"covPClus_barCopula" -  the coverage of combined meta-analysic arcsine transformation with bias correction of order 1/n from Gaussian Copula model with Anscombe continuity correction and with known rho in weights from 10000 simulations
#"covP0Clus_barCopula" -  the coverage of combined meta-analysic arcsine transformation with bias correction of order 1/n from Gaussian Copula model without Anscombe continuity correction and with known rho in weights from 10000 simulations

#####simulations with bias correction for estimated rho in weights
library(mnormt)
library(emdbook)
source("TABLE4/simulForHIVwithBiasCorrectionAndEstimatedRho.R")
###number of studies
k=16
###intra-cluster correlation
rho=0.03669881
## probability of event
piT=0.054375
## number of iterations
iters=1000
##set the matrix for saving the simulated data
resBBandLDandNCMA<-numeric(1*23)
dim(resBBandLDandNCMA)<-c(1,23)
###name the columns
colnames(resBBandLDandNCMA)<-c("rho","k","n","h_meanBB_anov","h_mean0BB_anov","h_meanClus_bar_anov","h_mean0Clus_bar_anov","h_mean_anovCopula","h_mean0_anovCopula","biashBB_anov","biash0BB_anov","biashClus_bar_anov","biash0Clus_bar_anov","biash_anovCopula","biash0_anovCopula","covPBB_bar_anov","covP0BB_bar_anov","covPClus_bar_anov","covP0Clus_bar_anov","covP_bar_anovCopula","covP0_bar_anovCopula","biash_ther","biash_ther0")
resBBandLDandNCMA[1,]<-simulForHIVwithBiasCorrectionAndEstimatedRho(rho,k,piT,iters)
####saving the results in SIMULATEDDATAFORHIVEXAMPLEwithBiasCorrectionAndEstimatedRho.csv file to the directory TABLE4
write.csv(resBBandLDandNCMA,"TABLE4/SIMULATEDDATAFORHIVEXAMPLEwithBiasCorrectionAndEstimatedRho.csv")
##The headers of the SIMULATEDDATAFORHIVEXAMPLEwithBiasCorrectionAndEstimatedRho.csv file correspond to
#"rho" -  theoretical intra-cluster correlation for setting the simulations
#"k"- the number of studies
#"n"- the sample size in each arm
#"h_meanBB_anov" - the mean of combined meta-analysic arcsine transformation with estimated bias correction of order 1/n from Beta-Binomial model with Anscombe continuity correction from 10000 simulations
#"h_mean0BB_anov" - the mean of combined meta-analysic arcsine transformation with estimated bias correction of order 1/n from Beta-Binomial model without Anscombe continuity correction  from 10000 simulations
#"h_meanClus_bar_anov" - the mean of combined meta-analysic arcsine transformation with estimated bias correction of order 1/n from Lunn and Davies model with Anscombe continuity correction  from 10000 simulations
#"h_mean0Clus_bar_anov" - the mean of combined meta-analysic arcsine transformation with estimated bias correction of order 1/n from Lunn and Davies model without Anscombe continuity correction  from 10000 simulations
#"h_mean_anovCopula" - the mean of combined meta-analysic arcsine transformation with estimated bias correction of order 1/n from Gaussian Copula model with Anscombe continuity correction  from 10000 simulations
#"h_mean0_anovCopula" - the mean of combined meta-analysic arcsine transformation with estimated bias correction of order 1/n from Gaussian Copula model without Anscombe continuity correction  from 10000 simulations
#"biashBB_anov" - the bias of combined meta-analysic arcsine transformation with estimated bias correction of order 1/n from Beta-Binomial model with Anscombe continuity correction  from 10000 simulations
#"biash0BB_anov" -  the bias of combined meta-analysic arcsine transformation with estimated bias correction of order 1/n from Beta-Binomial model without Anscombe continuity correction from 10000 simulations
#"biashClus_bar_anov" - the bias of combined meta-analysic arcsine transformation with estimated bias correction of order 1/n from Lunn and Davies model with Anscombe continuity correction  from 10000 simulations
#"biash0Clus_bar_anov" - the bias of combined meta-analysic arcsine transformation with estimated bias correction of order 1/n from Lunn and Davies model without Anscombe continuity correction  from 10000 simulations
#"biash_anovCopula" - the bias of combined meta-analysic arcsine transformation with estimated bias correction of order 1/n from Gaussian Copula model with Anscombe continuity correction  from 10000 simulations
#"biash0_anovCopula" - the bias of combined meta-analysic arcsine transformation with estimated bias correction of order 1/n from Gaussian Copula model without Anscombe continuity correction  from 10000 simulations
#"covPBB_bar_anov" -  the coverage of combined meta-analysic arcsine transformation with estimated bias correction of order 1/n from Beta-Binomial model with Anscombe continuity correction from 10000 simulations
#"covP0BB_bar_anov" -  the coverage of combined meta-analysic arcsine transformation with estimated bias correction of order 1/n from Beta-Binomial model without Anscombe continuity correction from 10000 simulations
#"covPClus_bar_anov" -  the coverage of combined meta-analysic arcsine transformation with estimated bias correction of order 1/n from Lunn and Davies model with Anscombe continuity correction  from 10000 simulations
#"covP0Clus_bar_anov" -  the coverage of combined meta-analysic arcsine transformation with estimated bias correction of order 1/n from Lunn and Davies model without Anscombe continuity correction  from 10000 simulations
#"covP_bar_anovCopula" - the coverage of combined meta-analysic arcsine transformation with estimated bias correction of order 1/n from Gaussian Copula model with Anscombe continuity correction  from 10000 simulations
#"covP0_bar_anovCopula" - the coverage of combined meta-analysic arcsine transformation with estimated bias correction of order 1/n from Gaussian Copula model without Anscombe continuity correction  from 10000 simulations
#"biash_ther" -  theoretical bias of arcsine transformation of order 1/n  with Anscombe continuity correction
#"biash_ther0" -  theoretical bias of arcsine transformation of order 1/n  without Anscombe continuity correction
########################################End of TABLE 4#########################################
###############################################################################################
