# Supplementary material for: Inference for binomial probability based on dependent Bernoulli random variables with applications to meta‐analysis and group level studies
Source: Biom J. 2016 May 18;58(4):896–914. doi: 10.1002/bimj.201500115 (PMC4999030; doi:10.1002/bimj.201500115)
Supplement: Supplementary file 2 — Supporting Information [file BIMJ-58-896-s002.zip › README/TABLE1/DATAFORDIALYSISEXAMPLE.csv]

	pIV	pIV_L	pIV_U	pREM	pREM_L	pREM_U	p0BB	p0BB_L	p0BB_U	pBB	pBB_L	pBB_U	p0BiasCor	p0LBiasCor	p0UBiasCor	pBiasCor	pLBiasCor	pUBiasCor	rho	tau2	Q
1	0.206043156977799	0.191408027382024	0.221073766957886	0.226704650933877	0.190412461013659	0.265179868291279	0.226929422656967	0.190028289393539	0.266086315932436	0.230228290115235	0.193119929456046	0.269565159760852	0.235687662147138	0.198243606447994	0.275315128480334	0.235599618766745	0.198160906046718	0.275222469422678	0.0457188076107327	0.0431574183654602	142.497837680343
