# Supplementary material for: Inference for binomial probability based on dependent Bernoulli random variables with applications to meta‐analysis and group level studies
Source: Biom J. 2016 May 18;58(4):896–914. doi: 10.1002/bimj.201500115 (PMC4999030; doi:10.1002/bimj.201500115)
Supplement: Supplementary file 2 — Supporting Information [file BIMJ-58-896-s002.zip › README/TABLE2/SIMULATEDDATAFORDIALYSISEXAMPLEwithBiasCorrectionAndEstimatedRho.csv]

	rho	k	h_meanBB_anov	h_mean0BB_anov	h_meanClus_bar_anov	h_mean0Clus_bar_anov	h_mean_anovCopula	h_mean0_anovCopula	biashBB_anov	biash0BB_anov	biashClus_bar_anov	biash0Clus_bar_anov	biash_anovCopula	biash0_anovCopula	covPBB_bar_anov	covP0BB_bar_anov	covPClus_bar_anov	covP0Clus_bar_anov	covP_bar_anovCopula	covP0_bar_anovCopula
1	0.046	28	1.01761802174727	1.0176184884362	1.01823392717406	1.01841565403576	1.01369647047443	1.01370304785948	0.00141781560455412	0.00141828229348451	0.00203372103135013	0.00221544789304962	-0.00250373566828377	-0.00249715828323449	0.933	0.932	0.928928928928929	0.928928928928929	0.945	0.945
