# Supplementary material for: Inference for binomial probability based on dependent Bernoulli random variables with applications to meta‐analysis and group level studies
Source: Biom J. 2016 May 18;58(4):896–914. doi: 10.1002/bimj.201500115 (PMC4999030; doi:10.1002/bimj.201500115)
Supplement: Supplementary file 2 — Supporting Information [file BIMJ-58-896-s002.zip › README/TABLE2/SIMULATEDDATAFORDIALYSISEXAMPLEwithBiasCorrectionAndKnownRho.csv]

	rho	k	h_meanBB_anov	h_mean0BB_anov	h_meanClus_bar_anov	h_mean0Clus_bar_anov	h_mean_anovCopula	h_mean0_anovCopula	biashBB_anov	biash0BB_anov	biashClus_bar_anov	biash0Clus_bar_anov	biash_anovCopula	biash0_anovCopula	covPBB_bar_anov	covP0BB_bar_anov	covPClus_bar_anov	covP0Clus_bar_anov	covP_bar_anovCopula	covP0_bar_anovCopula
1	0.046	28	1.01769366656121	1.01763766049515	1.01900292545328	1.01915934691851	1.01900170535559	1.01894095891983	0.00149346041849863	0.00143745435243203	0.00280271931056109	0.00295914077579496	0.00280149921287376	0.00274075277711527	0.953	0.953	0.962	0.96	0.959	0.957
