# Supplementary material for: Inference for binomial probability based on dependent Bernoulli random variables with applications to meta‐analysis and group level studies
Source: Biom J. 2016 May 18;58(4):896–914. doi: 10.1002/bimj.201500115 (PMC4999030; doi:10.1002/bimj.201500115)
Supplement: Supplementary file 2 — Supporting Information [file BIMJ-58-896-s002.zip › README/TABLE2/SIMULATEDDATAFORDIALYSISEXAMPLEwithoutBiasCorrectionAndEstimatedRho.csv]

	rho	k	h_meanBB	h_mean0BB	h_meanClus	h_mean0Clus	h_meanClusCopula	h_mean0ClusCopula	biashBB	biash0BB	biashClus	biash0Clus	biashClusCopula	biash0ClusCopula	covPBB_bar	covP0BB_bar	covPClus_bar	covP0Clus_bar	covPClus_barCopula	covP0Clus_barCopula
1	0.046	28	1.0020335348125	0.993504794629099	1.00563281011486	0.997691037448676	1.00267003024035	0.994291923417871	-0.0141666713302135	-0.0226954115136153	-0.0105673960278569	-0.0185091686940387	-0.0135301759023612	-0.0219082827248435	0.928	0.903	0.931	0.905	0.919	0.896
