# Supplementary material for: Inference for binomial probability based on dependent Bernoulli random variables with applications to meta‐analysis and group level studies
Source: Biom J. 2016 May 18;58(4):896–914. doi: 10.1002/bimj.201500115 (PMC4999030; doi:10.1002/bimj.201500115)
Supplement: Supplementary file 2 — Supporting Information [file BIMJ-58-896-s002.zip › README/TABLE2/SIMULATEDDATAFORDIALYSISEXAMPLEwithoutBiasCorrectionAndKnownRho.csv]

	rho	k	h_meanBB	h_mean0BB	h_meanClus	h_mean0Clus	h_meanClusCopula	h_mean0ClusCopula	biashBB	biash0BB	biashClus	biash0Clus	biashClusCopula	biash0ClusCopula	covPBB_bar	covP0BB_bar	covPClus_bar	covP0Clus_bar	covPClus_barCopula	covP0Clus_barCopula
1	0.046	28	1.00282725431486	0.99433243993072	1.00885016747291	1.00091678368765	1.00527432071219	0.996836684785631	-0.0133729518278496	-0.0218677662119947	-0.00735003866980288	-0.0152834224550613	-0.0109258854305225	-0.0193635213570833	0.939	0.918	0.958	0.945	0.942	0.911
