# Supplementary material for: Inference for binomial probability based on dependent Bernoulli random variables with applications to meta‐analysis and group level studies
Source: Biom J. 2016 May 18;58(4):896–914. doi: 10.1002/bimj.201500115 (PMC4999030; doi:10.1002/bimj.201500115)
Supplement: Supplementary file 2 — Supporting Information [file BIMJ-58-896-s002.zip › README/TABLE2/simulForDialysisWithBiasCorrectionsAndKnownRho.R]

simulForDialysisWithBiasCorrectionsAndKnownRho<-function(rho,k,piT,iters){
#arcsin transformation using anova estimator for rho
h0itersBB_anov<-numeric(iters)
hitersBB_anov<-numeric(iters)
h0itersClus_anov<-numeric(iters)
hitersClus_anov<-numeric(iters)
h0iters_anovCopula<-numeric(iters)
hiters_anovCopula<-numeric(iters)
#coverages
covPBB_bar_anov<-0
covP0BB_bar_anov<-0
covPClus_bar_anov<-0
covP0Clus_bar_anov<-0
covP_bar_anovCopula<-0
covP0_bar_anovCopula<-0
#####################
#arcsin transformation using ppr estimator for rho
h0itersBB_ppr<-numeric(iters)
hitersBB_ppr<-numeric(iters)
h0itersClus_ppr<-numeric(iters)
hitersClus_ppr<-numeric(iters)
h0iters_pprCopula<-numeric(iters)
hiters_pprCopula<-numeric(iters)
#coverages
covPBB_bar_ppr<-0
covP0BB_bar_ppr<-0
covPClus_bar_ppr<-0
covP0Clus_bar_ppr<-0
covP_bar_pprCopula<-0
covP0_bar_pprCopula<-0
#######################
hiT<-2*asin(sqrt(piT))
   #####################
   ###Estimation of parameter for Gaussian copula
   #####################
   ################################
   #######################
   bisect <- function(fn, lower, upper, tol=1.e-07, ...) { 
   f.lo <- fn(lower, ...) 
   f.hi <- fn(upper, ...) 
   feval <- 2 

   if (f.lo * f.hi > 0) stop("Root is not bracketed in the specified interval 
   \n") 
   chg <- upper - lower 

   while (abs(chg) > tol) { 
        x.new <- (lower + upper) / 2 
        f.new <- fn(x.new, ...) 
        if (abs(f.new) <= tol) break 
        if (f.lo * f.new < 0) upper <- x.new 
        if (f.hi * f.new < 0) lower <- x.new 
        chg <- upper - lower 
        feval <- feval + 1 
   } 
   list(x = x.new, value = f.new, fevals=feval) 
   }    
   ####################################
   FCorrBin<-function(rhoCopula,rho,piT){
   M<-matrix(c(rep(rhoCopula,times=4)),nrow=2,ncol=2)
   diag(M)<-c(rep(1,times=length(diag(M))))
   X<-c(qnorm(piT, mean = 0, sd = 1),qnorm(piT, mean = 0, sd = 1))
   pmnorm(X,mean=c(rep(0,times=2)),varcov=M)-(rho*piT*(1-piT)+piT^2)
   }
   rhoCopula<-bisect(FCorrBin,0,1,rho=rho,piT=piT)[[1]]

for(i in 1:iters){
   ni      <-c(99,244,22,25,40,107,26,84,141,83,300,380,238,40,200,50,124,42,98,62,70,50,30,62,64,70,42,62) 
   wi      <-ni/(1+rho*(ni-1))#weights
   errorP  <-1/2*sqrt(sum(wi)^-1)*qnorm(0.975)
   ###Beta-binomial data
   if(rho!=0){
   aiBB      <-rbetabinom(k, piT, size=ni, theta=rho^(-1)-1)}
   if(rho==0){
   aiBB      <-rbinom(k,ni,piT)}
   pBBcc<-(aiBB+0.5)/(ni+1)
   ##########################################################
   ########Beta-binomial estimation with anova estimator################
   ################################################
   #without continuity correction
   p0BB      <-(aiBB/ni)
   h0BB_anov      <-2*asin(sqrt(p0BB))+((1-2*pBBcc)/sqrt(pBBcc*(1-pBBcc))*(1+(ni-1)*rho)/4/ni)
   h0BB_bar_anov  <-sum(wi[h0BB_anov!=Inf]*h0BB_anov[h0BB_anov!=Inf])/sum(wi[h0BB_anov!=Inf])
   h0itersBB_anov[i]<-h0BB_bar_anov
   pU0BB_anov     <-(sin(h0BB_bar_anov/2+errorP))^2
   pL0BB_anov     <-(sin(h0BB_bar_anov/2-errorP))^2
   covP0BB_bar_anov   <-covP0BB_bar_anov+(pU0BB_anov>=piT)*(pL0BB_anov<=piT)
   #without continuity correction
   pBB       <-(aiBB+3/8)/(ni+3/4)
   hBB_anov       <-2*asin(sqrt(pBB))-(3*(1-2*pBBcc)/(2*sqrt(pBBcc*(1-pBBcc))*(4*ni+3))-((1-2*pBBcc)*4*ni*(1+(ni-1)*rho))/(sqrt(pBBcc*(1-pBBcc))*(4*ni+3)^2))
   hBB_bar_anov  <-sum(wi[hBB_anov!=Inf]*hBB_anov[hBB_anov!=Inf])/sum(wi[hBB_anov!=Inf])
   hitersBB_anov[i]<-hBB_bar_anov
   pUBB_anov      <-(sin(hBB_bar_anov/2+errorP))^2
   pLBB_anov      <-(sin(hBB_bar_anov/2-errorP))^2
   covPBB_bar_anov    <-covPBB_bar_anov+(pUBB_anov>=piT)*(pLBB_anov<=piT)   
   ###Clustered binary data from LD
   aiClus<-numeric(k)
   if(rho!=0){
   for(j in 1:k)
   {
   X_obs1<-numeric(ni[j]) # nj is a total number of observations in group i for study j 
   U_1jk<-numeric(ni[j])
   Y_1jk<-numeric(ni[j])
   Z_1j<-numeric(ni[j])
   ########################
   U_1jk<-rbinom(ni[j],1,sqrt(rho))
   Y_1jk<-rbinom(ni[j],1,piT) # p_1j is the probability of a particular event
   Z_1j<-rep(rbinom(1,1,piT),ni[j])
   X_obs1<-(1-U_1jk)*Y_1jk+U_1jk*Z_1j
   aiClus[j]=sum(X_obs1)
   }}
   if(rho==0){
   aiClus      <-rbinom(k,ni,piT)}
   pClusCC<-(aiClus+0.5)/(ni+1)
   ##################################################################################
   ##Estimation from clustered binary data from LD with anova estimator##############
   ##################################################################################
   #without continuity correction
   p0Clus      <-(aiClus/ni)
   h0Clus_anov      <-2*asin(sqrt(p0Clus))+((1-2*pClusCC)/sqrt(pClusCC*(1-pClusCC))*(1+(ni-1)*rho)/4/ni)
   h0Clus_bar_anov  <-sum(wi[h0Clus_anov!=Inf]*h0Clus_anov[h0Clus_anov!=Inf])/sum(wi[h0Clus_anov!=Inf])
   h0itersClus_anov[i]<-h0Clus_bar_anov
   pU0Clus_anov     <-(sin(h0Clus_bar_anov/2+errorP))^2
   pL0Clus_anov     <-(sin(h0Clus_bar_anov/2-errorP))^2
   covP0Clus_bar_anov   <-covP0Clus_bar_anov+(pU0Clus_anov>=piT)*(pL0Clus_anov<=piT)
   #with continuity correction
   pClus       <-(aiClus+3/8)/(ni+3/4)
   hClus_anov       <-2*asin(sqrt(pClus))-(3*(1-2*pClusCC)/(2*sqrt(pClusCC*(1-pClusCC))*(4*ni+3))-((1-2*pClusCC)*4*ni*(1+(ni-1)*rho))/(sqrt(pClusCC*(1-pClusCC))*(4*ni+3)^2))
   hClus_bar_anov   <-sum(wi[hClus_anov!=Inf]*hClus_anov[hClus_anov!=Inf])/sum(wi[hClus_anov!=Inf])
   hitersClus_anov [i]<-hClus_bar_anov 
   pUClus_anov       <-(sin(hClus_bar_anov/2+errorP))^2
   pLClus_anov       <-(sin(hClus_bar_anov/2-errorP))^2
   covPClus_bar_anov     <-covPClus_bar_anov +(pUClus_anov>=piT)*(pLClus_anov<=piT)  
   ############################################################
   ############Estimation from Gaussian Copula#################
   ############################################################
   ############################################################
   aiClusCopula<-numeric(k)
   if(rho!=0){
   for(l in 1:k){
   n<-ni[l]
   aiClusBinCopula<-numeric(1*n)
   if(rho!=0){
   Sigma<-matrix(c(rep(rhoCopula,times=n*n)),nrow=n,ncol=n)
   diag(Sigma)<-c(rep(1,times=length(diag(Sigma))))
   d <- nrow(Sigma)
   A <- t(chol(Sigma))
   U <- matrix(nrow = 1, ncol = d)
   for (m in 1:1){
    Z      <- rnorm(d)
    X      <- A%*%Z
    U[m, ] <- pnorm(X)
   }
   ## Simulation (compact vectorized version) 
   U <- pnorm(matrix(rnorm(1*d), ncol = d) %*% chol(Sigma))
   aiClusBinCopula  <-qbinom(U,size=1,prob=piT)
   aiClusBinCopulaIters     <- rowSums(aiClusBinCopula)}
   aiClusCopula[l]<-aiClusBinCopulaIters
   }
   }
   if(rho==0){
   aiClusCopula      <-rbinom(k,ni,piT)} 
   pCopulaCC<-(aiClusCopula+0.5)/(ni+1)
   #without continuity correction
   p0Copula      <-(aiClusCopula/ni)
   h0_anovCopula      <-2*asin(sqrt(p0Copula))+((1-2*pCopulaCC)/sqrt(pCopulaCC*(1-pCopulaCC))*(1+(ni-1)*rho)/4/ni)
   h0_bar_anovCopula  <-sum(wi[h0_anovCopula!=Inf]*h0_anovCopula[h0_anovCopula!=Inf])/sum(wi[h0_anovCopula!=Inf])
   h0iters_anovCopula[i]<-h0_bar_anovCopula
   pU0_anovCopula     <-(sin(h0_bar_anovCopula/2+errorP))^2
   pL0_anovCopula     <-(sin(h0_bar_anovCopula/2-errorP))^2
   covP0_bar_anovCopula <-covP0_bar_anovCopula+(pU0_anovCopula>=piT)*(pL0_anovCopula<=piT)
   #with continuity correction
   pCopula       <-(aiClusCopula+3/8)/(ni+3/4)
   h_anovCopula       <-2*asin(sqrt(pCopula))-(3*(1-2*pCopulaCC)/(2*sqrt(pCopulaCC*(1-pCopulaCC))*(4*ni+3))-((1-2*pCopulaCC)*4*ni*(1+(ni-1)*rho))/(sqrt(pCopulaCC*(1-pCopulaCC))*(4*ni+3)^2))
   h_bar_anovCopula  <-sum(wi[h_anovCopula!=Inf]*h_anovCopula[h_anovCopula!=Inf])/sum(wi[h_anovCopula!=Inf])
   hiters_anovCopula[i]<-h_bar_anovCopula
   pU_anovCopula     <-(sin(h_bar_anovCopula/2+errorP))^2
   pL_anovCopula   <-(sin(h_bar_anovCopula/2-errorP))^2
   covP_bar_anovCopula  <-covP_bar_anovCopula+(pU_anovCopula>=piT)*(pL_anovCopula<=piT)     
}
####################################################
#####Beta-binomial from anova estimator##############
#####################################################
h_meanBB_anov<-mean(hitersBB_anov)
biashBB_anov<-(h_meanBB_anov-hiT)
covPBB_bar_anov<-covPBB_bar_anov/iters
h_mean0BB_anov<-mean(h0itersBB_anov)
biash0BB_anov<-(h_mean0BB_anov-hiT)
covP0BB_bar_anov<-covP0BB_bar_anov/iters
####################################################
###Clustered binary data LD from anova estimator####
####################################################
h_meanClus_bar_anov<-mean(hitersClus_anov)
biashClus_bar_anov<-(h_meanClus_bar_anov-hiT)
h_mean0Clus_bar_anov<-mean(h0itersClus_anov)
biash0Clus_bar_anov<-(h_mean0Clus_bar_anov-hiT)
covPClus_bar_anov<-covPClus_bar_anov/iters
covP0Clus_bar_anov<-covP0Clus_bar_anov/iters
#######################################################
##########Gaussian Copula from anova estimator#########
#######################################################
h_mean_anovCopula<-mean(hiters_anovCopula)
biash_anovCopula<-(h_mean_anovCopula-hiT)
h_mean0_anovCopula<-mean(h0iters_anovCopula)
biash0_anovCopula<-(h_mean0_anovCopula-hiT)
covP_bar_anovCopula<-covP_bar_anovCopula/iters
covP0_bar_anovCopula<-covP0_bar_anovCopula/iters
return(cbind(rho,k,h_meanBB_anov,h_mean0BB_anov,h_meanClus_bar_anov,h_mean0Clus_bar_anov,h_mean_anovCopula,h_mean0_anovCopula,biashBB_anov,biash0BB_anov,biashClus_bar_anov,biash0Clus_bar_anov,biash_anovCopula,biash0_anovCopula,covPBB_bar_anov,covP0BB_bar_anov,covPClus_bar_anov,covP0Clus_bar_anov,covP_bar_anovCopula,covP0_bar_anovCopula))
}
 
