# Supplementary material for: Inference for binomial probability based on dependent Bernoulli random variables with applications to meta‐analysis and group level studies
Source: Biom J. 2016 May 18;58(4):896–914. doi: 10.1002/bimj.201500115 (PMC4999030; doi:10.1002/bimj.201500115)
Supplement: Supplementary file 2 — Supporting Information [file BIMJ-58-896-s002.zip › README/TABLE2/simulForDialysisWithoutBiasCorrectionAndEstimatedRho.R]

#########################################################   
simulForDialysisWithoutBiasCorrectionAndEstimatedRho<-function(rho,k,piT,iters){
#arcsin transformation
h0itersBB<-numeric(iters)
hitersBB<-numeric(iters)
h0itersClus<-numeric(iters)
hitersClus<-numeric(iters)
#coverages
covPBB_bar<-0
covP0BB_bar<-0
covPClus_bar<-0
covP0Clus_bar<-0
#####################
h0itersClusCopula<-numeric(iters)
hitersClusCopula<-numeric(iters)
#coverages
covPClus_barCopula<-0
covP0Clus_barCopula<-0
#####################
   #####################
   ###Estimation of parameter for Gaussian copula
   #####################
   ################################
   #######################
   bisect <- function(fn, lower, upper, tol=1.e-07, ...) { 
   f.lo <- fn(lower, ...) 
   f.hi <- fn(upper, ...) 
   feval <- 2 

   if (f.lo * f.hi > 0) stop("Root is not bracketed in the specified interval 
   \n") 
   chg <- upper - lower 

   while (abs(chg) > tol) { 
        x.new <- (lower + upper) / 2 
        f.new <- fn(x.new, ...) 
        if (abs(f.new) <= tol) break 
        if (f.lo * f.new < 0) upper <- x.new 
        if (f.hi * f.new < 0) lower <- x.new 
        chg <- upper - lower 
        feval <- feval + 1 
   } 
   list(x = x.new, value = f.new, fevals=feval) 
   }    
   ####################################
   FCorrBin<-function(rhoCopula,rho,piT){
   M<-matrix(c(rep(rhoCopula,times=4)),nrow=2,ncol=2)
   diag(M)<-c(rep(1,times=length(diag(M))))
   X<-c(qnorm(piT, mean = 0, sd = 1),qnorm(piT, mean = 0, sd = 1))
   pmnorm(X,mean=c(rep(0,times=2)),varcov=M)-(rho*piT*(1-piT)+piT^2)
   }
   rhoCopula<-bisect(FCorrBin,0,1,rho=rho,piT=piT)[[1]]
   #######################################################
   hiT<-2*asin(sqrt(piT))
   #ERROR<-numeric(iters*k)
   #dim(ERROR)<-c(iters,k)
   for(i in 1:iters){
   ni      <-c(99,244,22,25,40,107,26,84,141,83,300,380,238,40,200,50,124,42,98,62,70,50,30,62,64,70,42,62) 
   ###Beta-binomial data
   if(rho!=0){
   aiBB      <-rbetabinom(k, piT, size=ni, theta=rho^(-1)-1)}
   if(rho==0){
   aiBB      <-rbinom(k,ni,piT)}
   ##########################################################################
   ###############Anova estimator from clustered data LD#####################
   N<-sum(ni)
   MS_bBB<-1/(k-1)*(sum(aiBB^2/ni)-1/N*(sum(aiBB))^2)
   MS_wBB<-1/(N-k)*(sum(aiBB)-sum(aiBB^2/ni))
   n0<-(N-sum((ni^2)/N))/(k-1)
   rho_anovBB<-(MS_bBB-MS_wBB)/(MS_bBB+(n0-1)*MS_wBB)
   #####################################
   wi_anovBB      <-ni/(1+rho_anovBB*(ni-1))#weights
   errorP_anovBB  <-1/2*sqrt(sum(wi_anovBB)^-1)*qnorm(0.975)
   ##########################################################
   ########Beta-binomial estimation################
   ################################################
   #without continuity correction
   p0BB      <-(aiBB/ni)
   h0BB      <-2*asin(sqrt(p0BB))
   h0BB_bar  <-sum(wi_anovBB*h0BB)/sum(wi_anovBB)
   h0itersBB[i]<-h0BB_bar
   pU0BB     <-(sin(h0BB_bar/2+errorP_anovBB))^2
   pL0BB     <-(sin(h0BB_bar/2-errorP_anovBB))^2
   covP0BB_bar   <-covP0BB_bar+(pU0BB>=piT)*(pL0BB<=piT)
   #without continuity correction
   pBB       <-(aiBB+3/8)/(ni+3/4)
   hBB       <-2*asin(sqrt(pBB))
   hBB_bar  <-sum(wi_anovBB*hBB)/sum(wi_anovBB)
   hitersBB[i]<-hBB_bar
   pUBB      <-(sin(hBB_bar/2+errorP_anovBB))^2
   pLBB      <-(sin(hBB_bar/2-errorP_anovBB))^2
   covPBB_bar    <-covPBB_bar+(pUBB>=piT)*(pLBB<=piT)  
   ############################################################
   ##Estimation from clustered binary data from LD#############
   ############################################################
   ###Clustered binary data from LD
   aiClus<-numeric(k)
   if(rho!=0){
   for(j in 1:k)
   {
   X_obs1<-numeric(ni[j]) # nj is a total number of observations in group i for study j 
   U_1jk<-numeric(ni[j])
   Y_1jk<-numeric(ni[j])
   Z_1j<-numeric(ni[j])
   ########################
   U_1jk<-rbinom(ni[j],1,sqrt(rho))
   Y_1jk<-rbinom(ni[j],1,piT) # p_1j is the probability of a particular event
   Z_1j<-rep(rbinom(1,1,piT),ni[j])
   X_obs1<-(1-U_1jk)*Y_1jk+U_1jk*Z_1j
   aiClus[j]=sum(X_obs1)
   }}
   if(rho==0){
   aiClus      <-rbinom(k,ni,piT)}
   ###############Anova estimator from clustered data LD##################
   N<-sum(ni)
   MS_bClus<-1/(k-1)*(sum(aiClus^2/ni)-1/N*(sum(aiClus))^2)
   MS_wClus<-1/(N-k)*(sum(aiClus)-sum(aiClus^2/ni))
   rho_anovClus<-(MS_bClus-MS_wClus)/(MS_bClus+(n0-1)*MS_wClus)
   if(is.na(rho_anovClus)){rho_anovClus=0}
   #####################################
   wi_anovClus      <-ni/(1+rho_anovClus*(ni-1))#weights 
   errorP_anovClus  <-1/2*sqrt(sum(wi_anovClus)^-1)*qnorm(0.975)
   #without continuity correction
   p0Clus      <-(aiClus/ni)
   h0Clus      <-2*asin(sqrt(p0Clus))
   h0Clus_bar  <-sum(wi_anovClus*h0Clus)/sum(wi_anovClus)
   h0itersClus[i]<-h0Clus_bar
   pU0Clus     <-(sin(h0Clus_bar/2+errorP_anovClus))^2
   pL0Clus     <-(sin(h0Clus_bar/2-errorP_anovClus))^2
   covP0Clus_bar   <-covP0Clus_bar+(pU0Clus>=piT)*(pL0Clus<=piT)
   #with continuity correction
   pClus       <-(aiClus+3/8)/(ni+3/4)
   hClus       <-2*asin(sqrt(pClus))
   hClus_bar  <-sum(wi_anovClus*hClus)/sum(wi_anovClus)
   hitersClus[i]<-hClus_bar
   pUClus      <-(sin(hClus_bar/2+errorP_anovClus))^2
   pLClus      <-(sin(hClus_bar/2-errorP_anovClus))^2
   covPClus_bar    <-covPClus_bar+(pUClus>=piT)*(pLClus<=piT) 
   ############################################################
   ############Estimation from Gaussian Copula#################
   ############################################################
   ############################################################
   aiClusCopula<-numeric(k)
   if(rho!=0){
   for(l in 1:k){
   n<-ni[l]
   aiClusBinCopula<-numeric(1*n)
   if(rho!=0){
   Sigma<-matrix(c(rep(rhoCopula,times=n*n)),nrow=n,ncol=n)
   diag(Sigma)<-c(rep(1,times=length(diag(Sigma))))
   d <- nrow(Sigma)
   A <- t(chol(Sigma))
   U <- matrix(nrow = 1, ncol = d)
   for (m in 1:1){
    Z      <- rnorm(d)
    X      <- A%*%Z
    U[m, ] <- pnorm(X)
   }
   ## Simulation (compact vectorized version) 
   U <- pnorm(matrix(rnorm(1*d), ncol = d) %*% chol(Sigma))
   aiClusBinCopula  <-qbinom(U,size=1,prob=piT)
   aiClusBinCopulaIters     <- rowSums(aiClusBinCopula)}
   aiClusCopula[l]<-aiClusBinCopulaIters
   }
   }
   if(rho==0){
   aiClusCopula      <-rbinom(k,ni,piT)} 
      ###############Anova estimator from clustered data LD##################
   N<-sum(ni)
   MS_bCopula<-1/(k-1)*(sum(aiClusCopula^2/ni)-1/N*(sum(aiClusCopula))^2)
   MS_wCopula<-1/(N-k)*(sum(aiClusCopula)-sum(aiClusCopula^2/ni))
   rho_anovCopula<-(MS_bCopula-MS_wCopula)/(MS_bCopula+(n0-1)*MS_wCopula)
   #####################################
   wi_anovCopula      <-ni/(1+rho_anovCopula*(ni-1))#weights
   errorP_anovCopula  <-1/2*sqrt(sum(wi_anovCopula)^-1)*qnorm(0.975)
   ###########################################################
   #############Gaussian Copula###############################
   ###########################################################
   #without continuity correction
   p0ClusCopula      <-(aiClusCopula/ni)
   h0ClusCopula      <-suppressWarnings(2*asin(sqrt(p0ClusCopula)))
   h0Clus_barCopula  <-sum(wi_anovCopula*h0ClusCopula)/sum(wi_anovCopula)
   h0itersClusCopula[i]<-h0Clus_barCopula
   pU0ClusCopula     <-(sin(h0Clus_barCopula/2+errorP_anovCopula))^2
   pL0ClusCopula     <-(sin(h0Clus_barCopula/2-errorP_anovCopula))^2
   covP0Clus_barCopula   <-covP0Clus_barCopula+(pU0ClusCopula>=piT)*(pL0ClusCopula<=piT)
   #without continuity correction
   pClusCopula       <-(aiClusCopula+3/8)/(ni+3/4)
   hClusCopula       <-suppressWarnings(2*asin(sqrt(pClusCopula)))
   hClus_barCopula   <-sum(wi_anovCopula*hClusCopula)/sum(wi_anovCopula)
   hitersClusCopula[i]<-hClus_barCopula
   pUClusCopula      <-(sin(hClus_barCopula/2+errorP_anovCopula))^2
   pLClusCopula      <-(sin(hClus_barCopula/2-errorP_anovCopula))^2
   covPClus_barCopula    <-covPClus_barCopula+(pUClusCopula>=piT)*(pLClusCopula<=piT)  
   }

################################
#####Beta-binomial##############
################################
h_meanBB<-mean(hitersBB)
biashBB<-(h_meanBB-hiT)
covPBB_bar<-covPBB_bar/iters
h_mean0BB<-mean(h0itersBB)
biash0BB<-(h_mean0BB-hiT)
covP0BB_bar<-covP0BB_bar/iters
##################################
###Clustered binary data from LD##
##################################
h_meanClus<-mean(hitersClus)
biashClus<-(h_meanClus-hiT)
covPClus_bar<-covPClus_bar/iters
h_mean0Clus<-mean(h0itersClus)
biash0Clus<-(h_mean0Clus-hiT)
covP0Clus_bar<-covP0Clus_bar/iters
##################################
########Gaussian Copula#########
################################
h_meanClusCopula<-mean(hitersClusCopula)
biashClusCopula<-(h_meanClusCopula-hiT)
covPClus_barCopula<-covPClus_barCopula/iters
h_mean0ClusCopula<-mean(h0itersClusCopula)
biash0ClusCopula<-(h_mean0ClusCopula-hiT)
covP0Clus_barCopula<-covP0Clus_barCopula/iters
return(c(rho,k,h_meanBB,h_mean0BB,h_meanClus,h_mean0Clus,h_meanClusCopula,h_mean0ClusCopula,biashBB,biash0BB,biashClus,biash0Clus,biashClusCopula,biash0ClusCopula,covPBB_bar,covP0BB_bar,covPClus_bar,covP0Clus_bar,covPClus_barCopula,covP0Clus_barCopula))
}  
  
