# Supplementary material for: Inference for binomial probability based on dependent Bernoulli random variables with applications to meta‐analysis and group level studies
Source: Biom J. 2016 May 18;58(4):896–914. doi: 10.1002/bimj.201500115 (PMC4999030; doi:10.1002/bimj.201500115)
Supplement: Supplementary file 2 — Supporting Information [file BIMJ-58-896-s002.zip › README/TABLE3/DATAFORHIVSEXAMPLE.csv]

	pIV	pIV_L	pIV_U	pREM	pREM_L	pREM_U	p0BB	p0BB_L	p0BB_U	pBB	pBB_L	pBB_U	p0BiasCor	p0LBiasCor	p0UBiasCor	pBiasCor	pLBiasCor	pUBiasCor	rho	tau2	Q
1	0.0481931523266816	0.0442498166256886	0.0522959172360722	0.0428544101642209	0.0222685668981935	0.0697412187245628	0.0426653457182111	0.0251602283155454	0.0645165330117286	0.0443512744383094	0.026470794277421	0.0665618030405924	0.0586645065631127	0.0378805358669977	0.0836425064713864	0.0590128191494173	0.0381636137341665	0.0840527437480989	0.0365760220641062	0.0542734986760564	536.403627186394
