# Supplementary material for: Inference for binomial probability based on dependent Bernoulli random variables with applications to meta‐analysis and group level studies
Source: Biom J. 2016 May 18;58(4):896–914. doi: 10.1002/bimj.201500115 (PMC4999030; doi:10.1002/bimj.201500115)
Supplement: Supplementary file 2 — Supporting Information [file BIMJ-58-896-s002.zip › README/TABLE3/rma.arcsine.R]

rma.arcsine<-function(p,ni){
   k        <-length(p)
   ai       <-round(ni*p,1)
   ##ARCSIN transformation
   ###inverse variance with fixed effects model
   hIV       <-2*asin(sqrt(p))
   varIV     <-1/(ni)
   wiIV      <-1/varIV
   errorPIV    <-1/2*sqrt(sum(wiIV)^-1)*qnorm(0.975)
   h_barIV   <-sum(wiIV*hIV)/sum(wiIV)
   ###inverse variance with random effects model for arcsin
   pIV       <-(sin(h_barIV/2))^2
   pIV_U     <-(sin(h_barIV/2+errorPIV))^2
   pIV_L     <-(sin(h_barIV/2-errorPIV))^2
   
   hREM      <-2*asin(sqrt(p))
   varREM    <-1/(ni)
   ##DerSinomian-Laird method for tau
   w<-1/varREM
   W<-sum(w)
   hbar<-sum(hREM*w)/W
   Q<-sum(w*(hREM-hbar)^2)
   S2<-sum(w^2)
   tau2<-max(0, (Q-k+1)/(W-S2/W))
   wiREM     <-1/(varREM+tau2)
   errorPREM <-1/2*sqrt(sum(wiREM)^-1)*qnorm(0.975)   
   h_barREM  <-sum(wiREM*hREM)/sum(wiREM)
   pREM      <-(sin(h_barREM/2))^2
   pREM_U    <-(sin(h_barREM/2+errorPREM))^2
   pREM_L    <-(sin(h_barREM/2-errorPREM))^2
   
  
   ###Assuming beta-binomial model and using arcsin
   ###estimation of intra-cluster correlation 
   N         <-sum(ni)
   MS_B      <-1/(k-1)*(sum(ai^2/ni)-1/N*(sum(ai))^2)
   MS_w      <-1/(N-k)*(sum(ai)-sum(ai^2/ni))
   n0        <-(N-sum((ni^2)/N))/(k-1)
   rho       <-(MS_B-MS_w)/(MS_B+(n0-1)*MS_w)
   
   ##################################
   wiBB      <-ni/(1+rho*(ni-1))#weights
   errorPBB  <-1/2*sqrt(sum(wiBB)^-1)*qnorm(0.975)  
   #without continuity correction
   h0BB        <-2*asin(sqrt(p))
   h0_barBB  <-sum(wiBB*h0BB)/sum(wiBB)
   p0BB      <-(sin(h0_barBB/2))^2
   p0BB_U    <-(sin(h0_barBB/2+errorPBB))^2
   p0BB_L    <-(sin(h0_barBB/2-errorPBB))^2
   #without continuity correction
   p1        <-(ai+3/8)/(ni+3/4)
   hBB         <-2*asin(sqrt(p1))
   h_barBB   <-sum(wiBB*hBB)/sum(wiBB)
   pBB       <-(sin(h_barBB/2))^2
   pBB_U     <-(sin(h_barBB/2+errorPBB))^2
   pBB_L     <-(sin(h_barBB/2-errorPBB))^2
   
   
   ######Correcting the bias in arcsin transformation
   pcc     <-(ai+0.5)/(ni+1)  ##estimation of probability with standard continuity correction
   p0      <-(ai/ni)
   h0      <-2*asin(sqrt(p0))+((1-2*pcc)/sqrt(pcc*(1-pcc))*(1+(ni-1)*rho)/4/ni)
   h0_barBiasCor  <-sum(wiBB*h0)/sum(wiBB)
   p0BiasCor      <-(sin(h0_barBiasCor/2))^2
   p0UBiasCor     <-(sin(h0_barBiasCor/2+errorPBB))^2
   p0LBiasCor     <-(sin(h0_barBiasCor/2-errorPBB))^2
   
   #without continuity correction
   p1      <-(ai+3/8)/(ni+3/4)
   h       <-2*asin(sqrt(p1))-(3*(1-2*pcc)/(2*sqrt(pcc*(1-pcc))*(4*ni+3))-(1-2*pcc)*4*ni*(1+(ni-1)*rho)/(sqrt(pcc*(1-pcc))*(4*ni+3)^2))
   h_barBiasCor   <-sum(wiBB*h)/sum(wiBB)
   pBiasCor       <-(sin(h_barBiasCor/2))^2
   pUBiasCor      <-(sin(h_barBiasCor/2+errorPBB))^2
   pLBiasCor      <-(sin(h_barBiasCor/2-errorPBB))^2
   return(cbind(pIV,pIV_L,pIV_U,pREM,pREM_L,pREM_U,p0BB,p0BB_L,p0BB_U,pBB,pBB_L,pBB_U,p0BiasCor,p0LBiasCor,p0UBiasCor,pBiasCor,pLBiasCor,pUBiasCor,rho,tau2,Q))
   }
