# Supplementary material for: Inference for binomial probability based on dependent Bernoulli random variables with applications to meta‐analysis and group level studies
Source: Biom J. 2016 May 18;58(4):896–914. doi: 10.1002/bimj.201500115 (PMC4999030; doi:10.1002/bimj.201500115)
Supplement: Supplementary file 2 — Supporting Information [file BIMJ-58-896-s002.zip › README/TABLE4/SIMULATEDDATAFORHIVEXAMPLEwithBiasCorrectionAndEstimatedRho..csv]

	rho	k	n	h_meanBB_anov	h_mean0BB_anov	h_meanBB_ppr	h_mean0BB_ppr	h_meanClus_bar_anov	h_mean0Clus_bar_anov	h_meanClus_bar_ppr	h_mean0Clus_bar_ppr	h_mean_anovCopula	h_mean0_anovCopula	h_mean_pprCopula	h_mean0_pprCopula	biashBB_anov	biash0BB_anov	biashBB_ppr	biash0BB_ppr	biashClus_bar_anov	biash0Clus_bar_anov	biashClus_bar_ppr	biash0Clus_bar_ppr	biash_anovCopula	biash0_anovCopula	biash_pprCopula	biash0_pprCopula	covPBB_bar_anov	covP0BB_bar_anov	covPBB_bar_ppr	covP0BB_bar_ppr	covPClus_bar_anov	covP0Clus_bar_anov	covPClus_bar_ppr	covP0Clus_bar_ppr	covP_bar_anovCopula	covP0_bar_anovCopula	covP_bar_pprCopula	covP0_bar_pprCopula	biash_ther	biash_ther0
1	0.03669881	16	305	0.483645859078532	0.482262284225219	0.477961338394371	0.476570833536997	0.479006443741528	0.479023086654516	0.475754699244411	0.475757916855685	0.482861359908603	0.48201847075518	0.477425672199734	0.476572070075342	0.0129435451621546	0.0115599703088425	0.00725902447799404	0.00586851962061974	0.008304129825151	0.00832077273813853	0.00505238532803448	0.00505560293930768	0.0121590459922261	0.0113161568388025	0.00672335828335724	0.00586975615896496	0.911	0.907	0.893	0.887	0.517	0.517	0.519	0.519	0.907	0.905	0.895	0.893	-0.0341514443071822	-0.039163991942132
