# Supplementary material for: Inference for binomial probability based on dependent Bernoulli random variables with applications to meta‐analysis and group level studies
Source: Biom J. 2016 May 18;58(4):896–914. doi: 10.1002/bimj.201500115 (PMC4999030; doi:10.1002/bimj.201500115)
Supplement: Supplementary file 2 — Supporting Information [file BIMJ-58-896-s002.zip › README/TABLE4/SIMULATEDDATAFORHIVEXAMPLEwithBiasCorrectionAndKnownRho.csv]

	rho	k	h_meanBB	h_mean0BB	h_meanClus	h_mean0Clus	h_meanClusCopula	h_mean0ClusCopula	biashBB	biash0BB	biashClus	biash0Clus	biashClusCopula	biash0ClusCopula	covPBB_bar	covP0BB_bar	covPClus_bar	covP0Clus_bar	covPClus_barCopula	covP0Clus_barCopula
1	0.03669881	16	0.486741232802113	0.485527480303484	0.494529109059591	0.494508984159618	0.486775299008227	0.485931449199962	0.0160389188857356	0.0148251663871066	0.0238267951432143	0.0238066702432413	0.0160729850918498	0.0152291352835849	0.963	0.963	0.967	0.968	0.963	0.964
