# Supplementary material for: Inference for binomial probability based on dependent Bernoulli random variables with applications to meta‐analysis and group level studies
Source: Biom J. 2016 May 18;58(4):896–914. doi: 10.1002/bimj.201500115 (PMC4999030; doi:10.1002/bimj.201500115)
Supplement: Supplementary file 2 — Supporting Information [file BIMJ-58-896-s002.zip › README/TABLE4/SIMULATEDDATAFORHIVEXAMPLEwithoutBiasCorrectionAndEstimatedRho.csv]

	rho	k	h_meanBB	h_mean0BB	h_meanClus	h_mean0Clus	h_meanClusCopula	h_mean0ClusCopula	biashBB	biash0BB	biashClus	biash0Clus	biashClusCopula	biash0ClusCopula	covPBB_bar	covP0BB_bar	covPClus_bar	covP0Clus_bar	covPClus_barCopula	covP0Clus_barCopula
1	0.03669881	16	0.438143028988774	0.430255020987341	0.453208109048241	0.449087829449587	0.438709976019764	0.431692043872903	-0.0325592849276028	-0.040447292929036	-0.0174942048681365	-0.0216144844667905	-0.0319923378966127	-0.0390102700434739	0.83	0.8	0.583	0.579	0.845	0.805
