# Supplementary material for: Inference for binomial probability based on dependent Bernoulli random variables with applications to meta‐analysis and group level studies
Source: Biom J. 2016 May 18;58(4):896–914. doi: 10.1002/bimj.201500115 (PMC4999030; doi:10.1002/bimj.201500115)
Supplement: Supplementary file 2 — Supporting Information [file BIMJ-58-896-s002.zip › README/TABLE4/SIMULATEDDATAFORHIVEXAMPLEwithoutBiasCorrectionAndKnownRho.csv]

	rho	k	h_meanBB	h_mean0BB	h_meanClus	h_mean0Clus	h_meanClusCopula	h_mean0ClusCopula	biashBB	biash0BB	biashClus	biash0Clus	biashClusCopula	biash0ClusCopula	covPBB_bar	covP0BB_bar	covPClus_bar	covP0Clus_bar	covPClus_barCopula	covP0Clus_barCopula
1	0.03669881	16	0.434630213357334	0.426435957932456	0.458683243075163	0.453279527274793	0.445364874395015	0.438014451717955	-0.0360721005590433	-0.0442663559839209	-0.0120190708412141	-0.0174227866415842	-0.0253374395213616	-0.0326878621984224	0.899	0.86	0.986	0.989	0.941	0.914
